# Supplementary material for: Ccdc113/Ccdc96 complex, a novel regulator of ciliary beating that connects radial spoke 3 to dynein g and the nexin link
Source: PLoS Genet. 2021 Mar 4;17(3):e1009388. doi: 10.1371/journal.pgen.1009388 (PMC7987202; doi:10.1371/journal.pgen.1009388)
Supplement: S1 Table — Proteins present in both control and experimental samples are highlighted in green. (XLSX) [file pgen.1009388.s010.xlsx]

## Sheet: Arkusz1
	WT								DRC1-BirA-4h
	Accession	Score	Mass	Matches	Sequences	Description			Accession	Score	Mass	Matches	Sequences	Description
	3703.m00089	7725	49953	133	22	TTHERM_00348510			3703.m00089	16283	49953	258	21	TTHERM_00348510
	170.m00104	5402	94116	106	25	TTHERM_00938820			170.m00104	10989	94116	214	34	TTHERM_00938820
	40.m00239	4751	132950	92	33	TTHERM_00379000			3702.m00238	122	176275	5	3	TTHERM_00146120
	3735.m00096	4404	49969	75	15	TTHERM_00558620			40.m00239	10251	132950	189	54	TTHERM_00379000
	3675.m00076	2725	53537	46	13	TTHERM_00585260			3735.m00096	9786	49969	164	23	TTHERM_00558620
	3701.m00014	2499	28206	44	13	TTHERM_00216010			3709.m00112	6494	53960	115	27	TTHERM_00475140
	91.m00115	2499	35579	47	13	TTHERM_00636970			3701.m00014	6192	28206	106	17	TTHERM_00216010
	76.m00218	2363	59955	45	12	TTHERM_00571860			13.m00428	545	28708	15	7	TTHERM_00160770
	3689.m00001	2325	45171	44	16	TTHERM_00333210			3675.m00076	6111	53537	96	16	TTHERM_00585260
	129.m00110	2306	36907	45	10	TTHERM_00777250			129.m00110	5355	36907	110	16	TTHERM_00777250
	3709.m00112	2209	53960	46	22	TTHERM_00475140			129.m00112	426	35987	17	6	TTHERM_00777270
	3697.m00090	1823	11321	34	8	TTHERM_00189170			256.m00023	5296	28859	101	17	TTHERM_01151500
	3740.m00005	1821	14922	35	12	TTHERM_00762890			91.m00115	4456	35579	83	17	TTHERM_00636970
	14.m00412	1796	28177	35	11	TTHERM_00185230			13.m00537	4372	81942	97	25	TTHERM_00158520
	7.m00462	1706	71627	33	14	TTHERM_00105110			3689.m00001	4289	45171	92	27	TTHERM_00333210
	222.m00042	610	71827	12	4	TTHERM_01080440			76.m00218	3994	59955	82	17	TTHERM_00571860
	14.m00361	589	72130	11	7	TTHERM_00171850			96.m00145	3983	48652	94	18	TTHERM_00655820
	96.m00145	1679	48652	38	12	TTHERM_00655820			72.m00143	3725	37072	80	20	TTHERM_00551160
	16.m00413	96	90155	7	1	TTHERM_00194730			7.m00479	3522	157715	74	32	TTHERM_00105300
	13.m00537	1581	81942	37	18	TTHERM_00158520			7.m00462	3483	71627	71	21	TTHERM_00105110
	3682.m00028	1552	17775	26	9	TTHERM_00823670			14.m00361	1441	72130	36	16	TTHERM_00171850
	3680.m00135	1540	38804	30	11	TTHERM_00487090			222.m00042	812	71827	16	5	TTHERM_01080440
	1.m00777	145	37930	5	1	TTHERM_00011230			3715.m00098	3468	44497	86	19	TTHERM_00497880
	3695.m00071	140	159393	5	2	TTHERM_00343980			240.m00039	3278	38683	70	18	TTHERM_01113100
	3733.m00024	1522	23369	44	14	TTHERM_00578640			99.m00162	152	84763	7	3	TTHERM_00666680
	256.m00023	1520	28859	35	13	TTHERM_01151500			23.m00288	61	226193	5	1	TTHERM_00263270
	115.m00079	1510	45089	43	13	TTHERM_00721150			197.m00080	55	167640	7	2	TTHERM_01014760
	167.m00106	1384	45977	28	10	TTHERM_00929450			88.m00135	54	0	6	2
	3700.m00085	1376	43020	37	12	TTHERM_00149300			3743.m00039	53	118140	6	1	TTHERM_00837940
	99.m00158	1370	32640	26	6	TTHERM_00666640			3680.m00135	3159	38804	51	13	TTHERM_00487090
	247.m00042	607	11663	18	6	TTHERM_01129660			115.m00079	3032	45089	63	14	TTHERM_00721150
	296.m00012	270	204369	10	2	TTHERM_01259670			3697.m00090	2944	11321	53	8	TTHERM_00189170
	3718.m00015	1334	46907	28	14	TTHERM_00535260			3740.m00005	2927	14922	62	11	TTHERM_00762890
	91.m00119	1325	145308	30	24	TTHERM_00637010			3687.m00148	2917	49008	56	19	TTHERM_00317440
	160.m00088	1289	44450	24	9	TTHERM_00899460			3718.m00015	2912	46907	66	22	TTHERM_00535260
	166.m00059	1265	41443	24	12	TTHERM_00926980			3697.m00275	2861	61182	57	20	TTHERM_00192030
	40.m00277	1260	15373	30	4	TTHERM_00382350			254.m00025	2791	55699	81	18	TTHERM_01146030
	3.m01917	1252	31403	35	13	TTHERM_00047480			3.m01987	2786	34142	53	13	TTHERM_00052310
	2.m02033	1198	17930	23	7	TTHERM_00028740			3.m01838	2749	52692	74	21	TTHERM_00043870
	72.m00143	1195	37072	28	12	TTHERM_00551160			91.m00119	2670	145308	67	36	TTHERM_00637010
	3739.m00076	1148	55047	29	14	TTHERM_00729250			160.m00088	2581	44450	45	11	TTHERM_00899460
	3676.m00028	1137	33166	33	9	TTHERM_00773340			252.m00039	2499	21415	53	11	TTHERM_01142730
	254.m00025	1134	55699	33	14	TTHERM_01146030			3697.m00168	2496	42429	41	14	TTHERM_00190950
	3695.m00123	1125	43474	45	4	TTHERM_00346500			2.m02109	2478	109990	69	26	TTHERM_00037470
	13.m00452	1106	17231	28	9	TTHERM_00161010			3697.m00252	2461	99277	47	17	TTHERM_00191800
	3695.m00114	404	17152	11	3	TTHERM_00346410			3695.m00127	2457	25523	67	6	TTHERM_00346540	polyubiquitin
	3687.m00148	1092	49008	23	12	TTHERM_00317440			3.m01762	2454	50285	49	13	TTHERM_00046480
	3715.m00098	1071	44497	38	15	TTHERM_00497880			3680.m00074	142	48623	8	3	TTHERM_00486480	enolase
	3718.m00004	1055	15645	14	4	TTHERM_00535150			14.m00412	2430	28177	50	15	TTHERM_00185230
	16.m00313	1053	35293	22	7	TTHERM_00193740			167.m00106	2370	45977	61	18	TTHERM_00929450
	252.m00039	1046	21415	19	9	TTHERM_01142730			166.m00059	2328	41443	46	15	TTHERM_00926980
	154.m00075	1036	60118	18	10	TTHERM_00864870			16.m00313	2323	35293	56	12	TTHERM_00193740
	48.m00311	1016	21132	28	9	TTHERM_00434070			3701.m00223	2276	85658	49	16	TTHERM_00221120
	3679.m00135	994	22183	15	6	TTHERM_00421060			3707.m00028	2202	31476	32	9	TTHERM_00055990
	90.m00169	971	13581	22	8	TTHERM_00633360			3733.m00024	2190	23369	63	14	TTHERM_00578640
	256.m00035	963	24270	25	10	TTHERM_01151600			3713.m00100	2184	46544	36	11	TTHERM_00402120
	3700.m01683	940	32751	23	9				3682.m00028	2169	17775	46	10	TTHERM_00823670
	240.m00039	906	38683	22	9	TTHERM_01113100			3700.m01683	2158	32751	43	13
	99.m00162	66	84763	5	2	TTHERM_00666680			3722.m00106	2149	47903	45	8	TTHERM_00527180
	23.m00288	58	226193	4	1	TTHERM_00263270			3710.m00072	2112	17082	41	9	TTHERM_00467660
	197.m00080	45	167640	5	2	TTHERM_01014760			30.m00277	2106	42826	49	22	TTHERM_00312810	CCDC113
	3.m01762	903	50285	17	7	TTHERM_00046480			3681.m00116	1148	616800	34	15	TTHERM_00442880
	120.m00131	888	69091	18	7	TTHERM_00736480			5.m00611	2104	11527	30	7	TTHERM_00075670
	3.m01987	886	34142	15	10	TTHERM_00052310			3684.m00019	2066	94528	50	22	TTHERM_00529650	CCDC96
	119.m00110	876	31376	24	9	TTHERM_00732640			213.m00073	2044	24581	43	9	TTHERM_01053000
	152.m00108	869	25112	15	6	TTHERM_00859260			3679.m00033	2043	62310	52	18	TTHERM_00420030
	3710.m00072	863	17082	18	9	TTHERM_00467660			3716.m00107	2034	57970	32	12	TTHERM_00502380
	213.m00073	858	24581	17	6	TTHERM_01053000			16.m00478	2033	62092	41	14	TTHERM_00196370
	3732.m00082	838	29292	20	6	TTHERM_00686230			154.m00075	2031	60118	40	16	TTHERM_00864870
	7.m00494	818	62980	18	10	TTHERM_00105450			2.m02347	2010	38054	45	11	TTHERM_00030190
	3722.m00106	796	47903	21	7	TTHERM_00527180			119.m00110	2001	31376	56	13	TTHERM_00732640
	3707.m00028	796	31476	12	7	TTHERM_00055990			239.m00049	1980	18235	42	7	TTHERM_01109770
	358.m00012	796	22692	21	6	TTHERM_01386050			90.m00169	1949	13581	36	9	TTHERM_00633360
	3719.m00028	790	29257	20	7	TTHERM_00476670			3689.m00153	1911	51877	27	5	TTHERM_00339810
	3697.m00252	773	99277	18	10	TTHERM_00191800			3700.m00085	1876	43020	50	13	TTHERM_00149300
	3743.m00014	755	88409	18	9	TTHERM_00836690			2.m02033	1873	17930	39	9	TTHERM_00028740
	3697.m00168	740	42429	18	8	TTHERM_00190950			38.m00287	1870	93719	46	24	TTHERM_00365340
	239.m00049	730	18235	15	4	TTHERM_01109770			13.m00452	1862	17231	42	9	TTHERM_00161010
	3707.m00239	729	36995	17	5	TTHERM_00068140			3695.m00114	807	17152	17	3	TTHERM_00346410
	315.m00023	716	13000	15	6	TTHERM_01299660			3679.m00135	1857	22183	31	11	TTHERM_00421060
	3716.m00107	714	57970	11	8	TTHERM_00502380			3697.m00281	1828	46270	29	11	TTHERM_00192090
	3689.m00153	714	51877	13	5	TTHERM_00339810			99.m00158	1816	32640	38	6	TTHERM_00666640
	3744.m00027	702	26199	17	7	TTHERM_00706300			247.m00042	1252	11663	39	9	TTHERM_01129660
	3676.m00027	701	17620	16	8	TTHERM_00773330			296.m00012	313	204369	10	2	TTHERM_01259670
	3689.m00136	698	69496	14	8	TTHERM_00339640			3707.m00239	1812	36995	32	8	TTHERM_00068140
	3720.m00095	689	14187	16	5	TTHERM_00561680			197.m00079	1750	70885	30	15	TTHERM_01014750
	3673.m00059	687	28862	20	8	TTHERM_00716240			3739.m00076	1725	55047	41	19	TTHERM_00729250
	134.m00090	684	52961	11	6	TTHERM_00794110			3.m01917	1715	31403	57	18	TTHERM_00047480
	8.m00437	676	34615	14	9	TTHERM_00117590			3676.m00027	1714	17620	39	8	TTHERM_00773330
	3713.m00100	667	46544	15	7	TTHERM_00402120			3718.m00004	1702	15645	29	7	TTHERM_00535150
	5.m00611	655	11527	13	4	TTHERM_00075670			3676.m00028	1695	33166	48	10	TTHERM_00773340
	3736.m00053	640	25167	9	3	TTHERM_00661650			99.m00148	1686	20908	41	9	TTHERM_00666540
	3716.m00093	634	76166	13	9	TTHERM_00502240			120.m00131	1671	69091	32	10	TTHERM_00736480
	3701.m00223	633	85658	17	9	TTHERM_00221120			315.m00023	1640	13000	42	9	TTHERM_01299660
	191.m00067	628	49685	12	4	TTHERM_01002870			134.m00090	1619	52961	30	13	TTHERM_00794110
	3698.m00148	627	31512	14	6	TTHERM_00137550			358.m00012	1598	22692	38	13	TTHERM_01386050
	3698.m00192	609	55841	11	5	TTHERM_00137990			3698.m00105	1589	21719	36	12	TTHERM_00136120
	2.m02347	607	38054	15	7	TTHERM_00030190			152.m00108	1574	25112	26	7	TTHERM_00859260
	76.m00197	607	36351	12	4	TTHERM_00571650			8.m00437	1570	34615	37	14	TTHERM_00117590
	186.m00051	604	66012	21	6	TTHERM_00992730			3690.m00020	1555	15910	18	3	TTHERM_00266390
	197.m00079	603	70885	13	9	TTHERM_01014750			256.m00035	1513	24270	39	11	TTHERM_01151600
	191.m00066	599	49874	13	6	TTHERM_01002860			87.m00138	1513	69994	34	17	TTHERM_00622710
	3.m01838	597	52692	18	11	TTHERM_00043870			3707.m00090	1506	55171	32	15	TTHERM_00058610
	3709.m00095	596	14002	9	4	TTHERM_00474970			3735.m00098	62	490023	2	2	TTHERM_00558640	DYH16
	16.m00478	595	62092	14	9	TTHERM_00196370			3733.m00012	1499	311225	40	23	TTHERM_00578520
	3707.m00242	594	24779	13	7	TTHERM_00068170			3709.m00095	1499	14002	24	4	TTHERM_00474970
	3707.m00090	594	55171	13	8	TTHERM_00058610			310.m00045	1492	24153	33	7	TTHERM_01289110
	3698.m00088	594	16851	9	5	TTHERM_00134940			40.m00277	1481	15373	42	10	TTHERM_00382350
	2.m02109	593	109990	17	11	TTHERM_00037470			3707.m00242	1459	24779	30	9	TTHERM_00068170
	3719.m00091	593	42756	17	6	TTHERM_00481310			3744.m00027	1443	26199	37	9	TTHERM_00706300
	3719.m00090	262	32769	9	4	TTHERM_00481300			87.m00240	1437	44205	31	6	TTHERM_00624720
	87.m00240	577	44205	15	6	TTHERM_00624720			186.m00051	1423	66012	52	11	TTHERM_00992730
	6.m00440	572	15348	14	5	TTHERM_00085180			3700.m00063	67	78685	4	1	TTHERM_00149080	kinase
	3717.m00075	570	27711	11	6	TTHERM_00522630			76.m00197	1416	36351	31	15	TTHERM_00571650
	3676.m00010	563	86333	11	6	TTHERM_00773160			48.m00311	1389	21132	37	10	TTHERM_00434070
	310.m00045	557	24153	12	6	TTHERM_01289110			40.m00275	1365	39159	32	12	TTHERM_00382330
	3703.m00167	557	54011	12	5	TTHERM_00353280			3719.m00091	1337	42756	33	9	TTHERM_00481310
	115.m00143	547	55156	12	8	TTHERM_00721790			3719.m00090	328	32769	11	5	TTHERM_00481300
	3716.m00017	547	83400	16	9	TTHERM_00499420			8.m00447	1324	17915	23	5	TTHERM_00118710
	3700.m00089	534	59515	9	6	TTHERM_00149340			3718.m00063	1308	33441	22	9	TTHERM_00535740
	3679.m00033	530	62310	18	10	TTHERM_00420030			3703.m00167	1288	54011	27	10	TTHERM_00353280
	3698.m00105	529	21719	12	4	TTHERM_00136120			76.m00152	1271	23121	22	7	TTHERM_00569200
	3692.m00143	522	76569	9	6	TTHERM_00295700			8.m00329	1261	72019	35	14	TTHERM_00112550
	3697.m00275	521	61182	14	9	TTHERM_00192030			271.m00043	1248	54402	27	12	TTHERM_01197120
	8.m00447	520	17915	10	3	TTHERM_00118710			3698.m00005	1233	17892	38	8	TTHERM_00131110
	40.m00275	511	39159	13	7	TTHERM_00382330			3691.m00056	1199	58086	25	10	TTHERM_00299840
	3717.m00093	507	28686	12	7	TTHERM_00522810			3689.m00136	1176	69496	21	7	TTHERM_00339640
	3698.m00262	501	87916	19	12	TTHERM_00139700			3704.m00040	1170	21406	35	10	TTHERM_00444510
	30.m00195	49	102264	2	2	TTHERM_00311970			211.m00046	1162	68726	30	12	TTHERM_01049200
	3702.m00026	33	109174	2	1	TTHERM_00140990			3717.m00075	1150	27711	18	7	TTHERM_00522630
	76.m00152	499	23121	8	4	TTHERM_00569200			3690.m00155	1146	204620	29	15	TTHERM_00275740
	3698.m00005	496	17892	21	6	TTHERM_00131110			337.m00009	1145	89765	36	17	TTHERM_01345750	DRC1
	7.m00482	488	7702	8	2	TTHERM_00105330			3699.m00119	1124	67168	20	13	TTHERM_00127260
	77.m00223	485	24664	11	5	TTHERM_00577240			3740.m00045	1122	16456	21	6	TTHERM_00765300
	3697.m00281	479	46270	7	5	TTHERM_00192090			3698.m00088	1121	16851	21	4	TTHERM_00134940
	3736.m00006	475	18624	11	3	TTHERM_00660180			3698.m00044	1115	33088	44	18	TTHERM_00133500
	19.m00329	467	16150	9	4	TTHERM_00227270			13.m00457	1102	14031	23	5	TTHERM_00161060
	191.m00040	450	39769	11	6	TTHERM_01002600			40.m00208	1102	52833	16	6	TTHERM_00378690
	3689.m00094	243	39730	9	5	TTHERM_00338200			3719.m00028	1101	29257	32	9	TTHERM_00476670
	3676.m00029	445	27487	9	4	TTHERM_00773350			7.m00494	1098	62980	19	8	TTHERM_00105450
	13.m00457	443	14031	9	3	TTHERM_00161060			3688.m00039	1096	20766	14	6	TTHERM_00285620
	3697.m00091	443	18018	15	2	TTHERM_00189180			3736.m00006	1096	18624	33	11	TTHERM_00660180
	1.m00972	292	15520	10	2	TTHERM_00016170			152.m00075	1078	55253	33	14	TTHERM_00857910	DRC4=PF2
	3688.m00039	433	20766	5	3	TTHERM_00285620			3718.m00946	1068	50655	30	11
	133.m00094	431	14762	11	4	TTHERM_00790790			3701.m00092	1066	79710	24	5	TTHERM_00218790
	3702.m00093	390	21457	8	3	TTHERM_00143660			6.m00440	1065	15348	25	8	TTHERM_00085180
	3707.m00309	430	36005	9	4	TTHERM_00070850			3684.m00033	1054	63870	31	10	TTHERM_00529790
	6.m00501	430	73431	7	3	TTHERM_00086780			3.m01633	1048	45866	23	8	TTHERM_00052400
	3698.m00044	424	33088	16	8	TTHERM_00133500			178.m00075	1035	41308	31	14	TTHERM_00962060	oxidoreductase
	108.m00193	423	14589	12	5	TTHERM_00697490			191.m00040	1001	39769	24	11	TTHERM_01002600
	247.m00031	414	18663	7	3	TTHERM_01128560			3689.m00094	749	39730	27	13	TTHERM_00338200
	3684.m00033	414	63870	12	5	TTHERM_00529790			178.m00074	424	41381	10	7	TTHERM_00962050
	3691.m00056	412	58086	11	6	TTHERM_00299840			3697.m00119	297	70450	8	5	TTHERM_00189460	kinase ULK3
	87.m00138	412	69994	8	4	TTHERM_00622710			3691.m00135	77	40029	4	3	TTHERM_00300630	oxidoreductase
	3686.m00070	402	23220	5	3	TTHERM_00471090			91.m00120	1031	23339	22	7	TTHERM_00637020
	3704.m00040	385	21406	14	5	TTHERM_00444510			6.m00549	1031	198263	26	16	TTHERM_00089240	IFT172
	99.m00148	381	20908	11	7	TTHERM_00666540			108.m00193	1030	14589	24	12	TTHERM_00697490
	1.m00990	376	46304	7	4	TTHERM_00016360			180.m00073	1028	60586	25	13	TTHERM_00971830	DRC2=FAP250=CCDC65
	89.m00157	374	16797	8	2	TTHERM_00630500			170.m00093	1025	27025	19	6	TTHERM_00939150
	60.m00134	362	25631	10	4	TTHERM_00488340			3698.m00192	1019	55841	27	14	TTHERM_00137990
	3680.m00140	361	34091	7	2	TTHERM_00487140			3716.m00005	1018	531625	27	22	TTHERM_00499300
	3733.m00012	359	311225	13	13	TTHERM_00578520			3680.m00086	631	483979	16	14	TTHERM_00486600
	3706.m00097	356	62098	8	5	TTHERM_00239290			3737.m00022	283	510437	11	8	TTHERM_00688470	DYH6
	3680.m00128	347	80191	9	4	TTHERM_00487020			3721.m00078	146	521147	4	4	TTHERM_00565600	DYH22
	3684.m00123	344	69798	7	4	TTHERM_00530750			37.m00213	62	514565	3	2	TTHERM_00355100	DYH23
	3.m01633	343	45866	8	4	TTHERM_00052400			3707.m00309	1015	36005	25	9	TTHERM_00070850
	91.m00120	342	23339	5	4	TTHERM_00637020			8.m00411	1001	54317	21	9	TTHERM_00114360
	3684.m00040	333	55559	8	5	TTHERM_00529860			445.m00009	999	33295	17	7	TTHERM_01528520
	3701.m00092	331	79710	5	2	TTHERM_00218790			3676.m00029	996	27487	18	5	TTHERM_00773350
	117.m00100	327	45597	8	5	TTHERM_00725820			3720.m00095	995	14187	22	6	TTHERM_00561680
	3700.m00118	324	14259	8	3	TTHERM_00149630			3706.m00097	992	62098	25	12	TTHERM_00239290
	3706.m00031	324	73455	9	6	TTHERM_00237560			88.m00087	986	44970	24	11	TTHERM_00625950
	37.m00311	322	25363	8	3	TTHERM_00357080			3676.m00052	984	12144	20	4	TTHERM_00773580
	170.m00093	321	27025	9	4	TTHERM_00939150			247.m00031	979	18663	16	2	TTHERM_01128560
	3705.m00123	314	18039	9	6	TTHERM_00329800			3717.m00110	974	186682	20	8	TTHERM_00522980
	3677.m00046	305	39159	6	4	TTHERM_00649060			191.m00066	961	49874	18	5	TTHERM_01002860
	3737.m00031	305	29317	7	3	TTHERM_00688560			3673.m00059	956	28862	41	9	TTHERM_00716240
	318.m00027	301	53860	7	4	TTHERM_01308050			304.m00025	954	536029	26	21	TTHERM_01276420
	3699.m00046	298	83198	8	5	TTHERM_00125530			77.m00223	949	24664	25	9	TTHERM_00577240
	90.m00223	290	12973	5	2	TTHERM_00633150			37.m00240	944	53259	18	9	TTHERM_00355370
	92.m00134	289	36040	10	5	TTHERM_00641240			37.m00239	188	53773	4	2	TTHERM_00355360
	3695.m00076	285	40540	4	3	TTHERM_00344030			3736.m00053	942	25167	12	4	TTHERM_00661650
	3715.m00006	283	23491	3	1	TTHERM_00495950			3732.m00082	939	29292	23	6	TTHERM_00686230
	3698.m00201	282	31452	5	2	TTHERM_00138080			3735.m00040	936	58274	20	10	TTHERM_00558040
	6.m00493	281	85308	3	1	TTHERM_00086700			3.m01798	589	51696	11	7	TTHERM_00050590
	3707.m00237	281	24698	5	2	TTHERM_00068120			3715.m00006	931	23491	19	7	TTHERM_00495950
	3703.m00077	280	37532	7	3	TTHERM_00348390			3700.m00089	929	59515	21	11	TTHERM_00149340
	3690.m00020	276	15910	3	3	TTHERM_00266390			115.m00143	919	55156	20	12	TTHERM_00721790
	3740.m00045	276	16456	5	2	TTHERM_00765300			38.m00199	907	57837	26	10	TTHERM_00361490
	3692.m00090	272	23330	10	5	TTHERM_00295170			191.m00067	899	49685	22	8	TTHERM_01002870
	3738.m00054	267	14639	5	2	TTHERM_00780960			3692.m00143	896	76569	16	9	TTHERM_00295700
	270.m00046	267	23084	4	2	TTHERM_01194830			3700.m00233	889	41245	19	7	TTHERM_00151810
	144.m00135	266	19843	8	3	TTHERM_00829380			3684.m00040	885	55559	18	8	TTHERM_00529860
	3718.m00063	266	33441	4	3	TTHERM_00535740			3716.m00017	880	83400	26	10	TTHERM_00499420
	3732.m00074	265	21022	12	3	TTHERM_00686150			2.m02151	870	60456	18	11	TTHERM_00037050
	138.m00104	264	10187	6	3	TTHERM_00812780			87.m00241	868	41622	13	6	TTHERM_00624730
	52.m00303	262	15035	8	4	TTHERM_00454080			238.m00051	845	64025	22	14	TTHERM_01108700
	38.m00199	262	57837	6	6	TTHERM_00361490			3743.m00014	841	88409	23	12	TTHERM_00836690
	225.m00033	261	45016	4	3	TTHERM_01084110			1.m01059	839	25679	11	5	TTHERM_00023980	RAN1
	8.m00329	261	72019	8	5	TTHERM_00112550			133.m00094	838	14762	18	4	TTHERM_00790790
	3743.m00037	260	7412	5	1	TTHERM_00837920			3702.m00093	720	21457	15	3	TTHERM_00143660
	3692.m00187	257	15054	4	1	TTHERM_00297140			19.m00382	836	50221	15	10	TTHERM_00227800
	38.m00272	255	34385	5	2	TTHERM_00363210			5.m00542	825	34705	15	6	TTHERM_00079450
	3.m01798	253	51696	3	2	TTHERM_00050590			3.m01828	821	70441	23	12	TTHERM_00047080
	3735.m00040	249	58274	4	3	TTHERM_00558040			48.m00304	821	55769	10	5	TTHERM_00434000
	3700.m00006	253	54375	5	3	TTHERM_00147510			172.m00085	815	13047	21	7	TTHERM_00943010
	8.m00411	252	54317	4	2	TTHERM_00114360			270.m00046	806	23084	22	7	TTHERM_01194830
	16.m00445	247	52487	4	2	TTHERM_00196040			16.m00366	806	87667	21	12	TTHERM_00194260
	38.m00287	247	93719	8	6	TTHERM_00365340			3675.m00022	803	156617	23	12	TTHERM_00584700
	208.m00035	245	25625	6	2	TTHERM_01043090			144.m00135	801	19843	20	3	TTHERM_00829380
	3690.m00155	239	204620	6	5	TTHERM_00275740			3734.m00041	798	35359	14	5	TTHERM_00683010
	76.m00199	238	24254	7	4	TTHERM_00571670			3677.m00046	788	39159	25	7	TTHERM_00649060
	7.m00566	237	27795	4	4	TTHERM_00106960			1.m00990	785	46304	21	9	TTHERM_00016360
	54.m00157	235	36623	9	6	TTHERM_00460500			21.m00200	781	90018	16	9	TTHERM_00243730
	3698.m00091	234	59269	9	7	TTHERM_00134970			3684.m00123	778	69798	22	11	TTHERM_00530750
	3.m01828	233	70441	7	5	TTHERM_00047080			3728.m00056	771	42486	11	5	TTHERM_00540050
	3715.m00136	231	39867	6	5	TTHERM_00498260			8.m00440	765	32898	20	8	TTHERM_00118610
	3688.m00143	229	41522	5	4	TTHERM_00290670			6.m00501	762	73431	13	6	TTHERM_00086780
	40.m00228	220	42325	2	1	TTHERM_00378890			3687.m00124	746	117962	19	16	TTHERM_00317200
	3699.m00119	220	67168	5	5	TTHERM_00127260			19.m00438	53	22040	2	2	TTHERM_00227210	UMP-CMP kinase family protein
	3.m01821	220	87464	5	4	TTHERM_00051730			3680.m00140	746	34091	22	8	TTHERM_00487140
	3675.m00022	219	156617	6	6	TTHERM_00584700			16.m00262	744	49539	19	9	TTHERM_00193230
	54.m00196	219	59051	6	3	TTHERM_00462870			3738.m00054	743	14639	21	5	TTHERM_00780960
	37.m00240	218	53259	4	2	TTHERM_00355370			8.m00504	738	59985	11	6	TTHERM_00122290
	37.m00239	161	53773	3	2	TTHERM_00355360			110.m00141	733	79857	13	8	TTHERM_00703920
	48.m00287	216	19844	3	2	TTHERM_00433830			3686.m00070	727	23220	13	5	TTHERM_00471090
	21.m00200	213	90018	6	5	TTHERM_00243730			3687.m00052	724	70442	17	11	TTHERM_00316370	DRC3=FAP134=LRRC48
	7.m00567	212	16825	4	2	TTHERM_00105430			2.m02183	722	59373	21	11	TTHERM_00037060
	3689.m00133	212	99798	3	1	TTHERM_00339610			318.m00027	709	53860	16	9	TTHERM_01308050
	7.m00479	212	157715	3	2	TTHERM_00105300			48.m00287	707	19844	9	3	TTHERM_00433830
	3700.m00233	212	41245	5	3	TTHERM_00151810			3676.m00010	705	86333	13	7	TTHERM_00773160
	87.m00241	211	41622	3	2	TTHERM_00624730			215.m00057	700	46212	11	3	TTHERM_01055600	GRL8
	22.m00354	209	18306	5	3	TTHERM_00257230			22.m00354	696	18306	16	7	TTHERM_00257230
	3689.m00095	209	88697	8	2	TTHERM_00338210			163.m00047	672	25109	15	4	TTHERM_00918500
	107.m00099	207	15920	3	1	TTHERM_00694350			251.m00042	670	64647	20	9	TTHERM_01141570
	8.m00339	206	37176	5	3	TTHERM_00112650			3718.m00119	664	44102	10	5	TTHERM_00537300
	19.m00360	205	55036	5	3	TTHERM_00227580			19.m00360	663	55036	14	9	TTHERM_00227580
	48.m00304	204	55769	3	2	TTHERM_00434000			92.m00134	655	36040	21	7	TTHERM_00641240
	8.m00504	203	59985	3	3	TTHERM_00122290			3697.m00091	653	18018	25	3	TTHERM_00189180
	41.m00190	201	19368	8	4	TTHERM_00384910			1.m00975	583	15562	23	4	TTHERM_00016200	histone
	172.m00085	199	13047	4	1	TTHERM_00943010			37.m00311	651	25363	14	7	TTHERM_00357080
	337.m00011	199	75273	6	6	TTHERM_01345770			112.m00142	649	33495	13	6	TTHERM_00713470
	3681.m00116	198	616800	7	5	TTHERM_00442880			3677.m00064	648	56061	18	12	TTHERM_00649240
	101.m00159	197	16758	4	2	TTHERM_00675630			132.m00079	647	39651	14	6	TTHERM_00786930
	3692.m00037	196	38847	5	2	TTHERM_00294640			3706.m00031	647	73455	15	9	TTHERM_00237560
	40.m00201	194	69133	5	5	TTHERM_00378620			3.m01823	239	76032	7	4	TTHERM_00052470	AMP-binding enzyme family protein
	159.m00072	192	55476	6	5	TTHERM_00895820			7.m00482	645	7702	11	2	TTHERM_00105330
	3714.m00058	191	34133	4	2	TTHERM_00410270			3743.m00040	625	11691	10	3	TTHERM_00837950
	48.m00308	191	15871	7	2	TTHERM_00434040			3734.m00046	618	36293	17	9	TTHERM_00683060
	188.m00079	191	124448	4	3	TTHERM_00997780			86.m00189	614	36023	18	8	TTHERM_00621600
	108.m00123	191	14757	2	1	TTHERM_00695750			89.m00157	609	16797	12	3	TTHERM_00630500
	287.m00021	189	15481	2	2	TTHERM_01242400			3722.m00011	608	39606	11	4	TTHERM_00525160
	3738.m00043	185	76784	6	5	TTHERM_00780850			3730.m00037	602	46109	15	9	TTHERM_00678260
	3722.m00040	184	9214	5	1	TTHERM_00526450			3737.m00005	600	91587	18	12	TTHERM_00688300
	112.m00142	183	33495	3	3	TTHERM_00713470			40.m00201	598	69133	19	8	TTHERM_00378620
	136.m00085	179	31772	4	3	TTHERM_00802450			19.m00329	597	16150	12	6	TTHERM_00227270
	16.m00366	179	87667	6	4	TTHERM_00194260			3689.m00133	583	99798	11	5	TTHERM_00339610
	251.m00042	178	64647	6	5	TTHERM_01141570			3705.m00123	581	18039	12	5	TTHERM_00329800
	45.m00223	177	20702	3	2	TTHERM_00418090			3698.m00262	580	87916	18	11	TTHERM_00139700
	238.m00051	174	64025	5	3	TTHERM_01108700			30.m00195	135	102264	7	4	TTHERM_00311970
	260.m00017	174	157994	4	3	TTHERM_01164060			3693.m00142	580	33101	11	5	TTHERM_00375130
	92.m00135	173	21779	4	2	TTHERM_00641250			3.m01945	574	43700	12	5	TTHERM_00043910
	3732.m00038	172	24782	5	4	TTHERM_00684790			445.m00008	569	11782	10	3	TTHERM_01528510
	3707.m00161	171	41999	6	5	TTHERM_00059330			16.m00405	566	101570	15	8	TTHERM_00194650
	3704.m00057	169	92125	6	5	TTHERM_00444670			3709.m00129	565	61017	13	5	TTHERM_00475310
	13.m00428	169	28708	4	1	TTHERM_00160770			3731.m00045	562	59935	22	10	TTHERM_00670500
	231.m00035	168	26354	4	3	TTHERM_01094890			3730.m00033	559	56236	10	4	TTHERM_00678220	dehydrogenase
	77.m00237	168	43868	5	3	TTHERM_00577380			3.m01821	559	87464	15	9	TTHERM_00051730
	68.m00156	167	25706	3	3	TTHERM_00532090			90.m00223	553	12973	11	3	TTHERM_00633150
	149.m00085	167	70060	4	4	TTHERM_00850570			60.m00134	552	25631	20	4	TTHERM_00488340
	3703.m00185	167	105299	5	1	TTHERM_00353490			3717.m00106	550	7358	8	2	TTHERM_00522940	hypothetical
	132.m00079	165	39651	4	2	TTHERM_00786930			138.m00104	548	10187	14	3	TTHERM_00812780
	3716.m00005	164	531625	5	5	TTHERM_00499300			3688.m00143	542	41522	12	6	TTHERM_00290670
	3680.m00057	164	29142	6	4	TTHERM_00486310			3715.m00049	538	37705	14	5	TTHERM_00497380
	3731.m00045	163	59935	5	2	TTHERM_00670500			3700.m00006	538	54375	10	7	TTHERM_00147510
	87.m00246	163	67215	2	1	TTHERM_00624780			3715.m00106	537	61859	13	10	TTHERM_00497960
	3.m02027	162	41265	3	1	TTHERM_00047230			120.m00106	534	20482	11	4	TTHERM_00735240
	1.m00688	160	98855	12	2	TTHERM_00006320			134.m00126	534	18764	16	6	TTHERM_00794470
	48.m00247	158	60939	3	3	TTHERM_00433410			38.m00272	529	34385	11	3	TTHERM_00363210
	3722.m00011	158	39606	3	3	TTHERM_00525160			337.m00011	522	75273	14	9	TTHERM_01345770
	17.m00398	157	17751	3	2	TTHERM_00205170			6.m00493	510	85308	11	6	TTHERM_00086700
	445.m00009	156	33295	3	2	TTHERM_01528520			3717.m00072	510	44552	8	3	TTHERM_00522600	GRL7
	3737.m00025	155	116754	2	2	TTHERM_00688500			3689.m00095	507	88697	17	6	TTHERM_00338210
	3718.m00060	118	283789	2	2	TTHERM_00535710			3695.m00076	504	40540	10	4	TTHERM_00344030
	8.m00440	155	32898	4	4	TTHERM_00118610			3709.m00032	498	101618	11	9	TTHERM_00473320	DRC7
	3697.m00081	154	51680	4	2	TTHERM_00189080			3700.m00118	495	14259	16	5	TTHERM_00149630
	16.m00394	153	145759	7	4	TTHERM_00194540			3698.m00115	494	36258	10	6	TTHERM_00136220
	92.m00165	150	70711	6	5	TTHERM_00643530			42.m00299	488	74931	11	8	TTHERM_00394410	DPY-30
	3681.m00049	149	108797	3	2	TTHERM_00442210			77.m00237	480	43868	15	7	TTHERM_00577380
	134.m00126	149	18764	5	3	TTHERM_00794470			208.m00035	478	25625	9	3	TTHERM_01043090
	1.m00961	149	27639	2	2	TTHERM_00016060			3707.m00161	478	41999	11	7	TTHERM_00059330
	3692.m00104	147	54762	3	2	TTHERM_00295310			188.m00079	475	124448	10	8	TTHERM_00997780
	110.m00141	146	79857	5	2	TTHERM_00703920			3717.m00093	470	28686	15	9	TTHERM_00522810
	3737.m00005	146	91587	5	3	TTHERM_00688300			3691.m00179	468	28668	11	6	TTHERM_00302110
	13.m00343	145	55690	2	2	TTHERM_00157940			3732.m00038	466	24782	9	4	TTHERM_00684790
	197.m00070	145	143300	3	2	TTHERM_01014660			192.m00091	464	41274	14	5	TTHERM_01004930
	76.m00134	143	30573	4	2	TTHERM_00568030			231.m00035	460	26354	12	5	TTHERM_01094890
	3681.m00024	142	67958	2	2	TTHERM_00441960			3690.m00087	457	121370	11	8	TTHERM_00268070
	3705.m00159	140	15373	2	2	TTHERM_00332160			3700.m00011	452	21596	10	5	TTHERM_00147560
	3691.m00173	139	37122	2	1	TTHERM_00302050			225.m00033	451	45016	10	4	TTHERM_01084110
	3711.m00047	139	25210	5	4	TTHERM_00492760			225.m00032	399	45121	7	4	TTHERM_01084100
	2.m02218	139	25243	3	1	TTHERM_00030440			45.m00266	448	23024	7	4	TTHERM_00418580
	154.m00110	139	45663	15	1	TTHERM_00865220			16.m00506	448	79005	13	7	TTHERM_00196650
	45.m00266	137	23024	2	1	TTHERM_00418580			3684.m00030	446	24389	9	4	TTHERM_00529760
	13.m00432	136	63187	3	3	TTHERM_00160810			68.m00156	445	25706	10	4	TTHERM_00532090
	3.m01945	136	43700	3	3	TTHERM_00043910			3698.m00091	444	59269	13	9	TTHERM_00134970
	271.m00043	135	54402	5	4	TTHERM_01197120			1.m00798	443	95581	10	6	TTHERM_00011440
	3715.m00106	134	61859	3	3	TTHERM_00497960			3737.m00031	441	29317	14	7	TTHERM_00688560
	3679.m00109	134	87065	3	3	TTHERM_00420790			3692.m00107	433	70526	10	6	TTHERM_00295340
	3711.m00056	133	128461	4	3	TTHERM_00492850			3.m01657	432	62154	7	5	TTHERM_00046440
	192.m00091	130	41274	3	2	TTHERM_01004930			3.m01646	425	68313	11	4	TTHERM_00046870
	2.m02183	130	59373	4	2	TTHERM_00037060			52.m00303	421	15035	15	7	TTHERM_00454080
	88.m00087	129	44970	3	2	TTHERM_00625950			3707.m00237	421	24698	9	3	TTHERM_00068120
	3718.m00946	128	50655	4	4				54.m00196	416	59051	10	3	TTHERM_00462870
	3686.m00104	128	65100	4	2	TTHERM_00471470			170.m00054	415	36796	7	4	TTHERM_00938750
	3736.m00062	126	33846	2	2	TTHERM_00661740			3689.m00102	415	47079	6	5	TTHERM_00338280
	3716.m00032	125	28539	2	2	TTHERM_00499570			112.m00110	414	19226	7	3	TTHERM_00713140
	3674.m00043	125	76392	4	3	TTHERM_00691520			19.m00379	411	24001	6	3	TTHERM_00227770
	3704.m00036	124	43984	4	2	TTHERM_00444470			76.m00199	407	24254	15	6	TTHERM_00571670
	3677.m00066	123	179429	4	4	TTHERM_00649260			287.m00021	406	15481	5	2	TTHERM_01242400
	145.m00092	123	36478	2	2	TTHERM_00835100			1.m00909	405	68602	10	7	TTHERM_00013550
	2.m02151	122	60456	3	2	TTHERM_00037050			3705.m00159	403	15373	9	4	TTHERM_00332160
	122.m00104	122	22724	3	2	TTHERM_00753340			3680.m00128	403	80191	14	11	TTHERM_00487020
	3725.m00067	121	65841	3	3	TTHERM_00616340			3712.m00071	402	14280	9	2	TTHERM_00456790
	41.m00307	119	56439	2	2	TTHERM_00390040			3724.m00001	401	13007	8	5	TTHERM_00657230
	48.m00255	118	10602	2	1	TTHERM_00433490			197.m00078	401	16248	5	1	TTHERM_01014740
	190.m00048	117	43140	3	2	TTHERM_01000190			3714.m00058	397	34133	11	4	TTHERM_00410270
	178.m00071	115	41275	5	3	TTHERM_00962020			3671.m00048	397	72902	9	3	TTHERM_00723390	dehydrogenase
	178.m00074	108	41381	6	2	TTHERM_00962050			1.m00930	396	107933	7	5	TTHERM_00013760	hypothetical
	3.m01992	115	51764	3	3	TTHERM_00046920			3.m01998	394	274355	17	7	TTHERM_00045060	IQ-containing
	211.m00046	115	68726	4	4	TTHERM_01049200			3698.m00201	391	31452	9	4	TTHERM_00138080
	188.m00068	114	21871	3	2	TTHERM_00997670			77.m00207	389	65676	8	7	TTHERM_00577080
	3718.m00119	114	44102	2	1	TTHERM_00537300			3703.m00077	385	37532	11	6	TTHERM_00348390
	3686.m00110	114	119966	2	2	TTHERM_00471530			16.m00394	385	145759	10	9	TTHERM_00194540
	251.m00034	113	81880	11	1	TTHERM_01141490			3692.m00090	384	23330	16	5	TTHERM_00295170
	170.m00073	113	18700	2	1	TTHERM_00938940			3702.m00023	384	74633	13	6	TTHERM_00140960
	3716.m00091	112	48409	2	2	TTHERM_00502220			107.m00099	381	15920	8	4	TTHERM_00694350
	2.m02312	110	25947	2	1	TTHERM_00041460			7.m00537	379	72437	11	8	TTHERM_00106940
	346.m00014	110	16097	3	1	TTHERM_01359460			3707.m00236	376	50746	10	6	TTHERM_00068110
	3733.m00087	109	8172	2	1	TTHERM_00579270			301.m00010	375	61240	6	1	TTHERM_01266070
	3694.m00059	109	48089	2	1	TTHERM_00279670			6.m00444	369	72310	8	5	TTHERM_00085220	MAP-related kinase
	3719.m00025	109	18180	5	3	TTHERM_00476640			47.m00290	365	57791	12	5	TTHERM_00427590	RSP3
	155.m00090	109	130236	8	1	TTHERM_00874710			3709.m00106	364	107097	13	10	TTHERM_00475080
	165.m00060	108	59426	2	2	TTHERM_00925340			3701.m00225	362	121371	9	8	TTHERM_00221140
	3729.m00014	107	82275	3	2	TTHERM_00543590			3734.m00033	360	8014	10	3	TTHERM_00682930
	3689.m00042	106	31381	4	3	TTHERM_00335630			175.m00067	359	85299	8	4	TTHERM_00951920
	3712.m00071	106	14280	2	1	TTHERM_00456790			3682.m00033	358	17768	12	3	TTHERM_00823720
	186.m00054	105	13800	6	4	TTHERM_00992760			134.m00132	357	30081	8	5	TTHERM_00794530
	3687.m00124	105	117962	2	2	TTHERM_00317200			335.m00015	357	33408	11	4	TTHERM_01339580
	68.m00229	105	21191	1	1	TTHERM_00532840			87.m00246	356	67215	7	4	TTHERM_00624780
	8.m00462	105	19338	2	1	TTHERM_00120880			190.m00048	354	43140	8	4	TTHERM_01000190
	3745.m00019	105	20175	1	1	TTHERM_00933070			3724.m00091	350	36919	4	3	TTHERM_00659130
	8.m00439	105	56263	3	3	TTHERM_00118600			3719.m00025	349	18180	16	7	TTHERM_00476640
	3737.m00009	104	39200	3	2	TTHERM_00688340			3707.m00162	349	36121	8	3	TTHERM_00059340
	42.m00246	104	41309	1	1	TTHERM_00392840			292.m00025	347	77869	7	5	TTHERM_01250050
	167.m00073	104	205431	2	2	TTHERM_00929580			16.m00427	345	48025	9	6	TTHERM_00195860
	337.m00019	103	19949	2	2	TTHERM_01345760			3716.m00082	345	58023	6	4	TTHERM_00502130
	3704.m00088	103	55677	3	2	TTHERM_00445980			197.m00070	344	143300	6	4	TTHERM_01014660
	3694.m00050	103	122434	8	1	TTHERM_00277580			3700.m00234	343	96827	9	6	TTHERM_00151820
	3676.m00015	103	72640	2	2	TTHERM_00773210			14.m00501	343	64644	7	5	TTHERM_00187170
	171.m00055	103	31391	6	3	TTHERM_00941400			108.m00123	342	14757	4	1	TTHERM_00695750
	3712.m00136	54	441450	4	2	TTHERM_00459450			48.m00308	342	15871	13	4	TTHERM_00434040
	458.m00006	36	0	3	1				3.m01874	341	172054	12	2	TTHERM_00052490
	3677.m00064	102	56061	2	2	TTHERM_00649240			54.m00257	326	23450	15	3	TTHERM_00463490
	3686.m00067	102	49161	4	2	TTHERM_00471060			1.m00832	326	170898	13	5	TTHERM_00011780
	3721.m00081	102	259228	3	2	TTHERM_00565630			41.m00190	339	19368	6	2	TTHERM_00384910
	76.m00234	102	30557	1	1	TTHERM_00572020			76.m00134	338	30573	7	2	TTHERM_00568030
	3733.m00066	100	69975	2	2	TTHERM_00579060			92.m00165	338	70711	12	8	TTHERM_00643530
	112.m00131	100	11171	1	1	TTHERM_00713350			115.m00117	338	26041	12	6	TTHERM_00721530
	16.m00314	99	22165	2	2	TTHERM_00193750			108.m00181	336	29333	8	4	TTHERM_00697370
	14.m00501	99	64644	3	2	TTHERM_00187170			3722.m00040	336	9214	11	2	TTHERM_00526450
	3702.m00023	98	74633	5	3	TTHERM_00140960			3.m01844	332	153950	6	4	TTHERM_00049030
	335.m00015	98	33408	4	1	TTHERM_01339580			255.m00031	219	169593	2	2	TTHERM_01149330
	225.m00058	97	121412	2	2	TTHERM_01084370			3674.m00080	332	69936	11	7	TTHERM_00691890
	259.m00038	97	24224	1	1	TTHERM_01161000			3731.m00029	331	120559	8	6	TTHERM_00670340
	3731.m00029	97	120559	2	2	TTHERM_00670340			17.m00398	326	17751	8	6	TTHERM_00205170
	170.m00054	97	36796	1	1	TTHERM_00938750			3698.m00045	326	21894	6	2	TTHERM_00133510
	3680.m00086	97	483979	2	2	TTHERM_00486600			3704.m00057	325	92125	7	7	TTHERM_00444670
	40.m00208	96	52833	3	2	TTHERM_00378690			7.m00567	325	16825	6	3	TTHERM_00105430
	3675.m00036	96	61086	1	1	TTHERM_00584850			13.m00343	324	55690	4	3	TTHERM_00157940
	3716.m00129	96	300254	3	2	TTHERM_00502600			3701.m00182	320	25199	6	3	TTHERM_00220710
	17.m00399	95	43447	2	2	TTHERM_00205180			13.m00370	319	29976	7	3	TTHERM_00158210
	3690.m00087	94	121370	2	1	TTHERM_00268070			40.m00228	318	42325	6	4	TTHERM_00378890
	3692.m00085	94	158187	2	1	TTHERM_00295120			3681.m00024	316	67958	5	2	TTHERM_00441960
	3707.m00043	94	89630	2	2	TTHERM_00056140			3733.m00066	315	69975	7	5	TTHERM_00579060
	213.m00045	93	33430	1	1	TTHERM_01051730			3684.m00116	315	259918	11	8	TTHERM_00530680
	256.m00021	93	30614	13	1	TTHERM_01151460			16.m00456	314	43063	10	3	TTHERM_00196150
	3693.m00011	93	32216	2	2	TTHERM_00370750			3679.m00098	312	133911	9	5	TTHERM_00420680
	41.m00179	93	53682	4	1	TTHERM_00384800			101.m00159	311	16758	6	2	TTHERM_00675630
	3671.m00038	92	17568	1	1	TTHERM_00723290			3713.m00140	309	54961	5	3	TTHERM_00405530
	3691.m00179	92	28668	2	2	TTHERM_00302110			140.m00061	308	28773	5	2	TTHERM_00821870
	253.m00041	91	96442	1	1	TTHERM_01145010			136.m00085	308	31772	11	5	TTHERM_00802450
	166.m00062	91	18956	1	1	TTHERM_00927010			3698.m00137	307	79030	5	5	TTHERM_00136440
	3702.m00171	90	45469	3	2	TTHERM_00145440			3675.m00036	304	61086	8	4	TTHERM_00584850
	192.m00065	89	18195	1	1	TTHERM_01005100			3729.m00094	303	23862	6	3	TTHERM_00549500
	3697.m00071	89	30349	1	1	TTHERM_00188980			3679.m00109	303	87065	6	6	TTHERM_00420790
	268.m00038	89	37665	2	2	TTHERM_01190430			3697.m00071	301	30349	5	2	TTHERM_00188980
	3730.m00037	89	46109	3	3	TTHERM_00678260			1.m01041	300	34026	6	3	TTHERM_00022810
	3691.m00113	88	43515	2	2	TTHERM_00300410			3698.m00129	298	48968	7	4	TTHERM_00136360
	5.m00542	88	34705	2	2	TTHERM_00079450			3707.m00043	298	89630	12	7	TTHERM_00056140
	3677.m00048	88	19146	2	1	TTHERM_00649080			41.m00179	296	53682	10	5	TTHERM_00384800
	48.m00205	88	34236	1	1	TTHERM_00430020			268.m00029	296	18291	6	3	TTHERM_01188360
	77.m00207	87	65676	1	1	TTHERM_00577080			3676.m00063	294	48772	11	6	TTHERM_00773690
	3729.m00034	87	145396	6	1	TTHERM_00545790			7.m00566	292	27795	6	4	TTHERM_00106960
	7.m00302	87	48344	1	1	TTHERM_00095540			42.m00233	290	42697	10	5	TTHERM_00392710
	3.m01862	87	27706	2	2	TTHERM_00043880			127.m00074	290	11076	4	1	TTHERM_00770690
	86.m00189	87	36023	6	2	TTHERM_00621600			167.m00069	289	154566	11	9	TTHERM_00929540
	3713.m00140	86	54961	1	1	TTHERM_00405530			3711.m00056	289	128461	8	6	TTHERM_00492850
	134.m00094	86	15981	1	1	TTHERM_00794150			231.m00034	288	73893	6	4	TTHERM_01094880
	445.m00008	86	11782	1	1	TTHERM_01528510			3697.m00081	288	51680	6	4	TTHERM_00189080
	3684.m00030	85	24389	2	2	TTHERM_00529760			3693.m00086	287	234265	6	4	TTHERM_00372530
	3710.m00143	85	55152	1	1	TTHERM_00469380			3707.m00147	285	117666	5	4	TTHERM_00059190
	351.m00013	85	47855	1	1	TTHERM_01369760			304.m00017	283	63029	7	6	TTHERM_01276340
	3.m01646	85	68313	2	2	TTHERM_00046870			3738.m00043	283	76784	8	7	TTHERM_00780850
	47.m00193	84	133650	3	1	TTHERM_00424640			3726.m00057	282	86490	6	4	TTHERM_00590090
	3715.m00049	84	37705	4	3	TTHERM_00497380			3725.m00067	282	65841	6	3	TTHERM_00616340
	1.m00909	84	68602	1	1	TTHERM_00013550			271.m00042	281	7754	5	2	TTHERM_01197110
	2.m02038	84	24777	1	1	TTHERM_00041590			101.m00161	280	35934	6	4	TTHERM_00675650
	3709.m00106	84	107097	3	3	TTHERM_00475080			166.m00060	277	16737	6	3	TTHERM_00926990
	3693.m00142	83	33101	1	1	TTHERM_00375130			1.m00883	277	41069	4	3	TTHERM_00013290
	3698.m00137	83	79030	2	2	TTHERM_00136440			3712.m00001	276	26143	8	6	TTHERM_00455090
	3687.m00068	83	23122	1	1	TTHERM_00316530			260.m00017	274	157994	8	4	TTHERM_01164060
	3698.m00115	83	36258	1	1	TTHERM_00136220			3691.m00113	273	43515	5	3	TTHERM_00300410
	3682.m00033	82	17768	3	1	TTHERM_00823720			3716.m00032	273	28539	4	2	TTHERM_00499570
	134.m00132	82	30081	1	1	TTHERM_00794530			3686.m00032	271	15403	7	2	TTHERM_00470710
	3724.m00079	82	47937	2	2	TTHERM_00659010			3708.m00090	271	240507	5	4	TTHERM_00439120
	3690.m00107	82	11370	1	1	TTHERM_00268280			3692.m00187	271	15054	5	2	TTHERM_00297140
	48.m00237	82	48437	1	1	TTHERM_00431330			149.m00085	271	70060	5	4	TTHERM_00850570
	3699.m00126	80	391017	2	1	TTHERM_00128330			243.m00041	269	56758	4	4	TTHERM_01122730
	3704.m00089	80	179355	7	1	TTHERM_00445990			3.m01992	269	51764	7	5	TTHERM_00046920
	3689.m00102	80	47079	3	3	TTHERM_00338280			3684.m00114	269	35821	4	2	TTHERM_00530660
	3735.m00062	80	35199	3	2	TTHERM_00558270			3679.m00043	266	22525	7	4	TTHERM_00420130
	19.m00379	80	24001	1	1	TTHERM_00227770			3732.m00074	264	21022	8	3	TTHERM_00686150
	304.m00017	79	63029	2	2	TTHERM_01276340			3687.m00043	263	23626	6	2	TTHERM_00316280
	3676.m00066	79	41699	1	1	TTHERM_00773720			206.m00049	260	23933	8	4	TTHERM_01035650
	132.m00083	79	140342	4	1	TTHERM_00786970			186.m00054	259	13800	11	4	TTHERM_00992760
	120.m00106	79	20482	1	1	TTHERM_00735240			3686.m00104	259	65100	10	6	TTHERM_00471470
	198.m00067	79	33342	1	1	TTHERM_01016130			3674.m00002	259	17712	7	2	TTHERM_00691100
	3698.m00129	78	48968	4	3	TTHERM_00136360			22.m00296	255	109276	5	5	TTHERM_00255660
	16.m00335	78	22500	5	2	TTHERM_00193950			3729.m00014	253	82275	6	3	TTHERM_00543590
	3743.m00040	78	11691	2	1	TTHERM_00837950			92.m00135	251	21779	7	4	TTHERM_00641250
	1.m00977	78	45361	2	1	TTHERM_00016220			190.m00086	251	5204	3	1	TTHERM_01001570
	47.m00195	78	58567	1	1	TTHERM_00424660			3684.m00079	250	56529	5	3	TTHERM_00530250
	7.m00537	77	72437	2	2	TTHERM_00106940			2.m02275	249	28545	10	1	TTHERM_00037090
	3672.m00013	77	38833	1	1	TTHERM_00760310			3691.m00172	248	112507	12	10	TTHERM_00302040
	3701.m00182	77	25199	1	1	TTHERM_00220710			32.m00297	36	285644	2	1	TTHERM_00324480
	3698.m00061	77	201753	1	1	TTHERM_00133670			3687.m00068	248	23122	3	2	TTHERM_00316530
	16.m00506	77	79005	2	2	TTHERM_00196650			117.m00087	247	36772	9	2	TTHERM_00724700
	3744.m00021	76	28395	2	2	TTHERM_00705240			5.m00517	247	34338	6	3	TTHERM_00079200
	88.m00093	76	87737	2	2	TTHERM_00627000			3710.m00143	247	55152	5	3	TTHERM_00469380
	211.m00063	75	46596	2	2	TTHERM_01049320			252.m00032	246	198750	5	2	TTHERM_01142770
	3706.m00106	75	37055	1	1	TTHERM_00239380			3694.m00059	245	48089	6	5	TTHERM_00279670
	3735.m00065	75	56271	2	2	TTHERM_00558300			72.m00101	245	127020	6	4	TTHERM_00550700
	3702.m00150	74	39788	2	1	TTHERM_00145230			3677.m00048	245	19146	4	3	TTHERM_00649080
	3686.m00065	74	126474	1	1	TTHERM_00471040			335.m00016	243	23760	8	2	TTHERM_01339590
	3690.m00158	74	302290	4	2	TTHERM_00275770			87.m00171	242	57226	4	3	TTHERM_00623040
	3726.m00038	74	32458	1	1	TTHERM_00588900			156.m00097	238	61698	6	5	TTHERM_00878160
	8.m00495	73	73101	4	1	TTHERM_00122200			3698.m00148	238	31512	7	5	TTHERM_00137550
	3.m01844	73	153950	1	1	TTHERM_00049030			7.m00423	237	71624	8	4	TTHERM_00102740
	3679.m00098	73	133911	1	1	TTHERM_00420680			3687.m00044	235	35892	9	4	TTHERM_00316290
	3674.m00002	73	17712	1	1	TTHERM_00691100			3686.m00110	233	119966	7	6	TTHERM_00471530
	3.m01708	73	149162	4	1	TTHERM_00046390			52.m00238	233	32756	5	4	TTHERM_00449470
	3724.m00001	73	13007	2	2	TTHERM_00657230			3680.m00057	233	29142	7	6	TTHERM_00486310
	22.m00296	73	109276	1	1	TTHERM_00255660			92.m00130	232	199186	8	6	TTHERM_00641200
	32.m00295	72	109864	5	1	TTHERM_00324460			192.m00071	231	47581	6	4	TTHERM_01005160
	16.m00262	72	49539	3	2	TTHERM_00193230			84.m00098	230	24020	6	2	TTHERM_00601860
	3707.m00236	72	50746	1	1	TTHERM_00068110			3721.m00081	229	259228	5	5	TTHERM_00565630
	3711.m00027	72	57677	1	1	TTHERM_00492560			3700.m00030	229	242300	7	7	TTHERM_00148750
	3.m01935	72	22262	1	1	TTHERM_00047630			3.m01778	229	87295	7	5	TTHERM_00052160
	3723.m00018	72	92422	1	1	TTHERM_00506900			122.m00104	228	22724	4	2	TTHERM_00753340
	3700.m00011	71	21596	1	1	TTHERM_00147560			3743.m00037	228	7412	5	1	TTHERM_00837920
	3711.m00046	70	15774	2	2	TTHERM_00492750			3.m01708	228	149162	10	7	TTHERM_00046390
	3679.m00124	70	80396	5	1	TTHERM_00420940			3688.m00115	228	14420	9	3	TTHERM_00289380
	225.m00032	70	45121	1	1	TTHERM_01084100			3728.m00084	228	89330	6	5	TTHERM_00540330
	3734.m00046	70	36293	1	1	TTHERM_00683060			134.m00133	227	51690	4	4	TTHERM_00794540
	72.m00136	70	44313	3	3	TTHERM_00551090			99.m00112	226	65421	4	3	TTHERM_00666180
	190.m00086	70	5204	1	1	TTHERM_01001570			3716.m00093	224	76166	5	4	TTHERM_00502240
	19.m00361	70	30775	1	1	TTHERM_00227590			2.m02240	223	45351	7	3	TTHERM_00038880
	3677.m00051	70	32513	1	1	TTHERM_00649110			1.m00961	223	27639	9	3	TTHERM_00016060
	3677.m00089	69	85456	5	1	TTHERM_00649490			150.m00103	223	35226	3	1	TTHERM_00853120
	41.m00266	68	31141	1	1	TTHERM_00388640			8.m00439	222	56263	6	5	TTHERM_00118600
	205.m00065	68	314375	5	1	TTHERM_01034400			3672.m00013	221	38833	3	3	TTHERM_00760310
	3703.m00184	68	84219	1	1	TTHERM_00353480			2.m02218	221	25243	8	4	TTHERM_00030440
	40.m00304	68	68012	1	1	TTHERM_00383610			8.m00347	219	79057	6	5	TTHERM_00112730
	3703.m00183	68	136849	1	1	TTHERM_00353460			3735.m00012	218	46142	7	3	TTHERM_00557760
	72.m00101	68	127020	2	1	TTHERM_00550700			3737.m00009	218	39200	6	4	TTHERM_00688340
	32.m00160	68	14505	2	2	TTHERM_00319970			3682.m00057	217	69300	3	2	TTHERM_00823980
	6.m00529	68	62876	1	1	TTHERM_00088050			3690.m00131	216	34309	6	4	TTHERM_00274500
	3729.m00001	67	25537	1	1	TTHERM_00541460			48.m00284	215	478813	7	5	TTHERM_00433800
	110.m00115	67	68614	1	1	TTHERM_00703660			7.m00302	215	48344	6	6	TTHERM_00095540
	3688.m00193	67	49849	2	2	TTHERM_00292170			3744.m00002	215	17437	4	3	TTHERM_00705050
	3718.m00095	66	42543	1	1	TTHERM_00537060			3701.m00054	214	70603	4	2	TTHERM_00218410
	14.m00453	66	123608	3	1	TTHERM_00185640			3673.m00010	214	95286	6	4	TTHERM_00715730
	3684.m00113	66	24788	2	2	TTHERM_00530650			68.m00254	214	104023	4	3	TTHERM_00534080
	271.m00042	66	7754	1	1	TTHERM_01197110			16.m00413	213	90155	12	3	TTHERM_00194730
	32.m00206	65	270630	2	1	TTHERM_00320450			134.m00081	213	110153	3	3	TTHERM_00794020
	150.m00103	65	35226	1	1	TTHERM_00853120			164.m00089	212	128928	4	3	TTHERM_00923170
	30.m00328	65	83629	2	2	TTHERM_00313320			162.m00065	211	564064	9	6	TTHERM_00912290
	5.m00524	65	36864	1	1	TTHERM_00079270			3713.m00065	210	167641	3	2	TTHERM_00400750
	3704.m01036	65	9966	1	1				132.m00111	210	56053	4	4	TTHERM_00787250
	3687.m00043	64	23626	1	1	TTHERM_00316280			3733.m00087	210	8172	6	1	TTHERM_00579270
	194.m00023	64	150982	2	2	TTHERM_01008630			3704.m00088	210	55677	3	2	TTHERM_00445980
	164.m00089	64	128928	1	1	TTHERM_00923170			171.m00055	209	31391	9	5	TTHERM_00941400
	3702.m00099	64	41063	1	1	TTHERM_00143720			3682.m00027	209	21015	6	2	TTHERM_00823660
	3679.m00123	64	135438	4	1	TTHERM_00420930			41.m00266	208	31141	4	3	TTHERM_00388640
	3718.m00127	64	45834	1	1	TTHERM_00537380			3.m01954	207	55129	5	4	TTHERM_00049070
	92.m01213	63	17323	2	2				230.m00032	206	15908	3	2	TTHERM_01093500
	3713.m00035	63	97421	2	1	TTHERM_00399430			16.m00303	206	114023	5	4	TTHERM_00193640
	171.m00054	63	16269	1	1	TTHERM_00941390			347.m00010	204	140162	4	4	TTHERM_01362500
	5.m00326	63	111158	1	1	TTHERM_00074320			3745.m00019	204	20175	3	2	TTHERM_00933070
	3713.m00146	63	57701	2	2	TTHERM_00406590			225.m00058	203	121412	4	4	TTHERM_01084370
	23.m00228	63	26194	1	1	TTHERM_00260690			156.m00128	203	38148	6	4	TTHERM_00881440
	3706.m00136	62	36577	2	2	TTHERM_00241700			3704.m00036	202	43984	3	1	TTHERM_00444470
	19.m00382	62	50221	1	1	TTHERM_00227800			3699.m01957	202	40509	5	3
	2.m02149	62	114285	4	1	TTHERM_00028780			3702.m00267	201	74153	5	3	TTHERM_00146410
	40.m00280	61	75282	2	2	TTHERM_00382380			48.m00205	201	34236	8	4	TTHERM_00430020
	132.m00111	61	56053	1	1	TTHERM_00787250			3719.m00093	199	24147	3	2	TTHERM_00481330
	3689.m00087	61	55459	1	1	TTHERM_00338110			3716.m00091	199	48409	3	3	TTHERM_00502220
	84.m00098	61	24020	2	2	TTHERM_00601860			3681.m00021	198	54650	4	3	TTHERM_00441930
	5.m00520	61	78948	1	1	TTHERM_00079230			3726.m00038	198	32458	7	4	TTHERM_00588900
	3681.m00088	60	25061	1	1	TTHERM_00442600			5.m00442	197	28803	4	2	TTHERM_00077450
	3692.m00107	60	70526	1	1	TTHERM_00295340			3702.m00136	197	35481	4	2	TTHERM_00145090
	45.m00251	60	101417	2	1	TTHERM_00418370			259.m00038	197	24224	5	4	TTHERM_01161000
	16.m00280	60	58071	1	1	TTHERM_00193410			3719.m00042	197	49943	4	3	TTHERM_00476820
	3735.m00070	60	36263	1	1	TTHERM_00558350			3726.m00044	196	54277	3	1	TTHERM_00589960
	156.m00097	60	61698	1	1	TTHERM_00878160			3671.m00031	196	171956	5	2	TTHERM_00723220
	3.m01871	60	20493	2	1	TTHERM_00049040			3724.m00079	193	47937	6	4	TTHERM_00659010
	3691.m00178	59	59805	1	1	TTHERM_00302100			213.m00045	193	33430	4	3	TTHERM_01051730
	3694.m00171	59	23582	1	1	TTHERM_00283850			3732.m00036	192	21835	3	2	TTHERM_00684770
	3699.m00246	59	196255	2	1	TTHERM_00129660			156.m00085	192	21495	3	2	TTHERM_00877050
	8.m00549	58	445452	1	1	TTHERM_00123750			3681.m00046	192	55675	3	3	TTHERM_00442180
	3707.m00126	58	46284	1	1	TTHERM_00058970			3677.m00058	191	52897	3	2	TTHERM_00649180
	3734.m00041	58	35359	1	1	TTHERM_00683010			3736.m00062	191	33846	5	3	TTHERM_00661740
	240.m00029	58	54883	3	1	TTHERM_01111020			3735.m00093	189	31944	5	4	TTHERM_00558590
	14.m00482	58	95500	1	1	TTHERM_00185930			192.m00077	189	74942	6	4	TTHERM_01005220
	268.m00029	57	18291	1	1	TTHERM_01188360			3707.m00026	187	27065	3	2	TTHERM_00055970
	3686.m00026	57	28222	1	1	TTHERM_00470650			244.m00035	187	17173	4	2	TTHERM_01123950
	14.m00310	57	60891	1	1	TTHERM_00170320			178.m00064	187	17013	4	1	TTHERM_00961950
	175.m00067	57	85299	1	1	TTHERM_00951920			192.m00081	186	28947	3	3	TTHERM_01005260
	3707.m00147	57	117666	1	1	TTHERM_00059190			1.m00688	186	98855	10	3	TTHERM_00006320
	16.m00405	57	101570	3	2	TTHERM_00194650			45.m00241	186	111549	6	3	TTHERM_00418270
	252.m00032	57	198750	1	1	TTHERM_01142770			3713.m00146	185	57701	4	3	TTHERM_00406590
	3713.m00038	57	8476	1	1	TTHERM_00399460			45.m00223	185	20702	5	3	TTHERM_00418090
	134.m00081	57	110153	1	1	TTHERM_00794020			5.m00452	184	28076	5	3	TTHERM_00077550
	214.m00041	57	36800	2	1	TTHERM_01054200			3692.m00081	184	30913	7	3	TTHERM_00295080
	1.m00842	57	25191	1	1	TTHERM_00011880			48.m00247	183	60939	2	2	TTHERM_00433410
	13.m00420	56	12219	1	1	TTHERM_00160690			253.m00041	182	96442	5	3	TTHERM_01145010
	2.m02275	56	28545	2	1	TTHERM_00037090			3683.m00013	182	60274	6	4	TTHERM_00825190
	151.m00092	56	104515	1	1	TTHERM_00856520			68.m00229	182	21191	2	1	TTHERM_00532840
	42.m00233	56	42697	2	2	TTHERM_00392710			37.m00285	180	52938	3	3	TTHERM_00355820
	3702.m00176	56	12960	1	1	TTHERM_00145490			3701.m00097	180	21424	6	4	TTHERM_00218840
	23.m00347	56	48167	1	1	TTHERM_00264850			3709.m00081	179	87060	6	5	TTHERM_00474830
	3685.m00017	56	298892	4	1	TTHERM_00599900			3737.m00032	179	43216	2	1	TTHERM_00688570
	3717.m00086	55	201380	3	1	TTHERM_00522740			3708.m00136	179	107148	6	6	TTHERM_00440620
	3676.m00063	55	48772	2	1	TTHERM_00773690			3686.m00026	179	28222	4	2	TTHERM_00470650
	41.m00242	55	46418	1	1	TTHERM_00388400			3687.m00161	179	54926	5	4	TTHERM_00318570
	163.m00047	55	25109	2	1	TTHERM_00918500			212.m00070	178	27546	5	4	TTHERM_01050690
	3.m01674	55	74654	1	1	TTHERM_00046080			16.m00315	177	107250	4	4	TTHERM_00193760
	3721.m00077	55	31378	2	2	TTHERM_00565590			5.m00520	177	78948	4	4	TTHERM_00079230
	3707.m00162	55	36121	1	1	TTHERM_00059340			16.m00461	176	48964	5	5	TTHERM_00196200
	99.m00131	54	15604	1	1	TTHERM_00666370			3702.m00171	176	45469	7	5	TTHERM_00145440
	3705.m00104	54	31478	1	1	TTHERM_00328610			3685.m00035	176	65954	8	6	TTHERM_00600110
	6.m00484	53	111511	4	1	TTHERM_00085620			19.m00288	175	33026	3	1	TTHERM_00225860
	16.m00303	53	114023	2	2	TTHERM_00193640			242.m00038	175	51084	4	3	TTHERM_01119520
	1.m00837	53	44713	3	1	TTHERM_00011830			6.m00371	174	39037	2	1	TTHERM_00083500
	197.m00078	53	16248	1	1	TTHERM_01014740			170.m00073	174	18700	3	1	TTHERM_00938940
	16.m00267	53	78045	4	1	TTHERM_00193280			3725.m00038	174	70036	3	2	TTHERM_00616050
	3689.m00119	53	61761	2	2	TTHERM_00338460			3698.m00083	174	71521	6	5	TTHERM_00134890
	2.m02371	35	241056	2	2	TTHERM_00034960			47.m00256	174	70074	3	2	TTHERM_00426260
	1.m01041	53	34026	1	1	TTHERM_00022810			3689.m00002	174	77932	6	5	TTHERM_00333220
	3714.m00084	53	16875	3	1	TTHERM_00411530			3716.m00019	172	41155	5	3	TTHERM_00499440
	3716.m00019	52	41155	1	1	TTHERM_00499440			217.m00046	172	19852	5	2	TTHERM_01068180
	3.m01928	52	59038	3	1	TTHERM_00049060			3694.m00171	172	23582	4	1	TTHERM_00283850
	347.m00010	52	140162	1	1	TTHERM_01362500			3691.m00173	171	37122	3	2	TTHERM_00302050
	180.m00070	52	47517	1	1	TTHERM_00971800			298.m00024	171	117056	2	2	TTHERM_01262850
	3.m01925	52	40163	1	1	TTHERM_00051840			3725.m00635	171	26355	5	4
	3702.m00021	52	53104	1	1	TTHERM_00140940			3702.m00096	170	72961	6	3	TTHERM_00143690
	3676.m00055	52	31076	1	1	TTHERM_00773610			182.m00071	168	101495	2	1	TTHERM_00977740
	3734.m00023	52	60168	2	1	TTHERM_00681830			3.m01976	168	160003	5	4	TTHERM_00043920
	3704.m00118	51	43642	1	1	TTHERM_00446290			3721.m00099	167	80002	4	4	TTHERM_00566810
	124.m00101	51	38189	1	1	TTHERM_00758860			1.m00678	166	19489	4	3	TTHERM_00006220
	3739.m00055	51	45037	1	1	TTHERM_00729040			3700.m00250	166	42579	7	3	TTHERM_00151990
	3734.m00033	51	8014	1	1	TTHERM_00682930			30.m00305	166	40012	5	5	TTHERM_00313090
	3742.m00047	51	79062	2	1	TTHERM_00756350			120.m00116	165	81886	6	5	TTHERM_00735340
	2.m02094	51	49612	1	1	TTHERM_00036960			5.m00524	165	36864	6	4	TTHERM_00079270
	117.m00087	51	36772	1	1	TTHERM_00724700			3694.m00039	165	41667	4	3	TTHERM_00277470
	136.m00117	51	59143	1	1	TTHERM_00804750			3699.m00126	165	391017	6	6	TTHERM_00128330
	435.m00012	50	49506	1	1	TTHERM_01513260			3690.m00079	164	36840	6	3	TTHERM_00267990
	3719.m00093	50	24147	1	1	TTHERM_00481330			3689.m00119	163	61761	4	2	TTHERM_00338460
	3673.m00062	50	14699	1	1	TTHERM_00716270			3715.m00037	163	110327	3	2	TTHERM_00497260
	3708.m00064	50	29871	1	1	TTHERM_00438860			189.m00051	162	24212	5	3	TTHERM_00998940
	3674.m00080	50	69936	1	1	TTHERM_00691890			16.m00502	161	99609	4	4	TTHERM_00196610
	3701.m00017	50	32216	1	1	TTHERM_00216040			3688.m00164	160	16989	3	3	TTHERM_00290880
	3682.m00027	49	21015	2	1	TTHERM_00823660			47.m00287	160	111344	4	4	TTHERM_00427560
	41.m00257	49	31380	1	1	TTHERM_00388550			3723.m00018	158	92422	4	4	TTHERM_00506900
	30.m00229	49	46070	1	1	TTHERM_00312330			90.m00186	157	31327	4	3	TTHERM_00633530
	273.m00020	49	22310	1	1	TTHERM_01205250			108.m00136	156	88068	4	4	TTHERM_00695880
	3720.m00029	49	83677	2	2	TTHERM_00560000			229.m00028	155	56764	6	3	TTHERM_01091280
	3698.m00144	49	59647	1	1	TTHERM_00136510			180.m00070	155	47517	3	3	TTHERM_00971800
	3704.m00107	49	38685	1	1	TTHERM_00446190			2.m02027	154	61645	4	2	TTHERM_00035580
	68.m00254	49	104023	1	1	TTHERM_00534080			3674.m00043	154	76392	5	4	TTHERM_00691520
	21.m00206	49	23441	1	1	TTHERM_00243800			3.m01925	153	40163	3	3	TTHERM_00051840
	3712.m00048	48	11426	1	1	TTHERM_00455560			3.m02027	153	41265	5	3	TTHERM_00047230
	229.m00028	48	56764	1	1	TTHERM_01091280			23.m00299	153	61344	1	1	TTHERM_00263380
	6.m00539	48	209810	4	1	TTHERM_00088150			145.m00092	152	36478	4	4	TTHERM_00835100
	3719.m00042	48	49943	1	1	TTHERM_00476820			3702.m00176	152	12960	2	2	TTHERM_00145490
	3701.m00040	48	24678	1	1	TTHERM_00218270			157.m00066	152	62867	5	4	TTHERM_00884620
	3683.m00013	48	60274	1	1	TTHERM_00825190			3704.m01036	151	9966	4	2
	2.m02250	48	71709	1	1	TTHERM_00036940			337.m00019	151	19949	3	3	TTHERM_01345760
	48.m00177	48	90697	1	1	TTHERM_00429730			13.m00432	151	63187	4	2	TTHERM_00160810
	3698.m00139	48	89369	1	1	TTHERM_00136460			3732.m00081	150	7911	3	1	TTHERM_00686220
	3728.m00031	48	57256	1	1	TTHERM_00538790			3.m02017	149	54079	3	2	TTHERM_00047660
	304.m00025	48	536029	1	1	TTHERM_01276420			3711.m00046	149	15774	3	3	TTHERM_00492750
	3710.m00004	48	104873	1	1	TTHERM_00464950			8.m00339	148	37176	3	2	TTHERM_00112650
	3693.m00130	47	76256	1	1	TTHERM_00375010			3733.m00016	148	76031	3	3	TTHERM_00578560
	265.m00033	47	66225	1	1	TTHERM_01179840			3703.m00015	148	77077	3	3	TTHERM_00348060
	190.m00082	47	178938	2	1	TTHERM_01001530			3686.m00140	147	25074	4	4	TTHERM_00471850
	3.m01976	47	160003	1	1	TTHERM_00043920			3710.m00115	147	44333	2	2	TTHERM_00469100
	3736.m00054	47	25218	1	1	TTHERM_00661660			5.m00326	145	111158	4	4	TTHERM_00074320
	336.m00021	47	80481	3	1	TTHERM_01344740			154.m00123	145	18423	2	1	TTHERM_00865350
	16.m00427	46	48025	1	1	TTHERM_00195860			3706.m00050	145	39603	2	2	TTHERM_00238810
	3673.m00040	46	40144	1	1	TTHERM_00716050			17.m00399	144	43447	3	3	TTHERM_00205180
	1.m00798	46	95581	1	1	TTHERM_00011440			3684.m00113	144	24788	3	2	TTHERM_00530650
	189.m00051	46	24212	1	1	TTHERM_00998940			72.m00136	144	44313	5	5	TTHERM_00551090
	3692.m00081	46	30913	2	1	TTHERM_00295080			3676.m00066	143	41699	2	2	TTHERM_00773720
	224.m00032	46	227468	2	1	TTHERM_01082880			154.m00115	143	50586	2	2	TTHERM_00865270
	3683.m00023	46	33781	1	1	TTHERM_00825290			3689.m00042	143	31381	3	3	TTHERM_00335630
	198.m00066	46	52100	5	1	TTHERM_01016120			1.m00842	142	25191	2	1	TTHERM_00011880
	2.m02380	46	33737	1	1	TTHERM_00039070			2.m02312	142	25947	3	2	TTHERM_00041460
	13.m00456	45	68860	1	1	TTHERM_00161050			3689.m00043	142	172896	3	3	TTHERM_00335640
	3673.m00010	45	95286	1	1	TTHERM_00715730			3700.m00210	142	15169	3	1	TTHERM_00151580
	301.m00010	45	61240	1	1	TTHERM_01266070			211.m00063	141	46596	3	3	TTHERM_01049320
	3.m01778	45	87295	1	1	TTHERM_00052160			48.m00177	139	90697	4	2	TTHERM_00429730
	3687.m00161	45	54926	1	1	TTHERM_00318570			3.m01918	139	85058	3	1	TTHERM_00044960
	140.m00086	45	60551	1	1	TTHERM_00822160			3692.m00104	138	54762	5	2	TTHERM_00295310
	192.m00083	45	57213	2	1	TTHERM_01005280			41.m00264	138	33035	3	1	TTHERM_00388620
	3.m01657	45	62154	1	1	TTHERM_00046440			3686.m00138	138	43560	5	1	TTHERM_00471830
	3737.m00030	45	93595	3	1	TTHERM_00688550			3684.m00099	137	30902	3	3	TTHERM_00530510
	156.m00129	45	38197	1	1	TTHERM_00881450			3705.m00003	99	37510	2	2	TTHERM_00325590
	3698.m00230	45	76681	1	1	TTHERM_00138370			3686.m00150	137	50171	3	1	TTHERM_00471950
	3679.m00015	45	102625	1	1	TTHERM_00419800			3.m01634	137	450511	2	1	TTHERM_00050600
	191.m00069	44	36794	1	1	TTHERM_01002890			233.m00039	137	58023	2	2	TTHERM_01100380
	3676.m00052	44	12144	1	1	TTHERM_00773580			41.m00185	136	39214	3	1	TTHERM_00384860
	19.m00289	44	27121	1	1	TTHERM_00225870			88.m00093	136	87737	3	3	TTHERM_00627000
	137.m00085	44	150216	1	1	TTHERM_00807950			48.m00194	135	53813	3	3	TTHERM_00429910
	251.m00032	43	71594	2	1	TTHERM_01141470			3.m01871	132	20493	3	2	TTHERM_00049040
	3702.m00096	43	72961	1	1	TTHERM_00143690			3692.m00116	132	24766	3	3	TTHERM_00295430
	52.m00278	43	94886	3	1	TTHERM_00450860			339.m00011	132	22481	3	3	TTHERM_01347920
	3675.m00067	43	57524	1	1	TTHERM_00585170			184.m00046	131	22703	3	3	TTHERM_00985010
	3681.m00002	43	74291	3	1	TTHERM_00441710			202.m00051	131	19480	1	1	TTHERM_01026290
	132.m00110	43	64286	1	1	TTHERM_00787240			3686.m00084	130	38379	4	3	TTHERM_00471260
	40.m00244	43	32910	1	1	TTHERM_00379050			6.m00541	130	39267	2	2	TTHERM_00088170
	3686.m00084	43	38379	1	1	TTHERM_00471260			132.m00116	130	56626	2	1	TTHERM_00787300
	3688.m00164	43	16989	1	1	TTHERM_00290880			211.m00037	130	54933	3	2	TTHERM_01048110
	16.m00456	42	43063	1	1	TTHERM_00196150			3690.m00080	129	39763	4	2	TTHERM_00268000
	156.m00085	42	21495	1	1	TTHERM_00877050			244.m00024	129	34141	4	3	TTHERM_01123840
	3726.m00057	42	86490	1	1	TTHERM_00590090			3697.m00234	129	33989	1	1	TTHERM_00191620
	3741.m00012	42	156392	2	1	TTHERM_00841290			47.m00277	129	29035	4	3	TTHERM_00427460
	5.m00452	42	28076	1	1	TTHERM_00077550			3722.m00088	128	23240	4	3	TTHERM_00526930
	3684.m00001	42	151688	6	1	TTHERM_00529470			165.m00060	127	59426	3	3	TTHERM_00925340
	3681.m00046	42	55675	1	1	TTHERM_00442180			3703.m00185	127	105299	4	1	TTHERM_00353490
	3700.m00086	41	37120	1	1	TTHERM_00149310			76.m00163	127	30855	3	3	TTHERM_00569310
	30.m00278	41	35060	1	1	TTHERM_00312820			190.m00082	127	178938	7	4	TTHERM_01001530
	3700.m00028	41	33187	1	1	TTHERM_00148730			351.m00013	126	47855	5	2	TTHERM_01369760
	3723.m00066	41	35899	2	2	TTHERM_00516380			3710.m00113	126	84553	3	3	TTHERM_00469080
	3691.m00172	41	112507	1	1	TTHERM_00302040			350.m00011	126	45613	3	3	TTHERM_01367670
	13.m00476	41	53283	1	1	TTHERM_00161250			3735.m00084	125	19710	1	1	TTHERM_00558500
	3702.m00161	41	90186	1	1	TTHERM_00145340			3671.m00038	125	17568	2	1	TTHERM_00723290
	19.m00302	41	33747	1	1	TTHERM_00226000			3731.m00054	124	15938	3	2	TTHERM_00670590
	231.m00034	41	73893	1	1	TTHERM_01094880			3693.m00130	124	76256	2	2	TTHERM_00375010
	3706.m00216	41	103907	1	1	TTHERM_00242510			3.m01935	124	22262	2	2	TTHERM_00047630
	13.m00451	41	14366	2	1	TTHERM_00161000			3726.m00019	124	82792	1	1	TTHERM_00586710
	3689.m00002	41	77932	1	1	TTHERM_00333220			3715.m00067	124	15243	3	2	TTHERM_00497570
	184.m00044	40	38164	1	1	TTHERM_00984990			13.m00472	124	19759	2	2	TTHERM_00161210
	3.m01875	40	64101	1	1	TTHERM_00048970			3690.m00083	123	48327	3	1	TTHERM_00268030
	3702.m00163	40	14700	1	1	TTHERM_00145360			3715.m00104	123	72328	5	3	TTHERM_00497940
	3717.m00110	40	186682	2	2	TTHERM_00522980			3709.m00044	122	10920	8	3	TTHERM_00474440
	3681.m00038	40	48066	1	1	TTHERM_00442100			14.m00381	122	129026	4	4	TTHERM_00180960
	3704.m00116	40	11482	2	1	TTHERM_00446280			3708.m00064	122	29871	2	1	TTHERM_00438860
	3739.m00044	40	110548	2	1	TTHERM_00728920			222.m00047	122	6164	5	1	TTHERM_01080490
	3725.m00635	39	26355	1	1				274.m00036	121	90503	2	2	TTHERM_01207660
	3681.m00138	39	86190	1	1	TTHERM_00443100			3673.m00062	121	14699	3	3	TTHERM_00716270
	3680.m00006	39	10396	1	1	TTHERM_00485790			310.m00041	121	46797	2	1	TTHERM_01289160
	3728.m00056	39	42486	1	1	TTHERM_00540050			41.m00242	120	46418	4	3	TTHERM_00388400
	3706.m01529	39	12067	2	1				3735.m00042	120	88618	3	2	TTHERM_00558060
	162.m00065	39	564064	1	1	TTHERM_00912290			200.m00038	119	50900	3	3	TTHERM_01019590
	108.m00170	39	177723	1	1	TTHERM_00697220			3699.m00121	118	48154	4	2	TTHERM_00128280
	60.m00176	39	192085	1	1	TTHERM_00490740			7.m00366	118	23325	1	1	TTHERM_00101180
	157.m00066	39	62867	1	1	TTHERM_00884620			3720.m00027	118	15594	1	1	TTHERM_00559980
	16.m00461	39	48964	1	1	TTHERM_00196200			16.m00314	118	22165	4	3	TTHERM_00193750
	3680.m00034	39	173482	1	1	TTHERM_00486070			3715.m00136	117	39867	3	2	TTHERM_00498260
	271.m00036	39	67774	2	1	TTHERM_01197050			72.m00131	116	561852	2	2	TTHERM_00551040
	3714.m00078	38	246755	2	1	TTHERM_00411470			108.m00121	116	46944	1	1	TTHERM_00695730
	3688.m00161	38	182226	1	1	TTHERM_00290850			133.m00093	116	54907	2	2	TTHERM_00790780
	16.m00407	38	54501	3	1	TTHERM_00194670			112.m00116	115	99126	2	2	TTHERM_00713200
	1.m01027	38	219227	1	1	TTHERM_00019700			48.m00253	114	44662	5	3	TTHERM_00433470
	3711.m00099	38	48578	1	1	TTHERM_00494280			2.m02456	114	9043	4	2	TTHERM_00028510
	3683.m00030	38	54186	1	1	TTHERM_00825360			3723.m00066	114	35899	4	3	TTHERM_00516380
	88.m00091	38	11982	1	1	TTHERM_00626980			1.m00668	114	15752	3	3	TTHERM_00006120
	3675.m00063	38	190973	2	1	TTHERM_00585130			435.m00012	113	49506	4	4	TTHERM_01513260
	91.m00121	37	110278	1	1	TTHERM_00637030			131.m00130	113	26163	1	1	TTHERM_00784530
	3701.m00225	37	121371	1	1	TTHERM_00221140			92.m00123	113	26089	2	2	TTHERM_00641120
	3713.m00139	37	37535	1	1	TTHERM_00405520			3704.m00116	112	11482	6	1	TTHERM_00446280
	95.m00128	37	32195	1	1	TTHERM_00653950			3738.m00001	111	185101	2	2	TTHERM_00780430
	127.m00074	37	11076	1	1	TTHERM_00770690			274.m00034	111	64204	4	3	TTHERM_01207630
	5.m00517	37	34338	1	1	TTHERM_00079200			3704.m00051	111	289301	2	2	TTHERM_00444610
	3700.m00084	37	45201	1	1	TTHERM_00149290			40.m00236	111	50407	5	2	TTHERM_00378970
	188.m00072	37	15329	1	1	TTHERM_00997710			13.m00318	111	35188	1	1	TTHERM_00156700
	3727.m00076	37	96293	1	1	TTHERM_00647540			48.m00192	110	45031	3	2	TTHERM_00429890
	3701.m00071	37	48676	1	1	TTHERM_00218580			76.m00179	110	18109	3	3	TTHERM_00569490
	265.m00039	37	26328	1	1	TTHERM_01179900			8.m00462	109	19338	2	2	TTHERM_00120880
	6.m00498	37	107074	1	1	TTHERM_00086750			131.m00134	108	139297	2	2	TTHERM_00784570
	3700.m00153	37	50068	1	1	TTHERM_00149980			279.m00026	108	40950	1	1	TTHERM_01220370
	193.m00036	37	2947	3	1	TTHERM_01006420			92.m01213	108	17323	4	4
	3702.m00136	37	35481	1	1	TTHERM_00145090			3698.m00208	108	46611	2	1	TTHERM_00138150
	140.m00090	36	73331	1	1	TTHERM_00822200			167.m00073	108	205431	3	2	TTHERM_00929580
	239.m00028	36	172300	1	1	TTHERM_01109790			3724.m00024	108	83113	7	2	TTHERM_00657460
	32.m00256	36	74866	4	1	TTHERM_00322930			3701.m00101	107	48582	3	2	TTHERM_00218880
	3673.m00012	36	96637	1	1	TTHERM_00715750			3729.m00001	107	25537	2	2	TTHERM_00541460
	3.m01918	36	85058	1	1	TTHERM_00044960			3676.m00015	107	72640	2	2	TTHERM_00773210
	3728.m00084	36	89330	1	1	TTHERM_00540330			256.m00021	107	30614	15	1	TTHERM_01151460
	3.m02017	36	54079	1	1	TTHERM_00047660			3700.m00202	107	45395	3	3	TTHERM_00151470
	129.m00112	36	35987	1	1	TTHERM_00777270			40.m00195	106	117039	4	3	TTHERM_00378560
	6.m00512	36	85376	2	1	TTHERM_00086890			117.m00164	105	72156	1	1	TTHERM_00726470
	3718.m00006	36	131892	2	1	TTHERM_00535170			6.m00529	105	62876	2	2	TTHERM_00088050
	82.m01572	36	19784	1	1	TTHERM_00592690			14.m00310	105	60891	4	3	TTHERM_00170320
	3704.m00070	35	16831	1	1	TTHERM_00444800			238.m00054	105	112126	2	1	TTHERM_01108740
	3721.m00026	35	22495	1	1	TTHERM_00564080			170.m00070	105	73373	4	2	TTHERM_00938910
	3701.m00127	35	95116	1	1	TTHERM_00219140			159.m00072	104	55476	4	3	TTHERM_00895820
	17.m00473	35	157582	1	1	TTHERM_00214830			3707.m00126	104	46284	3	1	TTHERM_00058970
	140.m00070	35	115360	1	1	TTHERM_00821960			3717.m00028	104	26749	3	2	TTHERM_00522160
	3742.m00008	35	39996	1	1	TTHERM_00755800			3689.m00087	103	55459	2	2	TTHERM_00338110
	3690.m00114	35	37478	1	1	TTHERM_00270340			82.m01572	103	19784	3	2	TTHERM_00592690
	140.m00061	34	28773	1	1	TTHERM_00821870			3715.m00132	103	262654	2	2	TTHERM_00498220
	3699.m00205	34	123869	1	1	TTHERM_00129210			3.m02000	103	48638	3	2	TTHERM_00044990
	122.m00081	34	209009	1	1	TTHERM_00752110			88.m00091	103	11982	1	1	TTHERM_00626980
	42.m00253	34	123070	1	1	TTHERM_00392910			3690.m00111	102	392500	2	2	TTHERM_00268320
	84.m00124	34	106237	1	1	TTHERM_00607070			13.m00394	102	66923	3	3	TTHERM_00158450
	13.m00418	34	70162	1	1	TTHERM_00160670			3702.m00163	101	14700	2	2	TTHERM_00145360
	3707.m00275	34	64058	1	1	TTHERM_00069500			139.m00128	101	73858	3	2	TTHERM_00820660
	200.m00038	34	50900	1	1	TTHERM_01019590			3702.m00128	101	210645	3	2	TTHERM_00145010
	1.m00661	33	1037446	1	1	TTHERM_00006050			183.m00036	100	85217	1	1	TTHERM_00979870
	3692.m00116	33	24766	1	1	TTHERM_00295430			7.m00466	100	123776	2	2	TTHERM_00105150
	214.m00045	33	104188	1	1	TTHERM_01054240			158.m00083	100	33544	1	1	TTHERM_00890150
	3.m10037	33	43248	1	1				3.m01638	100	40412	1	1	TTHERM_00052260
	99.m00150	33	27408	1	1	TTHERM_00666560			76.m00138	100	113122	3	2	TTHERM_00569060
	119.m00101	33	98039	1	1	TTHERM_00732550			45.m00225	100	19383	1	1	TTHERM_00418110
	38.m00321	33	52433	1	1	TTHERM_00369640			76.m00234	99	30557	1	1	TTHERM_00572020
	16.m00315	33	107250	1	1	TTHERM_00193760			3686.m00067	99	49161	2	2	TTHERM_00471060
	6.m00400	33	148773	1	1	TTHERM_00083790			154.m00110	99	45663	11	1	TTHERM_00865220
	190.m00054	33	171994	1	1	TTHERM_01001240			42.m00246	98	41309	1	1	TTHERM_00392840
	3687.m00132	33	78617	1	1	TTHERM_00317280			17.m00394	98	50966	2	2	TTHERM_00204140
	3707.m00267	33	83358	1	1	TTHERM_00069420			3692.m00034	98	49945	3	3	TTHERM_00294610
	2.m02240	32	45351	1	1	TTHERM_00038880			23.m00246	98	127888	1	1	TTHERM_00261860
	6.m00507	32	99938	1	1	TTHERM_00086840			41.m00239	98	37325	1	1	TTHERM_00388370
	203.m00046	32	122109	1	1	TTHERM_01027620			3733.m00054	97	90499	5	2	TTHERM_00578940
	2.m02082	32	14925	1	1	TTHERM_00037460			192.m00056	97	31413	4	1	TTHERM_01005010
	3680.m00137	32	27835	1	1	TTHERM_00487110			155.m00090	96	130236	7	1	TTHERM_00874710
	3.m01999	32	65694	1	1	TTHERM_00046780			346.m00014	96	16097	3	1	TTHERM_01359460
	3690.m00068	32	34981	1	1	TTHERM_00267880			3717.m00077	96	47737	3	2	TTHERM_00522650
	3740.m00048	32	15738	1	1	TTHERM_00765330			3.m01711	96	20960	1	1	TTHERM_00052430
	3691.m00032	32	104533	1	1	TTHERM_00298520			149.m00047	95	48753	1	1	TTHERM_00849200
	162.m00063	32	150970	1	1	TTHERM_00912270			221.m00069	95	18224	1	1	TTHERM_01079140
	189.m00061	32	133088	1	1	TTHERM_00999040			3701.m00095	95	157587	2	1	TTHERM_00218820
	3728.m00034	32	368104	1	1	TTHERM_00538820			112.m00115	95	46478	2	2	TTHERM_00713190
	14.m00418	32	183593	2	1	TTHERM_00185290			3707.m00109	95	66101	4	4	TTHERM_00058800
	101.m00101	32	45780	1	1	TTHERM_00672000			99.m00131	95	15604	4	2	TTHERM_00666370
	87.m00233	32	64410	1	1	TTHERM_00624650			3692.m00112	94	66404	1	1	TTHERM_00295390
	41.m00264	32	33035	1	1	TTHERM_00388620			3.m01699	94	32228	1	1	TTHERM_00052130
	435.m00014	31	58904	1	1	TTHERM_01513280			3724.m00005	94	71376	4	3	TTHERM_00657270
	244.m00024	31	34141	1	1	TTHERM_01123840			191.m00069	93	36794	2	2	TTHERM_01002890
	204.m00044	31	134026	1	1	TTHERM_01028860			3706.m00136	93	36577	2	2	TTHERM_00241700
	339.m00011	31	22481	1	1	TTHERM_01347920			30.m00278	93	35060	3	2	TTHERM_00312820
	13.m00461	31	135231	1	1	TTHERM_00161100			40.m00304	92	68012	2	2	TTHERM_00383610
	3692.m00049	31	141188	1	1	TTHERM_00294760			2.m02038	92	24777	2	1	TTHERM_00041590
	3707.m00087	31	197014	1	1	TTHERM_00058580			3711.m00047	92	25210	3	2	TTHERM_00492760
	3684.m00068	31	108621	1	1	TTHERM_00530140			3706.m00140	92	12523	2	2	TTHERM_00241740
	8.m00560	31	91858	1	1	TTHERM_00123860			41.m00246	92	44595	2	2	TTHERM_00388440
	1.m00779	31	166513	1	1	TTHERM_00011250			16.m00267	92	78045	7	2	TTHERM_00193280
	191.m00053	31	39678	1	1	TTHERM_01002730			14.m00339	68	31637	2	2	TTHERM_00171630
	3671.m00021	31	18213	1	1	TTHERM_00723120			230.m00035	92	165621	1	1	TTHERM_01093530
	167.m00074	31	21722	1	1	TTHERM_00929590			47.m00195	92	58567	1	1	TTHERM_00424660
	3700.m00181	31	55203	1	1	TTHERM_00151260			3679.m00123	92	135438	5	1	TTHERM_00420930
	13.m00370	31	29976	1	1	TTHERM_00158210			6.m00508	91	32630	4	2	TTHERM_00086850
	2.m02096	31	66251	1	1	TTHERM_00035170			198.m00059	91	29058	2	2	TTHERM_01016050
	2.m02076	31	36914	1	1	TTHERM_00028530			3744.m00016	91	17935	1	1	TTHERM_00705190
	3685.m00050	31	184136	1	1	TTHERM_00600260			3729.m00093	91	56256	2	2	TTHERM_00549480
	3690.m00053	31	153050	1	1	TTHERM_00266730			48.m00255	91	10602	1	1	TTHERM_00433490
	3707.m00266	31	164394	1	1	TTHERM_00069410			3724.m00051	91	38046	2	1	TTHERM_00658730
	3703.m00145	30	24274	1	1	TTHERM_00349070			3730.m00028	91	42974	1	1	TTHERM_00678170
	17.m00357	30	86203	1	1	TTHERM_00202780			3710.m00004	90	104873	1	1	TTHERM_00464950
	16.m00389	30	173778	1	1	TTHERM_00194490			3730.m00047	90	74357	1	1	TTHERM_00678360
	17.m00360	30	47004	1	1	TTHERM_00202810			19.m00361	89	30775	2	2	TTHERM_00227590
	3709.m00044	30	10920	1	1	TTHERM_00474440			48.m00248	89	36586	3	3	TTHERM_00433420
	3683.m00002	30	49790	1	1	TTHERM_00825080			41.m00303	45	201796	2	2	TTHERM_00390000
									13.m00286	89	62445	2	2	TTHERM_00155370
									13.m00476	89	53283	2	2	TTHERM_00161250
									90.m00126	88	56194	1	1	TTHERM_00632930
									30.m00328	88	83629	4	4	TTHERM_00313320
									5.m00560	88	37353	1	1	TTHERM_00079640
									213.m00081	88	107924	4	1	TTHERM_01053080
									3707.m00266	88	164394	5	1	TTHERM_00069410
									150.m00064	87	46387	2	1	TTHERM_00852730
									3701.m00143	87	54534	1	1	TTHERM_00219300
									30.m00268	87	47859	1	1	TTHERM_00312720
									6.m00499	87	38237	1	1	TTHERM_00086760
									244.m00023	87	24813	1	1	TTHERM_01123830
									3683.m00002	87	49790	1	1	TTHERM_00825080
									150.m00105	87	17828	2	2	TTHERM_00853140
									3.m01991	87	35178	1	1	TTHERM_00049450
									132.m00083	87	140342	4	2	TTHERM_00786970
									3691.m00083	86	166313	3	2	TTHERM_00300110
									3721.m00046	86	41983	2	2	TTHERM_00564280
									3697.m00116	86	15736	2	1	TTHERM_00189430
									270.m00029	86	85228	2	2	TTHERM_01194660
									87.m00251	86	26203	1	1	TTHERM_00624830
									3711.m00022	86	16723	2	2	TTHERM_00492510
									3688.m00193	85	49849	3	2	TTHERM_00292170
									3673.m00040	85	40144	2	2	TTHERM_00716050
									3683.m00048	85	34542	1	1	TTHERM_00825540
									6.m00539	84	209810	9	1	TTHERM_00088150
									3740.m00009	84	48130	1	1	TTHERM_00762930
									68.m00256	84	20791	2	2	TTHERM_00534100
									48.m00289	83	41414	1	1	TTHERM_00433850
									138.m00130	83	130377	4	3	TTHERM_00813040
									337.m00014	83	23899	1	1	TTHERM_01345800
									3735.m00094	82	35428	1	1	TTHERM_00558600
									37.m00186	82	45079	2	2	TTHERM_00354830
									3713.m00095	82	25023	2	2	TTHERM_00402070
									117.m00117	82	125542	1	1	TTHERM_00725990
									274.m00026	82	51507	1	1	TTHERM_01207550
									3697.m00040	82	49859	1	1	TTHERM_00188670
									3729.m00037	81	89640	2	2	TTHERM_00545820
									3731.m00598	81	24614	1	1
									91.m00158	81	55962	1	1	TTHERM_00637400
									3689.m00012	81	43097	1	1	TTHERM_00334320
									2.m02242	80	81192	2	2	TTHERM_00037080
									41.m00257	80	31380	1	1	TTHERM_00388550
									3716.m00014	80	199341	1	1	TTHERM_00499390
									3690.m00156	80	28119	2	2	TTHERM_00275750
									134.m00094	80	15981	2	2	TTHERM_00794150
									3692.m00037	80	38847	3	3	TTHERM_00294640
									91.m00156	80	37164	1	1	TTHERM_00637380
									3714.m00003	79	33554	1	1	TTHERM_00408720
									3686.m00018	79	29253	3	1	TTHERM_00470570
									3740.m00068	79	65833	1	1	TTHERM_00766530
									3.m01792	79	16107	3	2	TTHERM_00052460
									3712.m00077	79	36316	4	2	TTHERM_00456850
									3681.m00120	79	120200	3	2	TTHERM_00442920
									30.m00220	79	97844	1	1	TTHERM_00312230
									3711.m00055	78	62514	2	2	TTHERM_00492840
									3702.m00135	78	36132	1	1	TTHERM_00145080
									167.m00067	78	61859	3	3	TTHERM_00929520
									3686.m00108	78	28954	2	2	TTHERM_00471510
									6.m00507	78	99938	1	1	TTHERM_00086840
									41.m00307	77	56439	2	2	TTHERM_00390040
									42.m00315	77	37316	2	1	TTHERM_00394570
									3681.m00049	77	108797	2	2	TTHERM_00442210
									82.m00155	77	26343	1	1	TTHERM_00594110
									3718.m00095	77	42543	1	1	TTHERM_00537060
									3689.m00142	76	37088	3	1	TTHERM_00339700
									13.m00423	76	123760	4	1	TTHERM_00160720
									213.m00072	76	20971	1	1	TTHERM_01052990
									3681.m00023	76	29459	2	2	TTHERM_00441950
									99.m00150	76	27408	2	2	TTHERM_00666560
									3686.m00065	76	126474	2	2	TTHERM_00471040
									3706.m00052	76	37300	2	2	TTHERM_00238830
									19.m00308	76	14963	1	1	TTHERM_00227060
									140.m00086	75	60551	4	3	TTHERM_00822160
									256.m00018	75	460603	2	2	TTHERM_01151430
									13.m00471	75	10464	3	1	TTHERM_00161200
									16.m00424	74	17826	1	1	TTHERM_00195830
									233.m00044	74	117967	3	1	TTHERM_01100430
									3716.m00129	74	300254	3	3	TTHERM_00502600
									48.m00295	73	69941	1	1	TTHERM_00433910
									3701.m00009	73	60753	2	1	TTHERM_00215960
									3711.m00027	73	57677	2	2	TTHERM_00492560
									1.m00862	73	89696	1	1	TTHERM_00013070
									3705.m00104	73	31478	3	2	TTHERM_00328610
									108.m00158	73	116692	2	2	TTHERM_00697090
									14.m00496	73	20549	2	1	TTHERM_00187120
									3712.m00072	73	91870	1	1	TTHERM_00456800
									3707.m00166	73	28515	3	3	TTHERM_00059380
									8.m00344	73	22881	1	1	TTHERM_00112700
									3717.m00098	72	194408	4	3	TTHERM_00522860
									3739.m00055	72	45037	2	2	TTHERM_00729040
									6.m00484	72	111511	4	1	TTHERM_00085620
									3677.m00051	72	32513	1	1	TTHERM_00649110
									16.m00356	72	70512	1	1	TTHERM_00194160
									5.m00322	72	55285	1	1	TTHERM_00074280
									3702.m00190	71	97973	1	1	TTHERM_00145630
									163.m00059	71	220331	5	2	TTHERM_00919610
									3680.m00105	71	73950	2	2	TTHERM_00486790
									3707.m00093	71	58142	1	1	TTHERM_00058640
									1.m00785	71	87345	4	1	TTHERM_00011310
									167.m00074	70	21722	1	1	TTHERM_00929590
									3702.m00069	70	54032	2	2	TTHERM_00142420
									3706.m00106	70	37055	1	1	TTHERM_00239380
									314.m00026	70	56286	2	1	TTHERM_01298520
									14.m00348	70	68048	3	1	TTHERM_00171720
									3.m01807	69	109026	1	1	TTHERM_00047440
									3735.m00071	69	24931	1	1	TTHERM_00558360
									242.m00032	69	42790	2	2	TTHERM_01119460
									3735.m00070	69	36263	2	1	TTHERM_00558350
									19.m00307	68	11951	1	1	TTHERM_00227050
									32.m00206	68	270630	2	1	TTHERM_00320450
									3672.m00009	68	49009	1	1	TTHERM_00760270
									3.m01862	68	27706	2	2	TTHERM_00043880
									150.m00057	68	27442	1	1	TTHERM_00851640
									48.m00237	67	48437	1	1	TTHERM_00431330
									3698.m00117	67	34674	2	2	TTHERM_00136240
									7.m00523	67	29417	2	2	TTHERM_00106800
									3718.m00080	67	175694	2	1	TTHERM_00535910
									101.m00138	67	134569	1	1	TTHERM_00673440
									3695.m00036	67	29690	1	1	TTHERM_00343620
									92.m00126	67	37717	1	1	TTHERM_00641150
									3711.m00060	66	10127	8	1	TTHERM_00492890
									3685.m00089	66	41254	1	1	TTHERM_00600650
									336.m00018	66	57755	2	2	TTHERM_01344710
									260.m00020	65	53806	2	2	TTHERM_01164090
									32.m00295	66	109864	4	1	TTHERM_00324460
									16.m00471	66	19564	1	1	TTHERM_00196300
									3693.m00074	66	37169	1	1	TTHERM_00372410
									237.m00040	66	24425	3	1	TTHERM_01107340
									40.m00169	66	35552	1	1	TTHERM_00377310
									173.m00049	66	92664	1	1	TTHERM_00945240
									3692.m00043	66	24825	1	1	TTHERM_00294700
									3673.m00012	66	96637	1	1	TTHERM_00715750
									1.m00967	66	22115	1	1	TTHERM_00016120
									3729.m00069	65	33720	1	1	TTHERM_00548160
									222.m00045	65	22755	1	1	TTHERM_01080470
									95.m00127	65	32788	1	1	TTHERM_00653940
									16.m00507	65	52811	3	2	TTHERM_00193910
									215.m00045	65	21736	1	1	TTHERM_01055480
									3729.m00034	65	145396	4	1	TTHERM_00545790
									3675.m00101	65	20230	1	1	TTHERM_00585510
									110.m00107	65	96189	1	1	TTHERM_00703580
									90.m00113	65	4916	1	1	TTHERM_00632800
									3714.m00007	64	92832	1	1	TTHERM_00408760
									190.m00054	64	171994	2	2	TTHERM_01001240
									16.m00335	64	22500	7	3	TTHERM_00193950
									32.m00160	64	14505	1	1	TTHERM_00319970
									45.m00162	64	171592	2	2	TTHERM_00414440
									3712.m00041	64	32731	1	1	TTHERM_00455490
									171.m00077	64	24687	1	1	TTHERM_00941540
									3739.m00015	63	28051	1	1	TTHERM_00727630
									176.m00080	63	116810	1	1	TTHERM_00954310
									3716.m00064	63	48341	2	2	TTHERM_00500890
									3698.m00252	63	411840	1	1	TTHERM_00138590
									1.m01085	63	26516	1	1	TTHERM_00024240
									3714.m00118	63	17930	2	2	TTHERM_00411870
									3731.m00035	62	25555	1	1	TTHERM_00670400
									5.m00556	62	37689	1	1	TTHERM_00079600
									3690.m00107	62	11370	1	1	TTHERM_00268280
									1.m00826	62	60130	1	1	TTHERM_00011720
									41.m00277	61	28513	2	2	TTHERM_00389740
									91.m00108	61	37869	2	2	TTHERM_00636900
									19.m00289	61	27121	1	1	TTHERM_00225870
									3698.m00099	61	93200	1	1	TTHERM_00136060
									14.m00510	61	31356	2	1	TTHERM_00187260
									87.m00172	61	12922	1	1	TTHERM_00623050
									3.m01901	61	531427	1	1	TTHERM_00046310
									88.m01453	61	14085	1	1
									324.m00017	61	82166	1	1	TTHERM_01321550
									3698.m00061	61	201753	2	2	TTHERM_00133670
									3738.m00061	61	31255	2	1	TTHERM_00781030
									3717.m00112	61	69941	1	1	TTHERM_00523000
									3736.m00001	61	45616	1	1	TTHERM_00660130
									17.m00473	60	157582	1	1	TTHERM_00214830
									3704.m00021	60	105925	2	2	TTHERM_00444320
									3701.m00186	60	45898	1	1	TTHERM_00220750
									3686.m00060	60	102312	1	1	TTHERM_00470990
									205.m00071	59	20228	2	2	TTHERM_01034460
									251.m00032	59	71594	3	1	TTHERM_01141470
									3713.m00139	59	37535	1	1	TTHERM_00405520
									170.m00092	59	45422	1	1	TTHERM_00939140
									3711.m00998	58	21547	1	1
									3736.m00020	58	35212	1	1	TTHERM_00660320
									3742.m00023	58	36381	1	1	TTHERM_00755950
									131.m00145	58	72674	2	2	TTHERM_00784680
									3736.m00056	57	171978	5	2	TTHERM_00661680
									410.m00008	57	46327	1	1	TTHERM_01474510
									76.m00230	57	29424	1	1	TTHERM_00571980
									3.m01913	57	198439	1	1	TTHERM_00047550
									3686.m00147	57	58249	1	1	TTHERM_00471920
									3690.m00053	56	153050	2	1	TTHERM_00266730
									186.m00058	56	8768	2	2	TTHERM_00992800
									3736.m00677	56	26192	1	1
									3.m01759	56	55029	1	1	TTHERM_00046550
									3724.m00592	56	143275	2	2
									3719.m00044	56	239986	1	1	TTHERM_00476840
									45.m00160	56	49701	1	1	TTHERM_00414420
									3700.m00084	56	45201	2	2	TTHERM_00149290
									3705.m00163	56	88065	1	1	TTHERM_00332200
									30.m00309	56	99683	1	1	TTHERM_00313130
									3675.m00007	56	52902	1	1	TTHERM_00584550
									3712.m00048	56	11426	1	1	TTHERM_00455560
									192.m00065	55	18195	1	1	TTHERM_01005100
									3672.m00021	55	48150	1	1	TTHERM_00760390
									101.m00101	55	45780	3	1	TTHERM_00672000
									3710.m00090	55	61138	2	2	TTHERM_00467850
									3676.m00055	55	31076	2	2	TTHERM_00773610
									107.m00117	55	150075	2	2	TTHERM_00694540
									231.m00044	55	106385	1	1	TTHERM_01097950
									225.m00035	55	69431	1	1	TTHERM_01084130
									196.m00064	55	20382	2	1	TTHERM_01013330
									3.m01875	55	64101	2	2	TTHERM_00048970
									16.m00259	54	73746	2	1	TTHERM_00193200
									3701.m00221	54	33700	1	1	TTHERM_00221100
									337.m00016	54	141609	1	1	TTHERM_01345820
									90.m00167	54	354460	2	1	TTHERM_00633340
									149.m00059	54	21832	2	1	TTHERM_00849320
									3703.m00184	54	84219	1	1	TTHERM_00353480
									3701.m00106	54	7443	1	1	TTHERM_00218930
									1.m01014	54	43957	1	1	TTHERM_00016600
									77.m00191	54	108537	1	1	TTHERM_00576920
									3718.m00127	54	45834	1	1	TTHERM_00537380
									3704.m00107	53	38685	1	1	TTHERM_00446190
									3737.m00025	53	116754	1	1	TTHERM_00688500
									3722.m00008	53	28641	1	1	TTHERM_00525130
									176.m00079	53	111113	1	1	TTHERM_00954300
									3675.m00095	53	25071	1	1	TTHERM_00585450
									22.m00199	53	15205	1	1	TTHERM_00249730
									3709.m00002	53	51980	1	1	TTHERM_00473020
									3689.m00038	53	68250	1	1	TTHERM_00334590
									3701.m00210	53	52721	1	1	TTHERM_00220990
									91.m00177	53	17015	1	1	TTHERM_00637590
									42.m00235	53	65291	2	2	TTHERM_00392730
									127.m00072	52	92785	1	1	TTHERM_00770670
									3681.m00038	52	48066	1	1	TTHERM_00442100
									3701.m00017	52	32216	1	1	TTHERM_00216040
									3703.m00183	52	136849	1	1	TTHERM_00353460
									3694.m00007	52	3318	1	1	TTHERM_00277130
									3701.m00148	51	55871	1	1	TTHERM_00219350
									154.m00113	51	13214	2	1	TTHERM_00865250
									30.m00368	50	75423	1	1	TTHERM_00313720
									3700.m00153	50	50068	2	2	TTHERM_00149980
									3706.m00083	50	32561	1	1	TTHERM_00239150
									120.m00086	50	105021	1	1	TTHERM_00734050
									214.m00041	50	36800	1	1	TTHERM_01054200
									3700.m00081	49	33247	2	2	TTHERM_00149260
									3744.m00021	49	28395	1	1	TTHERM_00705240
									16.m00365	49	29212	1	1	TTHERM_00194250
									3674.m00069	49	68781	1	1	TTHERM_00691780
									3713.m00154	49	31865	1	1	TTHERM_00406670
									54.m00253	49	54702	2	2	TTHERM_00463450
									54.m00223	49	56050	1	1	TTHERM_00463150
									16.m05345	49	12605	1	1
									3701.m00104	49	33571	1	1	TTHERM_00218910
									87.m00176	48	48044	1	1	TTHERM_00623090
									108.m00189	48	53071	1	1	TTHERM_00697450
									252.m00027	48	85601	1	1	TTHERM_01142720
									388.m00008	48	86615	1	1	TTHERM_01435670
									170.m00084	48	23918	2	1	TTHERM_00939050
									3732.m00013	48	133425	1	1	TTHERM_00684540
									3732.m00057	48	37638	1	1	TTHERM_00685980
									3729.m00066	48	132474	1	1	TTHERM_00548130
									232.m00042	48	27497	1	1	TTHERM_01099050
									3679.m00124	48	80396	2	1	TTHERM_00420940
									3691.m00032	48	104533	3	1	TTHERM_00298520
									3.m01674	48	74654	1	1	TTHERM_00046080
									304.m00024	48	56042	1	1	TTHERM_01276410
									3688.m00161	48	182226	2	2	TTHERM_00290850
									3673.m00037	47	36299	1	1	TTHERM_00716020
									7.m00379	47	42917	1	1	TTHERM_00101310
									1.m00808	47	27892	1	1	TTHERM_00011540
									3699.m00246	47	196255	2	1	TTHERM_00129660
									3711.m00137	47	73510	1	1	TTHERM_00494750
									91.m00121	47	110278	1	1	TTHERM_00637030
									8.m00472	47	58527	1	1	TTHERM_00120980
									205.m00065	47	314375	2	1	TTHERM_01034400
									3.m01739	47	42727	1	1	TTHERM_00052510
									3692.m00175	46	344061	1	1	TTHERM_00296020
									3691.m00178	46	59805	1	1	TTHERM_00302100
									3697.m00189	46	185505	2	2	TTHERM_00191160
									3704.m00099	46	57110	1	1	TTHERM_00446090
									3677.m00582	46	12267	1	1
									110.m00093	46	76576	1	1	TTHERM_00703440
									3686.m00049	46	77527	4	1	TTHERM_00470880
									6.m00451	46	27985	1	1	TTHERM_00085290
									3703.m00161	46	106496	1	1	TTHERM_00352220
									60.m00135	46	111908	1	1	TTHERM_00488350
									3706.m00058	46	145529	3	1	TTHERM_00238890
									3716.m00128	46	83011	1	1	TTHERM_00502590
									314.m00030	46	87584	1	1	TTHERM_01298560
									99.m00200	45	67115	1	1	TTHERM_00668060
									1.m00912	45	35142	2	1	TTHERM_00013580
									124.m00099	45	71423	3	3	TTHERM_00758840
									45.m00243	45	43067	1	1	TTHERM_00418290
									3716.m00141	45	52573	1	1	TTHERM_00502720
									5.m00489	45	113355	1	1	TTHERM_00078920
									3720.m00029	45	83677	1	1	TTHERM_00560000
									435.m00014	45	58904	2	1	TTHERM_01513280
									188.m00068	45	21871	1	1	TTHERM_00997670
									3672.m00042	45	37162	1	1	TTHERM_00760600
									3686.m00042	44	25651	1	1	TTHERM_00470810
									231.m00025	44	146091	4	2	TTHERM_01094790
									3677.m00089	44	85456	2	1	TTHERM_00649490
									3708.m00032	44	267965	1	1	TTHERM_00437540
									3681.m00052	44	28520	1	1	TTHERM_00442240
									13.m00456	44	68860	1	1	TTHERM_00161050
									8.m00495	44	73101	1	1	TTHERM_00122200
									235.m00035	44	41818	1	1	TTHERM_01104920
									188.m00072	44	15329	1	1	TTHERM_00997710
									3705.m00152	44	23920	1	1	TTHERM_00332090
									3687.m00031	44	18461	1	1	TTHERM_00316160
									40.m00305	44	162368	2	1	TTHERM_00383620
									3684.m00093	44	31006	1	1	TTHERM_00530450
									273.m00020	43	22310	1	1	TTHERM_01205250
									3.m01928	43	59038	2	1	TTHERM_00049060
									3684.m00107	43	23198	1	1	TTHERM_00530590
									2.m02376	43	35150	2	1	TTHERM_00037640
									99.m00146	43	49240	1	1	TTHERM_00666520
									3684.m00068	43	108621	1	1	TTHERM_00530140
									240.m00029	43	54883	2	1	TTHERM_01111020
									2.m02058	42	56857	1	1	TTHERM_00035520
									3686.m00036	42	65588	1	1	TTHERM_00470750
									2.m02094	42	49612	1	1	TTHERM_00036960
									3692.m00085	42	158187	1	1	TTHERM_00295120
									3715.m00070	42	18171	1	1	TTHERM_00497600
									3685.m00091	42	54061	4	1	TTHERM_00600670
									40.m00244	42	32910	1	1	TTHERM_00379050
									3724.m00085	42	17000	1	1	TTHERM_00659070
									3707.m00058	42	298844	2	1	TTHERM_00058290
									37.m00163	42	86967	1	1	TTHERM_00354600
									230.m00036	42	108581	1	1	TTHERM_01093540
									151.m00092	42	104515	1	1	TTHERM_00856520
									3708.m00035	42	38580	1	1	TTHERM_00437570
									337.m00013	41	14209	1	1	TTHERM_01345790
									30.m00304	41	46655	2	1	TTHERM_00313080
									119.m00107	41	156675	2	1	TTHERM_00732610
									79.m00164	41	144872	1	1	TTHERM_00582140
									3693.m00012	41	76546	1	1	TTHERM_00370760
									166.m00062	41	18956	2	1	TTHERM_00927010
									14.m00438	41	167879	1	1	TTHERM_00185490
									3693.m00899	41	51962	2	1
									6.m00396	41	43114	1	1	TTHERM_00083750
									3680.m00137	41	27835	2	2	TTHERM_00487110
									3707.m00008	41	67365	1	1	TTHERM_00053800
									3694.m00040	41	35291	1	1	TTHERM_00277480
									76.m00140	41	53555	1	1	TTHERM_00569080
									204.m00044	41	134026	1	1	TTHERM_01028860
									68.m00207	41	15640	1	1	TTHERM_00532620
									171.m00060	41	32626	1	1	TTHERM_00941450
									238.m00041	40	55547	2	2	TTHERM_01108600
									3737.m00030	40	93595	4	2	TTHERM_00688550
									200.m00048	40	45602	1	1	TTHERM_01020680
									16.m00407	40	54501	2	1	TTHERM_00194670
									336.m00021	40	80481	2	1	TTHERM_01344740
									47.m00266	40	59191	1	1	TTHERM_00426360
									5.m00439	40	16975	1	1	TTHERM_00077420
									1.m01066	40	162747	1	1	TTHERM_00024050
									3.m01997	40	45942	1	1	TTHERM_00047580
									3685.m00072	40	48717	2	1	TTHERM_00600480
									3682.m00026	40	19602	1	1	TTHERM_00823650
									268.m00038	40	37665	1	1	TTHERM_01190430
									3684.m00001	40	151688	5	1	TTHERM_00529470
									170.m00088	39	69805	1	1	TTHERM_00939100
									3681.m00019	39	40471	1	1	TTHERM_00441900
									3.m01747	39	48901	1	1	TTHERM_00050570
									159.m00051	39	22849	1	1	TTHERM_00895610
									3712.m00029	39	33667	2	1	TTHERM_00455370
									3731.m00072	39	47619	1	1	TTHERM_00670770
									14.m00424	39	49434	1	1	TTHERM_00185350
									3683.m00031	39	115277	1	1	TTHERM_00825370
									3.m01903	39	44422	2	1	TTHERM_00049050
									23.m00330	39	406690	1	1	TTHERM_00264680
									230.m00040	39	53551	1	1	TTHERM_01093580
									254.m00034	39	69439	1	1	TTHERM_01147130
									107.m00069	39	32525	1	1	TTHERM_00693060
									3687.m00127	39	16413	1	1	TTHERM_00317230
									3680.m00039	39	18838	1	1	TTHERM_00486130
									48.m00209	39	39042	1	1	TTHERM_00430060
									91.m00104	38	64487	1	1	TTHERM_00636860
									3679.m00102	38	110715	1	1	TTHERM_00420720
									3698.m00139	38	89369	1	1	TTHERM_00136460
									3692.m00140	38	34311	1	1	TTHERM_00295670
									5.m00407	38	101615	2	1	TTHERM_00077100
									3684.m00086	38	83745	1	1	TTHERM_00530380
									32.m00239	38	77787	1	1	TTHERM_00322760
									5.m00591	38	91431	2	1	TTHERM_00079950
									3735.m00066	38	495759	1	1	TTHERM_00558310
									3692.m00095	38	453494	2	1	TTHERM_00295220
									144.m00088	38	53388	1	1	TTHERM_00829460
									3684.m00042	38	51256	1	1	TTHERM_00529880
									3704.m01037	38	193416	1	1
									3675.m00098	38	33200	1	1	TTHERM_00585480
									3721.m00077	37	31378	1	1	TTHERM_00565590
									3701.m00040	37	24678	1	1	TTHERM_00218270
									3688.m00085	37	58382	1	1	TTHERM_00289080
									3702.m00153	37	54718	1	1	TTHERM_00145260
									3701.m00081	37	56854	1	1	TTHERM_00218680
									3698.m00144	37	59647	1	1	TTHERM_00136510
									3698.m00230	37	76681	1	1	TTHERM_00138370
									3739.m00036	37	27122	1	1	TTHERM_00727840
									3687.m00016	37	105126	1	1	TTHERM_00316010
									136.m00103	37	122108	2	1	TTHERM_00803620
									3701.m00079	37	26855	1	1	TTHERM_00218660
									2.m02037	37	26553	2	1	TTHERM_00036870
									3707.m00179	36	218508	1	1	TTHERM_00059510
									3716.m00029	36	28088	1	1	TTHERM_00499540
									54.m00157	36	36623	1	1	TTHERM_00460500
									3675.m00063	36	190973	2	1	TTHERM_00585130
									95.m00147	36	37218	2	1	TTHERM_00654140
									13.m00468	36	16308	1	1	TTHERM_00161170
									3723.m00115	36	33708	2	1	TTHERM_00519880
									205.m00052	36	13518	1	1	TTHERM_01031280
									3691.m00037	36	70144	1	1	TTHERM_00299570
									140.m00070	36	115360	2	1	TTHERM_00821960
									42.m00253	36	123070	1	1	TTHERM_00392910
									339.m00008	35	58082	1	1	TTHERM_01347890
									13.m00451	35	14366	1	1	TTHERM_00161000
									214.m00060	35	239255	1	1	TTHERM_01054390
									3683.m00023	35	33781	1	1	TTHERM_00825290
									3689.m00060	35	105841	2	1	TTHERM_00335810
									131.m00137	35	153342	1	1	TTHERM_00784600
									124.m00115	35	188092	1	1	TTHERM_00759000
									131.m00140	35	23016	1	1	TTHERM_00784630
									1.m00837	35	44713	1	1	TTHERM_00011830
									3740.m00048	35	15738	1	1	TTHERM_00765330
									3720.m00072	35	14675	1	1	TTHERM_00561440
									183.m00027	35	47334	1	1	TTHERM_00979780
									3728.m00038	35	383656	2	2	TTHERM_00538860
									16.m00397	35	76462	1	1	TTHERM_00194570
									3687.m00182	34	480782	2	1	TTHERM_00318780
									162.m00063	34	150970	2	1	TTHERM_00912270
									60.m01782	34	226584	1	1
									3718.m00006	34	131892	2	1	TTHERM_00535170
									21.m00243	34	239276	1	1	TTHERM_00245160
									242.m00029	34	265579	1	1	TTHERM_01119420
									76.m00142	34	23787	1	1	TTHERM_00569100
									96.m00163	34	89518	1	1	TTHERM_00656000
									2.m02270	34	41486	1	1	TTHERM_00038960
									114.m00076	34	195401	1	1	TTHERM_00717430
									3672.m00061	34	65007	1	1	TTHERM_00760790
									2.m02107	34	80058	1	1	TTHERM_00028470
									1.m00768	34	205477	1	1	TTHERM_00011140
									3679.m00101	34	71098	1	1	TTHERM_00420710
									3696.m00025	34	295894	1	1	TTHERM_00304360
									3684.m00060	34	84996	1	1	TTHERM_00530060
									110.m00116	34	68590	1	1	TTHERM_00703670
									72.m00157	33	105091	1	1	TTHERM_00554270
									7.m00507	33	25684	1	1	TTHERM_00105580
									163.m00056	33	42271	1	1	TTHERM_00919580
									96.m00119	33	18027	1	1	TTHERM_00655520
									40.m00303	33	85111	1	1	TTHERM_00383600
									327.m00015	33	214702	1	1	TTHERM_01326850
									3685.m00017	33	298892	1	1	TTHERM_00599900
									30.m00227	33	96456	1	1	TTHERM_00312310
									19.m00302	33	33747	1	1	TTHERM_00226000
									3742.m00047	33	79062	1	1	TTHERM_00756350
									88.m00154	33	30649	1	1	TTHERM_00628600
									224.m00032	33	227468	1	1	TTHERM_01082880
									13.m00496	33	27298	1	1	TTHERM_00161470
									152.m00065	33	26403	1	1	TTHERM_00857810
									3737.m00024	33	245958	1	1	TTHERM_00688490
									40.m00171	33	67787	1	1	TTHERM_00377330
									87.m02036	33	25414	1	1
									3678.m00017	32	13879	1	1	TTHERM_00947480
									132.m00078	32	104079	1	1	TTHERM_00786920
									3683.m00051	32	186238	1	1	TTHERM_00825570
									3681.m00105	32	108101	1	1	TTHERM_00442770
									166.m00085	32	32198	1	1	TTHERM_00927250
									3684.m00009	32	20947	1	1	TTHERM_00529550
									122.m00081	32	209009	1	1	TTHERM_00752110
									246.m00028	32	52836	1	1	TTHERM_01126400
									3701.m00056	32	153803	1	1	TTHERM_00218430
									38.m00190	32	70419	1	1	TTHERM_00361400
									108.m00171	32	200583	1	1	TTHERM_00697230
									3699.m00205	32	123869	1	1	TTHERM_00129210
									17.m00396	32	152720	1	1	TTHERM_00204160
									108.m00170	32	177723	1	1	TTHERM_00697220
									232.m00046	31	376314	1	1	TTHERM_01099090
									136.m00115	31	93571	1	1	TTHERM_00804730
									3685.m00022	31	108247	1	1	TTHERM_00599950
									3722.m00110	31	89707	1	1	TTHERM_00527220
									122.m00078	31	86856	1	1	TTHERM_00752080
									117.m00115	31	214643	1	1	TTHERM_00725970
									40.m00220	31	48440	1	1	TTHERM_00378810
									114.m00080	31	132411	1	1	TTHERM_00717470
									159.m00071	31	80601	1	1	TTHERM_00895810
									3734.m00014	31	64103	1	1	TTHERM_00681730
									251.m00034	31	81880	1	1	TTHERM_01141490
									8.m00549	31	445452	1	1	TTHERM_00123750
									110.m00090	31	236253	1	1	TTHERM_00703410
									3735.m00041	31	41110	1	1	TTHERM_00558050
									13.m00351	31	51643	1	1	TTHERM_00158020
									336.m00016	31	33973	1	1	TTHERM_01344690
									3696.m00123	31	129322	1	1	TTHERM_00310400
									271.m00036	31	67774	1	1	TTHERM_01197050
									3701.m00141	31	203573	1	1	TTHERM_00219280
									112.m00087	31	200446	1	1	TTHERM_00711830
									52.m00278	31	94886	1	1	TTHERM_00450860
									3684.m00059	31	91331	1	1	TTHERM_00530050
									3721.m00090	31	86592	1	1	TTHERM_00566720
									3685.m00662	30	50324	1	1
									17.m00278	30	198060	1	1	TTHERM_00198030
									3691.m00053	30	208059	1	1	TTHERM_00299810
									47.m00193	30	133650	1	1	TTHERM_00424640
									23.m00254	30	113439	1	1	TTHERM_00261940
									3702.m00004	30	148935	1	1	TTHERM_00140770
									3731.m00049	30	147446	1	1	TTHERM_00670540
									54.m00225	30	575983	1	1	TTHERM_00463170
									3728.m00053	30	230998	1	1	TTHERM_00540020
