# Supplementary material for: Ccdc113/Ccdc96 complex, a novel regulator of ciliary beating that connects radial spoke 3 to dynein g and the nexin link
Source: PLoS Genet. 2021 Mar 4;17(3):e1009388. doi: 10.1371/journal.pgen.1009388 (PMC7987202; doi:10.1371/journal.pgen.1009388)
Supplement: S2 Table — About 0.2 mg of ciliary proteins was analyzed in WT and CCDC113-KO, sample 1, and about 0.1 mg of proteins in the case of CCDC113-KO, sample 2. Proteins present in both control and experimental samples are highlighted in green (exp1) or blue (exp2). In previously published cilia and flagella proteomes [32,79–81] the number of the identified proteins was e.g. 1134 proteins (482 identified by 1 peptide) in Chlamydomonas flagella [32] or 751 proteins in Trypanosoma flagella [81]. A higher number of the identified ciliary protein candidates in Tetrahymena ciliome could be due to: (i) differences in the cilia preparation method and analysis of whole cilia versus ciliary fractions, (ii) initial amount of ciliary proteins that were analyzed by mass spectrometry, (iii) presence of more than one ortholog of some ciliary proteins (e.g ciliary dyneins) in Tetrahymena; (iv) presence of ciliate-specific proteins as we determined by BlastP search using NCBI database. A similar number of putative ciliary proteins was obtained in our previous studies [41]. (XLSX) [file pgen.1009388.s011.xlsx]

## Sheet: Arkusz1
	WT - Exp1								CCDC113-KO-Exp1 - sample 1								CCDC113-KO - Exp 1- sample 2
	Accession	Score	Mass	Matches	Sequences	Description			Accession	Score	Mass	Matches	Sequences	Description			Accession	Score	Mass	Matches	Sequences	Description
	3703.m00089	213368	49953	4318	30	TTHERM_00348510			3735.m00096	243634	49969	3876	25	TTHERM_00558620			3703.m00089	181949	49953	3254	27	TTHERM_00348510
	3735.m00096	131244	49969	2366	30	TTHERM_00558620			3703.m00089	240999	49953	4253	27	TTHERM_00348510			3735.m00096	147290	49969	2370	28	TTHERM_00558620
	3716.m00005	34879	531625	1009	173	TTHERM_00499300	DYH4		3716.m00005	34551	531625	859	228	TTHERM_00499300	DYH4		3716.m00005	17574	531625	432	172	TTHERM_00499300	DYH4
	304.m00025	33197	536029	1000	179	TTHERM_01276420	DYH3		304.m00025	33513	536029	873	218	TTHERM_01276420	DYH3		304.m00025	16809	536029	447	183	TTHERM_01276420	DYH3
	3680.m00086	33180	483979	906	146	TTHERM_00486600	DYH5		3680.m00086	25800	483979	629	170	TTHERM_00486600	DYH5		3680.m00086	16528	483979	390	142	TTHERM_00486600	DYH5
	162.m00065	6371	564064	237	88	TTHERM_00912290	DYH7		162.m00065	10266	564064	286	132	TTHERM_00912290	DYH7		162.m00065	5183	564064	139	87	TTHERM_00912290	DYH7
	3737.m00022	5714	510437	197	79	TTHERM_00688470	DYH6		3737.m00022	7374	510437	203	94	TTHERM_00688470	DYH6		3737.m00022	3922	510437	106	62	TTHERM_00688470	DYH6
	48.m00284	4260	478813	141	65	TTHERM_00433800	DYH15		3721.m00078	6660	521147	180	92	TTHERM_00565600	DYH22		48.m00284	3876	478813	104	61	TTHERM_00433800	DYH15
	3721.m00078	4054	521147	127	62	TTHERM_00565600	DYH22		48.m00284	6051	478813	169	90	TTHERM_00433800	DYH15		3721.m00078	3320	521147	84	59	TTHERM_00565600	DYH22
	129.m00064	3430	514738	120	52	TTHERM_00774810			256.m00018	6029	460603	170	94	TTHERM_01151430			256.m00018	2723	460603	78	54	TTHERM_01151430
	22.m00270	2375	506166	83	42	TTHERM_00252430	DYH11		129.m00064	5833	514738	165	77	TTHERM_00774810			3735.m00098	2562	490023	72	52	TTHERM_00558640
	16.m00291	1353	480714	47	28	TTHERM_00193520	DYH24		3735.m00098	5124	490023	133	67	TTHERM_00558640			129.m00064	2455	514738	71	47	TTHERM_00774810
	3711.m00054	781	550533	30	18	TTHERM_00492830			22.m00270	4828	506166	137	76	TTHERM_00252430	DYH11		22.m00270	2076	506166	66	50	TTHERM_00252430	DYH11
	163.m00052	354	658170	15	12	TTHERM_00919540			3735.m00066	4367	495759	126	67	TTHERM_00558310			203.m00051	1766	498317	46	32	TTHERM_01027670	DYH19
	3699.m00031	45	180391	4	4	TTHERM_00125380	Tetrahymena specific, not found in WT ciliome, Table S2		203.m00051	3920	498317	100	58	TTHERM_01027670	DYH19		42.m00201	1662	105106	39	27	TTHERM_00391400
	17.m00398	19830	17751	461	19	TTHERM_00205170			3.m01762	3110	50285	67	15	TTHERM_00046480			14.m00482	1151	95500	34	22	TTHERM_00185930
	5.m00520	15909	78948	335	32	TTHERM_00079230			3708.m00014	2035	87796	58	22	TTHERM_00437360			3731.m00086	719	48915	17	10	TTHERM_00670910
	3687.m00124	15524	117962	480	57	TTHERM_00317200			229.m00039	736	302929	18	12	TTHERM_01092380			3711.m00054	481	550533	14	13	TTHERM_00492830
	19.m00438	99	22040	7	4	TTHERM_00227210			3721.m00027	729	51798	18	7	TTHERM_00564090			3717.m00106	368	7358	10	5	TTHERM_00522940
	3681.m00024	14904	67958	392	23	TTHERM_00441960			163.m00052	729	658170	21	17	TTHERM_00919540			163.m00052	366	658170	11	8	TTHERM_00919540
	13.m00343	13553	55690	292	21	TTHERM_00157940			3711.m00054	668	550533	19	13	TTHERM_00492830			3.m01874	227	172054	7	6	TTHERM_00052490	FAP57B
	3675.m00036	13105	61086	307	24	TTHERM_00584850			3680.m00074	654	48623	14	7	TTHERM_00486480			16.m00291	214	480714	6	4	TTHERM_00193520	DYH24
	13.m00432	12747	63187	389	36	TTHERM_00160810			16.m00291	549	480714	17	12	TTHERM_00193520	DYH24		1.m00832	119	170898	4	3	TTHERM_00011780
	13.m00431	1756	43779	72	20	TTHERM_00160800			3710.m00113	446	84553	15	8	TTHERM_00469080			3692.m00066	66	70119	2	2	TTHERM_00294930
	3701.m00014	12515	28206	302	25	TTHERM_00216010			3701.m00107	402	131471	10	6	TTHERM_00218940			3.m01634	61	450511	2	2	TTHERM_00050600
	13.m00428	1520	28708	50	15	TTHERM_00160770			38.m00199	326	57837	8	5	TTHERM_00361490			3687.m00124	11080	117962	268	55	TTHERM_00317200
	3713.m00146	12131	57701	376	30	TTHERM_00406590			3.m01874	202	172054	7	5	TTHERM_00052490	FAP57B		19.m00438	82	22040	2	2	TTHERM_00227210
	170.m00104	11500	94116	318	34	TTHERM_00938820			3729.m00038	196	397254	6	5	TTHERM_00545830			3695.m00127	10943	25523	288	7	TTHERM_00346540
	96.m00145	11497	48652	331	19	TTHERM_00655820			1.m00832	121	170898	4	3	TTHERM_00011780			13.m00343	8489	55690	171	23	TTHERM_00157940
	16.m00413	204	90155	18	2	TTHERM_00194730	protist specific, not found in WT ciliome in Table S2 and S3		54.m00257	85	23450	4	3	TTHERM_00463490			5.m00520	8236	78948	169	33	TTHERM_00079230
	3695.m00127	11369	25523	352	8	TTHERM_00346540			3703.m01256	78	24508	5	2				3713.m00146	7665	57701	192	31	TTHERM_00406590
	6.m00442	1997	128904	84	4	TTHERM_00085200	polyubiquitin, found in CCDC96-coDel, Table S2		3727.m00068	47	323211	2	2	TTHERM_00647460			170.m00104	7499	94116	180	44	TTHERM_00938820
	3704.m00118	10973	43642	257	20	TTHERM_00446290			3687.m00124	17026	117962	414	63	TTHERM_00317200			17.m00398	7266	17751	156	19	TTHERM_00205170
	52.m00238	10191	32756	267	21	TTHERM_00449470			19.m00438	284	22040	10	5	TTHERM_00227210			129.m00110	5957	36907	144	21	TTHERM_00777250
	7.m00462	10011	71627	314	30	TTHERM_00105110			3695.m00127	13475	25523	351	7	TTHERM_00346540			7.m00462	5842	71627	143	26	TTHERM_00105110
	222.m00042	3471	71827	93	8	TTHERM_01080440	HSP70, not found in WT ciliome, tables S2 and S3		13.m00343	12121	55690	266	22	TTHERM_00157940			96.m00145	5728	48652	139	18	TTHERM_00655820
	129.m00110	9439	36907	292	21	TTHERM_00777250			3704.m00118	11841	43642	235	19	TTHERM_00446290			3704.m00118	5203	43642	105	18	TTHERM_00446290
	270.m00046	9281	23084	243	11	TTHERM_01194830			3713.m00146	11274	57701	289	37	TTHERM_00406590			3697.m00252	4842	99277	115	38	TTHERM_00191800
	3697.m00168	7136	42429	186	16	TTHERM_00190950	actin		5.m00520	9772	78948	212	32	TTHERM_00079230			2.m02109	391	109990	13	9	TTHERM_00037470
	16.m00315	6840	107250	196	49	TTHERM_00193760			170.m00104	9304	94116	210	41	TTHERM_00938820			13.m00432	4751	63187	116	32	TTHERM_00160810
	19.m00360	6784	55036	174	20	TTHERM_00227580			129.m00110	9090	36907	218	19	TTHERM_00777250			13.m00431	1385	43779	41	17	TTHERM_00160800
	19.m00382	6376	50221	202	28	TTHERM_00227800			13.m00432	8733	63187	203	34	TTHERM_00160810			3701.m00014	4665	28206	106	24	TTHERM_00216010
	3716.m00032	6315	28539	159	17	TTHERM_00499570			13.m00431	1762	43779	50	20	TTHERM_00160800			13.m00428	1585	28708	37	13	TTHERM_00160770
	3697.m00252	6303	99277	196	35	TTHERM_00191800			107.m00110	336	42707	8	5	TTHERM_00694470			3681.m00024	4609	67958	116	23	TTHERM_00441960
	3698.m00262	3527	87916	119	33	TTHERM_00139700			16.m00315	8053	107250	212	52	TTHERM_00193760			3675.m00036	4414	61086	96	24	TTHERM_00584850
	30.m00195	1142	102264	43	19	TTHERM_00311970			3701.m00014	7968	28206	178	23	TTHERM_00216010			52.m00238	4180	32756	89	20	TTHERM_00449470
	274.m00035	924	65353	40	15	TTHERM_01207650			13.m00428	2432	28708	71	13	TTHERM_00160770			16.m00315	4119	107250	113	53	TTHERM_00193760
	2.m02109	407	109990	18	10	TTHERM_00037470			3697.m00252	7581	99277	176	36	TTHERM_00191800			8.m00447	4109	17915	90	7	TTHERM_00118710
	107.m00102	60	766750	5	3	TTHERM_00694390	not found in WT ciliome, Tables S2 and S3		3697.m00168	7316	42429	148	16	TTHERM_00190950	actin		3729.m00066	231	132474	6	4	TTHERM_00548130
	42.m00299	6109	74931	193	31	TTHERM_00394410			42.m00299	7314	74931	186	41	TTHERM_00394410			19.m00382	3786	50221	106	28	TTHERM_00227800
	213.m00072	2217	20971	66	10	TTHERM_01052990			96.m00145	7053	48652	166	19	TTHERM_00655820			3689.m00136	3614	69496	88	20	TTHERM_00339640
	150.m00100	80	74201	5	2	TTHERM_00853090			76.m00152	6254	23121	161	18	TTHERM_00569200			3684.m00040	3501	55559	87	22	TTHERM_00529860
	48.m00205	5673	34236	156	16	TTHERM_00430020			17.m00398	6236	17751	147	14	TTHERM_00205170			6.m00549	3488	198263	88	36	TTHERM_00089240
	3686.m00084	5648	38379	172	20	TTHERM_00471260			3675.m00036	6144	61086	143	27	TTHERM_00584850			42.m00299	3475	74931	82	32	TTHERM_00394410
	157.m00066	5637	62867	191	36	TTHERM_00884620			48.m00206	5869	223073	163	56	TTHERM_00430030	PF6		47.m00290	3470	57791	82	23	TTHERM_00427590
	8.m00447	5333	17915	147	7	TTHERM_00118710			87.m00176	5535	48044	112	24	TTHERM_00623090			13.m00537	3388	81942	78	33	TTHERM_00158520
	3702.m00096	5157	72961	175	22	TTHERM_00143690			3700.m00030	5447	242300	145	60	TTHERM_00148750			3697.m00168	3336	42429	86	15	TTHERM_00190950	actin
	3699.m00046	5115	83198	168	33	TTHERM_00125530			19.m00382	5429	50221	143	29	TTHERM_00227800			270.m00046	3323	23084	89	10	TTHERM_01194830
	3701.m00104	5103	33571	137	21	TTHERM_00218910			7.m00462	5420	71627	132	30	TTHERM_00105110			48.m00206	3269	223073	88	41	TTHERM_00430030	pf6
	260.m00017	4895	157994	188	35	TTHERM_01164060			72.m00131	5246	561852	151	79	TTHERM_00551040			3700.m00030	3250	242300	79	43	TTHERM_00148750
	3738.m00009	587	142056	15	6	TTHERM_00780510			3735.m00042	5242	88618	132	29	TTHERM_00558060			196.m00047	3136	84274	73	31	TTHERM_01013160
	3715.m00073	75	89908	3	1	TTHERM_00497630			3716.m00032	5186	28539	115	15	TTHERM_00499570			72.m00131	3076	561852	91	58	TTHERM_00551040
	3717.m00072	4866	44552	66	5	TTHERM_00522600			270.m00046	5092	23084	140	9	TTHERM_01194830			157.m00066	3027	62867	80	36	TTHERM_00884620
	13.m00452	4752	17231	107	7	TTHERM_00161010			3700.m00078	5057	67652	124	37	TTHERM_00149230			38.m00287	2939	93719	75	29	TTHERM_00365340
	3695.m00114	282	17152	15	4	TTHERM_00346410	not found in WT ciliome, Tables S2 and S3		140.m00054	5044	433105	126	57	TTHERM_00821790			3700.m00078	2931	67652	65	24	TTHERM_00149230
	256.m00018	4690	460603	150	54	TTHERM_01151430			3702.m00096	4937	72961	121	26	TTHERM_00143690			3716.m00032	2865	28539	64	15	TTHERM_00499570
	3735.m00098	3807	490023	115	45	TTHERM_00558640			40.m00279	488	124400	10	6	TTHERM_00382370			3735.m00066	2756	495759	71	46	TTHERM_00558310
	203.m00051	3257	498317	98	36	TTHERM_01027670	DYH19		38.m00287	4621	93719	116	38	TTHERM_00365340			3721.m00027	237	51798	7	4	TTHERM_00564090
	3700.m00234	1441	96827	48	19	TTHERM_00151820			47.m00290	4536	57791	119	24	TTHERM_00427590			260.m00017	2702	157994	78	29	TTHERM_01164060
	3678.m00012	1002	496874	32	10	TTHERM_00947430	DYH9		3678.m00006	4474	127223	116	32	TTHERM_00947370			87.m00176	2633	48044	60	21	TTHERM_00623090
	150.m00093	56	208833	5	4	TTHERM_00853020	LRRC, FAP78, not found in WT, Tables S2 and S3		16.m00460	1691	197151	48	28	TTHERM_00196190			13.m00452	2612	17231	60	8	TTHERM_00161010
	87.m00176	4590	48044	125	22	TTHERM_00623090			3715.m00037	4454	110327	112	28	TTHERM_00497260			19.m00360	2582	55036	56	19	TTHERM_00227580
	48.m00206	4343	223073	132	50	TTHERM_00430030	pf6		3677.m00066	4409	179429	139	57	TTHERM_00649260			3710.m00100	2498	169620	55	32	TTHERM_00467950
	13.m00537	4250	81942	128	25	TTHERM_00158520			52.m00238	4305	32756	114	22	TTHERM_00449470			77.m00207	2485	65676	66	23	TTHERM_00577080
	3689.m00009	4242	22948	131	14	TTHERM_00334290			3710.m00100	4276	169620	108	43	TTHERM_00467950			3702.m00096	2480	72961	68	22	TTHERM_00143690
	3722.m00106	4145	47903	74	11	TTHERM_00527180			8.m00447	4255	17915	103	7	TTHERM_00118710			40.m00279	261	124400	5	4	TTHERM_00382370
	72.m00131	4078	561852	146	64	TTHERM_00551040			3729.m00066	97	132474	3	2	TTHERM_00548130			3718.m00004	2385	15645	56	11	TTHERM_00535150
	6.m00549	3929	198263	120	36	TTHERM_00089240			6.m00549	4215	198263	109	43	TTHERM_00089240			3689.m00001	2333	45171	55	18	TTHERM_00333210
	3700.m00030	3869	242300	133	35	TTHERM_00148750			45.m00266	4176	23024	91	13	TTHERM_00418580			252.m00027	2291	85601	47	22	TTHERM_01142720
	3689.m00136	3866	69496	119	21	TTHERM_00339640			13.m00537	4172	81942	101	35	TTHERM_00158520			3715.m00037	2259	110327	54	28	TTHERM_00497260
	269.m00022	3846	55772	92	14	TTHERM_01193550			252.m00032	4141	198750	116	51	TTHERM_01142770			3677.m00066	2256	179429	60	34	TTHERM_00649260
	196.m00047	3836	84274	103	25	TTHERM_01013160			21.m00280	112	51674	4	2	TTHERM_00245540			3699.m00046	2252	83198	50	20	TTHERM_00125530
	6.m00493	3836	85308	109	25	TTHERM_00086700			157.m00066	4061	62867	113	35	TTHERM_00884620			140.m00054	2232	433105	61	40	TTHERM_00821790
	14.m00482	842	95500	37	20	TTHERM_00185930			3681.m00024	4036	67958	85	18	TTHERM_00441960			45.m00241	2223	111549	56	31	TTHERM_00418270
	117.m00100	3819	45597	105	19	TTHERM_00725820			3686.m00084	3985	38379	99	20	TTHERM_00471260			48.m00205	2217	34236	58	12	TTHERM_00430020
	3677.m00066	3809	179429	123	34	TTHERM_00649260			3698.m00148	3901	31512	110	18	TTHERM_00137550			3735.m00042	2196	88618	65	28	TTHERM_00558060
	3721.m00077	3773	31378	119	18	TTHERM_00565590			76.m00218	3868	59955	89	21	TTHERM_00571860			3686.m00084	2153	38379	60	17	TTHERM_00471260
	3698.m00148	3745	31512	129	20	TTHERM_00137550			3731.m00056	3825	38836	81	10	TTHERM_00670610			3689.m00087	2062	55459	51	20	TTHERM_00338110
	3717.m00093	3565	28686	131	18	TTHERM_00522810			196.m00047	3723	84274	94	39	TTHERM_01013160			154.m00075	2026	60118	51	23	TTHERM_00864870
	3.m01762	3553	50285	83	12	TTHERM_00046480			3675.m00076	3682	53537	86	15	TTHERM_00585260			3678.m00006	2016	127223	52	27	TTHERM_00947370
	3680.m00074	532	48623	15	10	TTHERM_00486480			45.m00241	3639	111549	76	29	TTHERM_00418270			16.m00460	1093	197151	34	23	TTHERM_00196190
	3701.m00107	348	131471	13	7	TTHERM_00218940			3699.m00046	3615	83198	93	32	TTHERM_00125530			6.m00493	1919	85308	51	24	TTHERM_00086700
	3689.m00001	3505	45171	109	16	TTHERM_00333210			3689.m00136	3559	69496	86	22	TTHERM_00339640			3731.m00056	1905	38836	49	11	TTHERM_00670610
	45.m00266	3488	23024	119	11	TTHERM_00418580			92.m00130	3548	199186	84	31	TTHERM_00641200			3717.m00093	1860	28686	48	18	TTHERM_00522810
	47.m00290	3484	57791	108	22	TTHERM_00427590			77.m00207	3463	65676	85	27	TTHERM_00577080			252.m00032	1846	198750	50	26	TTHERM_01142770
	16.m00444	3472	79071	81	14	TTHERM_00196030			48.m00205	3414	34236	81	13	TTHERM_00430020			3693.m00086	1215	234265	30	15	TTHERM_00372530
	3680.m00135	3445	38804	87	16	TTHERM_00487090			3689.m00001	3350	45171	85	19	TTHERM_00333210			3699.m00088	109	23982	3	2	TTHERM_00126950
	3700.m00078	3407	67652	100	27	TTHERM_00149230			19.m00360	3332	55036	71	21	TTHERM_00227580			117.m00100	1803	45597	37	14	TTHERM_00725820
	124.m00101	3405	38189	108	20	TTHERM_00758860			19.m00324	3269	114000	82	35	TTHERM_00227220			3701.m00104	1797	33571	46	20	TTHERM_00218910
	3710.m00100	3365	169620	95	38	TTHERM_00467950			271.m00043	3173	54402	86	18	TTHERM_01197120			3697.m00275	1787	61182	39	22	TTHERM_00192030
	181.m00060	3344	28971	138	17	TTHERM_00974270			3675.m00022	3145	156617	82	22	TTHERM_00584700			19.m00324	1784	114000	49	31	TTHERM_00227220
	6.m00508	3285	32630	103	13	TTHERM_00086850			3679.m00135	3110	22183	59	8	TTHERM_00421060			3694.m00001	52	70253	2	2	TTHERM_00277070
	3681.m00023	3268	29459	101	16	TTHERM_00441950			252.m00027	3103	85601	78	26	TTHERM_01142720			3698.m00148	1758	31512	52	16	TTHERM_00137550
	3713.m00100	3253	46544	72	10	TTHERM_00402120			260.m00017	3092	157994	101	35	TTHERM_01164060			16.m00405	1755	101570	48	29	TTHERM_00194650
	92.m01213	3233	17323	113	11		present in CCDC113-KO		3698.m00262	2101	87916	65	27	TTHERM_00139700			3701.m00148	1728	55871	44	21	TTHERM_00219350
	14.m00501	3222	64644	73	16	TTHERM_00187170			3.m01976	2011	160003	49	22	TTHERM_00043920			13.m00287	962	57750	25	11	TTHERM_00155380
	42.m00235	1472	65291	50	23	TTHERM_00392730			3693.m00018	1983	209943	62	28	TTHERM_00370820			76.m00218	1704	59955	43	21	TTHERM_00571860
	3675.m00076	3201	53537	72	15	TTHERM_00585260			30.m00195	1455	102264	39	19	TTHERM_00311970			30.m00368	1702	75423	40	19	TTHERM_00313720
	3684.m00040	3187	55559	93	22	TTHERM_00529860			84.m00100	1433	24002	34	9	TTHERM_00602870			3680.m00135	1697	38804	37	15	TTHERM_00487090
	3716.m00982	3069	30518	92	19		present in CCDC113-KO		3715.m00136	1059	39867	28	11	TTHERM_00498260			3698.m00262	1663	87916	48	26	TTHERM_00139700
	140.m00054	3024	433105	87	33	TTHERM_00821790			8.m00347	838	79057	20	12	TTHERM_00112730			30.m00195	723	102264	22	17	TTHERM_00311970
	3689.m00087	3010	55459	121	26	TTHERM_00338110			3738.m00009	828	142056	23	15	TTHERM_00780510			3675.m00076	1644	53537	42	14	TTHERM_00585260
	3735.m00042	2987	88618	118	25	TTHERM_00558060			337.m00019	788	19949	21	8	TTHERM_01345760			3.m01762	1643	50285	32	14	TTHERM_00046480
	154.m00075	2979	60118	91	23	TTHERM_00864870			2.m02109	390	109990	14	9	TTHERM_00037470			3680.m00074	595	48623	16	10	TTHERM_00486480
	3715.m00037	2918	110327	86	24	TTHERM_00497260			3671.m00054	324	120221	6	4	TTHERM_00723450			3701.m00107	463	131471	14	12	TTHERM_00218940
	3697.m00275	2917	61182	75	21	TTHERM_00192030			219.m00034	94	123076	4	2	TTHERM_01075690			3707.m00090	1639	55171	41	15	TTHERM_00058610
	87.m00240	2882	44205	87	12	TTHERM_00624720			107.m00102	66	766750	3	2	TTHERM_00694390			16.m00502	1623	99609	35	15	TTHERM_00196610
	3703.m00077	2882	37532	86	13	TTHERM_00348390			2.m02347	3062	38054	78	17	TTHERM_00030190			108.m00158	1621	116692	42	22	TTHERM_00697090
	3689.m00153	2878	51877	61	4	TTHERM_00339810			42.m00201	3046	105106	75	35	TTHERM_00391400			3713.m00100	1603	46544	38	14	TTHERM_00402120
	215.m00057	2785	46212	39	4	TTHERM_01055600			110.m00090	801	236253	26	15	TTHERM_00703410			231.m00034	1577	73893	39	18	TTHERM_01094880
	3711.m00099	2775	48578	93	22	TTHERM_00494280			197.m00084	148	71078	4	2	TTHERM_01014800			3733.m00016	1537	76031	38	20	TTHERM_00578560
	2.m02399	2762	11607	68	7	TTHERM_00030210			231.m00034	2943	73893	80	25	TTHERM_01094880			16.m00297	1515	41789	32	6	TTHERM_00193580
	3701.m00040	2743	24678	93	13	TTHERM_00218270			3704.m00038	58	101035	2	2	TTHERM_00444490			218.m00038	1513	49598	37	18	TTHERM_01070330
	3720.m00098	2741	15601	66	10	TTHERM_00561710			3684.m00040	2935	55559	73	16	TTHERM_00529860			3715.m00132	1508	262654	39	31	TTHERM_00498220
	198.m00059	2728	29058	80	14	TTHERM_01016050			6.m00493	2920	85308	71	30	TTHERM_00086700			269.m00022	1499	55772	30	10	TTHERM_01193550
	3697.m00081	2707	51680	75	13	TTHERM_00189080			3721.m00099	2916	80002	81	26	TTHERM_00566810		RSP3B	3711.m00099	1490	48578	36	18	TTHERM_00494280
	3701.m00148	2703	55871	76	20	TTHERM_00219350			99.m00158	2881	32640	58	8	TTHERM_00666640			3721.m00077	1488	31378	36	13	TTHERM_00565590
	13.m00287	2635	57750	70	13	TTHERM_00155380			247.m00042	360	11663	14	7	TTHERM_01129660			3716.m00128	1487	83011	36	19	TTHERM_00502590
	152.m00108	2678	25112	64	10	TTHERM_00859260			99.m00112	2860	65421	67	26	TTHERM_00666180			3704.m00007	1461	55808	38	20	TTHERM_00444180
	48.m00304	2658	55769	64	8	TTHERM_00434000			154.m00075	2846	60118	71	21	TTHERM_00864870			40.m00239	1440	132950	31	17	TTHERM_00379000
	3735.m00066	2591	495759	86	43	TTHERM_00558310			3717.m00104	2831	260643	74	35	TTHERM_00522920			271.m00043	1429	54402	35	13	TTHERM_01197120
	3721.m00027	363	51798	13	4	TTHERM_00564090			3701.m00148	2795	55871	77	23	TTHERM_00219350			3721.m00099	1427	80002	37	16	TTHERM_00566810	RSP3B
	252.m00032	2584	198750	87	27	TTHERM_01142770			3677.m00031	2776	70439	66	18	TTHERM_00648910			134.m00090	1424	52961	37	15	TTHERM_00794110
	3683.m00015	371	27077	12	6	TTHERM_00825210			358.m00012	2758	22692	59	12	TTHERM_01386050			189.m00051	1420	24212	38	9	TTHERM_00998940
	131.m00130	195	26163	3	2	TTHERM_00784530			3722.m00106	2758	47903	48	11	TTHERM_00527180			2.m02347	1415	38054	40	15	TTHERM_00030190
	3687.m00043	157	23626	6	3	TTHERM_00316280			3680.m00135	2757	38804	61	18	TTHERM_00487090			159.m00072	1392	55476	34	18	TTHERM_00895820
	3694.m00065	148	23604	6	3	TTHERM_00279750			3697.m00081	2756	51680	66	14	TTHERM_00189080			5.m00443	1389	56663	36	15	TTHERM_00077460
	21.m00280	112	51674	3	3	TTHERM_00245540	found in CCDC96-coDel, Table S2		3697.m00275	2750	61182	72	24	TTHERM_00192030			3716.m00982	1370	30518	30	12
	3699.m00088	91	23982	4	3	TTHERM_00126950			3736.m00020	2739	35212	44	15	TTHERM_00660320			3701.m00160	1335	155039	32	21	TTHERM_00219470
	3686.m00140	2569	25074	96	12	TTHERM_00471850			3689.m00087	2730	55459	70	24	TTHERM_00338110			3688.m00161	1323	182226	39	25	TTHERM_00290850
	76.m00218	2566	59955	62	14	TTHERM_00571860			88.m00134	2721	32884	48	11	TTHERM_00628400			3701.m00040	1322	24678	31	12	TTHERM_00218270
	2.m02033	2516	17930	62	10	TTHERM_00028740			3715.m00132	2694	262654	79	35	TTHERM_00498220			274.m00034	1319	64204	37	20	TTHERM_01207630
	19.m00324	2492	114000	86	35	TTHERM_00227220			3701.m00160	2686	155039	81	45	TTHERM_00219470			3709.m00032	1319	101618	37	20	TTHERM_00473320	DRC7
	3.m01634	168	450511	5	4	TTHERM_00050600			2.m02357	2683	102686	70	31	TTHERM_00038990			2.m02357	1317	102686	31	21	TTHERM_00038990
	186.m00054	101	13800	5	3	TTHERM_00992760			3708.m00136	1779	107148	45	23	TTHERM_00440620			14.m00480	1104	63263	33	16	TTHERM_00185910
	3723.m00109	2452	57166	71	15	TTHERM_00519810			6.m00636	1622	147200	47	22	TTHERM_00094070			152.m00075	772	55253	22	14	TTHERM_00857910	DRC4a
	3.m01976	2441	160003	64	18	TTHERM_00043920			3692.m00193	791	86507	22	11	TTHERM_00297200			3732.m00062	186	306345	4	3	TTHERM_00686030
	197.m00079	2434	70885	75	17	TTHERM_01014750			14.m00480	778	63263	25	11	TTHERM_00185910			410.m00008	1315	46327	32	15	TTHERM_01474510
	191.m00066	2429	49874	58	7	TTHERM_01002860			3719.m00082	592	85198	15	8	TTHERM_00481220			16.m00444	1311	79071	27	11	TTHERM_00196030
	45.m00241	2426	111549	66	24	TTHERM_00418270			6.m00484	590	111511	18	9	TTHERM_00085620			151.m00109	1308	149548	33	21	TTHERM_00856750
	3688.m00161	2422	182226	81	30	TTHERM_00290850			23.m00294	433	81788	12	5	TTHERM_00263330			181.m00060	1308	28971	37	15	TTHERM_00974270
	3709.m00095	2400	14002	58	6	TTHERM_00474970			13.m00287	2660	57750	66	16	TTHERM_00155380			3717.m00104	1307	260643	38	20	TTHERM_00522920
	77.m00207	2375	65676	68	18	TTHERM_00577080			16.m00502	2630	99609	65	29	TTHERM_00196610			99.m00112	1305	65421	34	21	TTHERM_00666180
	3733.m00015	2327	14051	42	1	TTHERM_00578550			182.m00071	678	101495	21	13	TTHERM_00977740			3697.m00081	1304	51680	32	14	TTHERM_00189080
	3716.m00128	2290	83011	70	24	TTHERM_00502590			3684.m00056	74	117364	2	2	TTHERM_00530020			16.m00456	1290	43063	31	13	TTHERM_00196150
	16.m00478	2274	62092	53	12	TTHERM_00196370			3686.m00110	66	119966	2	2	TTHERM_00471530			3723.m00109	1284	57166	28	14	TTHERM_00519810
	239.m00029	2246	25065	81	13	TTHERM_01109800			3738.m00001	2615	185101	57	29	TTHERM_00780430			14.m00501	1271	64644	28	15	TTHERM_00187170
	3702.m00023	2234	74633	69	18	TTHERM_00140960			3701.m00104	2606	33571	67	16	TTHERM_00218910			3738.m00001	1253	185101	31	20	TTHERM_00780430
	108.m00158	2234	116692	65	31	TTHERM_00697090			3689.m00009	2580	22948	59	13	TTHERM_00334290			3684.m00033	1251	63870	32	13	TTHERM_00529790
	6.m00636	2224	147200	77	26	TTHERM_00094070			3716.m00128	2578	83011	71	22	TTHERM_00502590			3.m01826	1241	47720	27	11	TTHERM_00047150
	3708.m00136	1257	107148	35	15	TTHERM_00440620			221.m00054	65	145808	3	2	TTHERM_01079190			16.m00478	1241	62092	25	14	TTHERM_00196370
	3721.m00096	2148	42540	51	11	TTHERM_00566780			3682.m00028	2574	17775	55	8	TTHERM_00823670			358.m00012	1225	22692	25	7	TTHERM_01386050
	3733.m00016	2138	76031	57	14	TTHERM_00578560			274.m00034	2561	64204	72	27	TTHERM_01207630			92.m00130	1219	199186	32	20	TTHERM_00641200
	88.m00087	2132	44970	57	14	TTHERM_00625950			3720.m00050	86	58586	3	1	TTHERM_00561220			3735.m00065	1218	56271	28	15	TTHERM_00558300
	167.m00106	2131	45977	61	13	TTHERM_00929450			87.m00241	2546	41622	48	9	TTHERM_00624730			152.m00108	1217	25112	25	7	TTHERM_00859260
	16.m00456	2113	43063	63	15	TTHERM_00196150			3688.m00161	2537	182226	66	30	TTHERM_00290850			91.m00115	1216	35579	27	11	TTHERM_00636970
	3682.m00028	2099	17775	52	8	TTHERM_00823670			3733.m00016	2534	76031	60	25	TTHERM_00578560			6.m00636	1215	147200	31	22	TTHERM_00094070
	3707.m00090	2073	55171	54	12	TTHERM_00058610			2.m02399	2477	11607	51	5	TTHERM_00030210			3708.m00136	1040	107148	27	18	TTHERM_00440620
	42.m00201	2036	105106	65	17	TTHERM_00391400			3712.m00046	2472	50907	63	22	TTHERM_00455540			124.m00101	1215	38189	35	16	TTHERM_00758860
	231.m00034	2034	73893	80	17	TTHERM_01094880			117.m00100	2435	45597	54	19	TTHERM_00725820			166.m00056	1211	79483	25	13	TTHERM_00926950
	88.m00134	2030	32884	38	9	TTHERM_00628400			30.m00368	2414	75423	64	21	TTHERM_00313720			3722.m00106	1210	47903	21	8	TTHERM_00527180
	6.m00346	2023	13771	45	4	TTHERM_00082260			218.m00038	2413	49598	61	17	TTHERM_01070330			197.m00079	1208	70885	34	16	TTHERM_01014750
	117.m00087	2005	36772	69	15	TTHERM_00724700			134.m00090	2363	52961	67	25	TTHERM_00794110			3702.m00023	1205	74633	30	11	TTHERM_00140960
	2.m02347	2004	38054	74	13	TTHERM_00030190			84.m00099	2337	25696	61	14	TTHERM_00602860			185.m00060	1195	55322	31	17	TTHERM_00989490
	159.m00072	1994	55476	70	25	TTHERM_00895820			3.m01917	2318	31403	62	13	TTHERM_00047480			2.m02094	653	49612	18	9	TTHERM_00036960
	14.m00412	1994	28177	48	10	TTHERM_00185230			3704.m00007	2305	55808	57	21	TTHERM_00444180			48.m00248	1194	36586	31	11	TTHERM_00433420
	92.m00130	1962	199186	70	23	TTHERM_00641200			3676.m00047	2300	211884	53	16	TTHERM_00773530			3724.m00064	162	62950	6	5	TTHERM_00658860
	42.m00246	1959	41309	70	16	TTHERM_00392840			92.m00165	2295	70711	63	19	TTHERM_00643530			3703.m00077	1183	37532	26	9	TTHERM_00348390
	3700.m00255	1959	11813	49	5	TTHERM_00152040			197.m00079	2273	70885	53	20	TTHERM_01014750			3736.m00020	1180	35212	22	12	TTHERM_00660320
	3693.m00086	1913	234265	64	17	TTHERM_00372530			3680.m00141	2262	85008	58	23	TTHERM_00487150			215.m00057	1176	46212	16	5	TTHERM_01055600
	3715.m00136	1470	39867	56	17	TTHERM_00498260			3723.m00109	2260	57166	57	21	TTHERM_00519810			88.m00134	1172	32884	23	9	TTHERM_00628400
	229.m00031	532	103533	13	5	TTHERM_01091310			213.m00073	2243	24581	46	5	TTHERM_01053000			48.m00247	1170	60939	30	14	TTHERM_00433410
	3684.m00098	78	180586	3	1	TTHERM_00530500			3703.m00077	2208	37532	45	14	TTHERM_00348390			40.m00208	1164	52833	27	8	TTHERM_00378690
	32.m00220	47	137623	3	2	TTHERM_00321580	not found in WT ciliome, Tables S2 and S3		3741.m00004	2181	28469	46	12	TTHERM_00841210			3698.m00083	1154	71521	28	14	TTHERM_00134890
	3741.m00004	1906	28469	64	11	TTHERM_00841210			3721.m00077	2179	31378	55	18	TTHERM_00565590			48.m00304	1150	55769	23	9	TTHERM_00434000
	99.m00112	1893	65421	58	22	TTHERM_00666180			3716.m00982	2159	30518	45	15				3689.m00009	1145	22948	28	10	TTHERM_00334290
	91.m00120	1882	23339	42	9	TTHERM_00637020			191.m00040	2156	39769	52	19	TTHERM_01002600			3704.m00132	1135	105619	36	20	TTHERM_00446430
	91.m00115	1862	35579	57	9	TTHERM_00636970			3689.m00094	490	39730	15	10	TTHERM_00338200			45.m00266	1134	23024	28	10	TTHERM_00418580
	5.m00443	1862	56663	77	18	TTHERM_00077460			178.m00075	450	41308	17	10	TTHERM_00962060			3694.m00169	1130	56280	25	13	TTHERM_00283830
	16.m00502	1834	99609	51	17	TTHERM_00196610			3691.m00135	243	40029	6	4	TTHERM_00300630			167.m00106	1130	45977	28	12	TTHERM_00929450
	3697.m00013	1831	53138	52	11	TTHERM_00188400			178.m00071	215	41275	11	6	TTHERM_00962020			265.m00033	1129	66225	31	17	TTHERM_01179840
	110.m00094	1818	18810	62	13	TTHERM_00703450			3717.m00093	2120	28686	57	14	TTHERM_00522810			2.m02242	960	81192	28	17	TTHERM_00037080
	16.m00460	1805	197151	56	26	TTHERM_00196190			3718.m00004	2119	15645	61	9	TTHERM_00535150			3677.m00031	1124	70439	29	11	TTHERM_00648910
	3679.m00135	1804	22183	45	7	TTHERM_00421060			3700.m00234	2117	96827	64	26	TTHERM_00151820			298.m00024	1121	117056	27	15	TTHERM_01262850	FAP251
	3718.m00004	1792	15645	65	10	TTHERM_00535150			3.m01671	2104	50136	44	16	TTHERM_00047680			3688.m00164	1115	16989	21	1	TTHERM_00290880
	166.m00056	1773	79483	46	15	TTHERM_00926950			3690.m00068	2094	34981	66	14	TTHERM_00267880			92.m01213	1115	17323	30	9
	3712.m00046	1772	50907	54	17	TTHERM_00455540			139.m00128	2086	73858	53	26	TTHERM_00820660			139.m00128	1110	73858	30	22	TTHERM_00820660
	3709.m00032	1765	101618	55	15	TTHERM_00473320	DRC7		89.m00157	2070	16797	53	8	TTHERM_00630500			3687.m00052	1103	70442	32	16	TTHERM_00316370	DRC3
	3717.m00104	1759	260643	51	17	TTHERM_00522920			13.m00452	2066	17231	53	7	TTHERM_00161010			3675.m00022	1087	156617	29	15	TTHERM_00584700
	3743.m00014	1750	88409	38	11	TTHERM_00836690			3695.m00114	392	17152	12	2	TTHERM_00346410			3681.m00023	1081	29459	26	14	TTHERM_00441950
	40.m00199	1740	26597	43	6	TTHERM_00378600			3715.m00049	2039	37705	41	7	TTHERM_00497380			6.m00508	1072	32630	31	13	TTHERM_00086850
	5.m00439	1736	16975	52	7	TTHERM_00077420			240.m00039	2036	38683	44	13	TTHERM_01113100			3709.m00112	1071	53960	21	12	TTHERM_00475140
	3738.m00001	1734	185101	55	19	TTHERM_00780430			72.m00143	2029	37072	56	14	TTHERM_00551160			8.m00315	1064	65437	28	17	TTHERM_00112410
	3721.m00099	1723	80002	58	15	TTHERM_00566810	RSP3B		3701.m00040	2020	24678	52	11	TTHERM_00218270			3.m01987	1063	34142	26	12	TTHERM_00052310
	240.m00039	1703	38683	47	8	TTHERM_01113100			3690.m00020	2015	15910	40	3	TTHERM_00266390			3700.m00262	1055	145629	28	17	TTHERM_00152110
	410.m00008	1698	46327	50	10	TTHERM_01474510			124.m00101	2013	38189	55	19	TTHERM_00758860			3712.m00046	1041	50907	23	12	TTHERM_00455540
	3680.m00141	1688	85008	67	17	TTHERM_00487150			48.m00304	2013	55769	48	13	TTHERM_00434000			3733.m00012	1041	311225	28	19	TTHERM_00578520
	3698.m00105	1681	21719	51	11	TTHERM_00136120			3693.m00086	2008	234265	55	20	TTHERM_00372530			3679.m00135	1039	22183	20	4	TTHERM_00421060
	218.m00038	1649	49598	45	9	TTHERM_01070330			380.m00007	77	48889	4	2	TTHERM_01421350			3.m01917	1038	31403	33	12	TTHERM_00047480
	3707.m00312	1641	85279	55	15	TTHERM_00070880			40.m00239	1988	132950	48	20	TTHERM_00379000			3680.m00128	1021	80191	20	10	TTHERM_00487020
	92.m00165	1634	70711	73	23	TTHERM_00643530			115.m00079	1988	45089	55	14	TTHERM_00721150			23.m00255	1021	140537	28	14	TTHERM_00261950
	32.m00160	1627	14505	61	6	TTHERM_00319970			410.m00008	1982	46327	47	19	TTHERM_01474510			3717.m00072	1013	44552	18	6	TTHERM_00522600
	3704.m00007	1626	55808	58	17	TTHERM_00444180			3711.m00099	1972	48578	45	18	TTHERM_00494280			87.m00241	1010	41622	20	5	TTHERM_00624730
	3715.m00132	1624	262654	64	30	TTHERM_00498220			16.m00478	1969	62092	42	15	TTHERM_00196370			87.m00246	1010	67215	23	11	TTHERM_00624780
	1.m00649	1617	51501	34	8	TTHERM_00005900			2.m02242	1958	81192	53	18	TTHERM_00037080			3684.m00042	1008	51256	27	13	TTHERM_00529880
	3673.m00044	1609	78462	56	20	TTHERM_00716090			265.m00033	1536	66225	43	15	TTHERM_01179840			76.m00152	1007	23121	27	12	TTHERM_00569200
	3731.m00056	1600	38836	47	11	TTHERM_00670610			3681.m00023	1958	29459	45	15	TTHERM_00441950			3700.m00234	995	96827	27	16	TTHERM_00151820
	16.m00297	1597	41789	45	8	TTHERM_00193580			91.m00115	1904	35579	45	14	TTHERM_00636970			240.m00039	986	38683	21	9	TTHERM_01113100
	202.m00051	1591	19480	23	4	TTHERM_01026290			23.m00255	1880	140537	51	21	TTHERM_00261950			3.m01976	985	160003	25	13	TTHERM_00043920
	72.m00143	1585	37072	62	13	TTHERM_00551160			3687.m00052	1854	70442	52	21	TTHERM_00316370	DRC3		7.m00537	984	72437	20	10	TTHERM_00106940
	358.m00012	1584	22692	53	10	TTHERM_01386050			3684.m00042	1839	51256	45	13	TTHERM_00529880			42.m00246	980	41309	29	14	TTHERM_00392840
	54.m00157	1581	36623	56	14	TTHERM_00460500			3.m01987	1820	34142	51	16	TTHERM_00052310			72.m00143	976	37072	24	9	TTHERM_00551160
	84.m00099	1571	25696	45	9	TTHERM_00602860			269.m00022	1811	55772	40	10	TTHERM_01193550			3674.m00056	973	103446	25	14	TTHERM_00691650
	170.m00058	1571	18069	42	10	TTHERM_00938790			108.m00158	1809	116692	50	26	TTHERM_00697090			3680.m00141	973	85008	22	14	TTHERM_00487150
	48.m00247	1570	60939	52	16	TTHERM_00433410			3733.m00015	1799	14051	40	2	TTHERM_00578550			191.m00040	971	39769	23	14	TTHERM_01002600
	274.m00034	1546	64204	58	20	TTHERM_01207630			3677.m00064	1795	56061	48	21	TTHERM_00649240	DRC4b		3689.m00094	428	39730	14	9	TTHERM_00338200
	3683.m00057	1537	63703	38	10	TTHERM_00825630			40.m00197	1793	48795	47	19	TTHERM_00378580			178.m00075	379	41308	14	10	TTHERM_00962060
	13.m00307	1526	29902	41	6	TTHERM_00155600			209.m00046	1791	90486	44	19	TTHERM_01044600			178.m00071	148	41275	5	4	TTHERM_00962020
	3684.m00123	1514	69798	36	13	TTHERM_00530750			152.m00108	1773	25112	42	11	TTHERM_00859260			92.m00165	970	70711	25	15	TTHERM_00643530
	3699.m00160	1503	55137	55	14	TTHERM_00128670			3716.m00107	1763	57970	46	12	TTHERM_00502380			13.m00444	960	57934	25	10	TTHERM_00160930
	3679.m00101	1502	71098	47	18	TTHERM_00420710			42.m00246	1758	41309	47	17	TTHERM_00392840			3701.m00044	720	61062	18	9	TTHERM_00218310
	3684.m00042	1499	51256	51	12	TTHERM_00529880			8.m00315	1747	65437	48	19	TTHERM_00112410			3677.m00064	952	56061	26	15	TTHERM_00649240
	112.m00116	1498	99126	39	16	TTHERM_00713200			6.m00508	1736	32630	41	12	TTHERM_00086850			3720.m00098	934	15601	15	9	TTHERM_00561710
	3707.m00242	1497	24779	29	6	TTHERM_00068170			3684.m00033	1732	63870	55	19	TTHERM_00529790			3689.m00153	932	51877	21	3	TTHERM_00339810
	40.m00228	1493	42325	40	4	TTHERM_00378890			3704.m00132	1729	105619	52	20	TTHERM_00446430			109.m00105	932	135588	22	14	TTHERM_00700900
	151.m00109	1483	149548	33	13	TTHERM_00856750			3709.m00003	1710	52211	45	15	TTHERM_00473030			21.m00237	212	135930	6	4	TTHERM_00245100
	3706.m00050	1461	39603	40	7	TTHERM_00238810			3.m01826	1704	47720	42	11	TTHERM_00047150			3.m01844	105	153950	3	2	TTHERM_00049030
	154.m00119	1459	58922	34	13	TTHERM_00865310			256.m00023	1700	28859	49	17	TTHERM_01151500			54.m00157	917	36623	24	8	TTHERM_00460500
	3.m01917	1456	31403	60	14	TTHERM_00047480			16.m00405	1699	101570	50	26	TTHERM_00194650			88.m00087	912	44970	21	14	TTHERM_00625950
	40.m00197	1455	48795	32	8	TTHERM_00378580			3709.m00032	1693	101618	48	23	TTHERM_00473320	DRC7		238.m00051	911	64025	23	11	TTHERM_01108700
	252.m00027	1455	85601	51	16	TTHERM_01142720			181.m00060	1691	28971	48	17	TTHERM_00974270			3682.m00028	909	17775	20	8	TTHERM_00823670
	3.m01671	1451	50136	49	17	TTHERM_00047680			92.m01213	1668	17323	51	9				3741.m00004	898	28469	24	12	TTHERM_00841210
	8.m00411	1445	54317	48	12	TTHERM_00114360			3718.m00946	1650	50655	45	18				42.m00235	895	65291	21	16	TTHERM_00392730
	3736.m00020	1434	35212	31	13	TTHERM_00660320			3702.m00023	1619	74633	44	15	TTHERM_00140960			91.m00119	895	145308	23	16	TTHERM_00637010
	16.m00313	1433	35293	49	9	TTHERM_00193740			166.m00056	1618	79483	35	15	TTHERM_00926950			209.m00046	889	90486	23	14	TTHERM_01044600
	5.m00611	1419	11527	32	5	TTHERM_00075670			16.m00297	1607	41789	37	7	TTHERM_00193580			3679.m00098	879	133911	22	14	TTHERM_00420680
	3735.m00065	1418	56271	40	12	TTHERM_00558300			110.m00145	1588	122239	40	19	TTHERM_00703960			3720.m00003	876	258981	23	14	TTHERM_00559720
	3709.m00003	1418	52211	46	13	TTHERM_00473030			14.m00412	1567	28177	41	11	TTHERM_00185230			3690.m00020	876	15910	19	3	TTHERM_00266390
	13.m00444	1415	57934	54	13	TTHERM_00160930			42.m00235	1565	65291	43	23	TTHERM_00392730			3733.m00015	867	14051	20	1	TTHERM_00578550
	3701.m00044	652	61062	23	9	TTHERM_00218310			3733.m00012	1555	311225	46	29	TTHERM_00578520			21.m00200	867	90018	28	16	TTHERM_00243730
	211.m00059	1414	20113	44	9	TTHERM_01049330			3692.m00009	1554	110414	37	12	TTHERM_00293350			256.m00023	864	28859	25	13	TTHERM_01151500
	38.m00287	1410	93719	46	17	TTHERM_00365340			3713.m00100	1552	46544	35	11	TTHERM_00402120			3700.m01683	858	32751	24	13
	139.m00128	1406	73858	45	16	TTHERM_00820660			166.m00059	1552	41443	37	14	TTHERM_00926980			8.m00411	855	54317	22	11	TTHERM_00114360
	3684.m00019	1391	94528	39	16	TTHERM_00529650	CCDC96		14.m00482	1546	95500	41	24	TTHERM_00185930			3697.m00013	854	53138	19	9	TTHERM_00188400
	3726.m00061	1388	43098	35	9	TTHERM_00590130			151.m00109	1544	149548	45	26	TTHERM_00856750			3684.m00123	850	69798	18	11	TTHERM_00530750
	3700.m01683	1386	32751	32	12		present in CCDC113-KO		3688.m00164	1537	16989	30	4	TTHERM_00290880			3693.m00018	841	209943	25	14	TTHERM_00370820
	40.m00239	1372	132950	43	19	TTHERM_00379000			3711.m00055	1533	62514	37	17	TTHERM_00492840			112.m00116	836	99126	20	11	TTHERM_00713200
	285.m00027	1355	56859	38	8	TTHERM_01232280			82.m00155	1531	26343	37	10	TTHERM_00594110			170.m00058	828	18069	16	8	TTHERM_00938790
	189.m00051	1346	24212	35	6	TTHERM_00998940			3735.m00065	1500	56271	41	15	TTHERM_00558300			3716.m00082	827	58023	21	9	TTHERM_00502130
	16.m00445	1334	52487	46	16	TTHERM_00196040			14.m00501	1499	64644	37	16	TTHERM_00187170			2.m02399	821	11607	17	5	TTHERM_00030210
	271.m00043	1332	54402	53	12	TTHERM_01197120			3720.m00003	1486	258981	40	21	TTHERM_00559720			3743.m00014	815	88409	16	10	TTHERM_00836690
	32.m00162	1332	28265	54	11	TTHERM_00319990			241.m00033	1482	23946	42	10	TTHERM_01117320			3703.m00167	812	54011	19	10	TTHERM_00353280
	16.m00405	1323	101570	51	24	TTHERM_00194650			3674.m00056	1482	103446	37	18	TTHERM_00691650			8.m00347	811	79057	18	11	TTHERM_00112730
	119.m00110	1305	31376	49	10	TTHERM_00732640			3703.m00167	1466	54011	38	15	TTHERM_00353280			3716.m00107	805	57970	18	8	TTHERM_00502380
	3708.m00090	1296	240507	42	18	TTHERM_00439120			3698.m00192	1458	55841	29	11	TTHERM_00137990			3684.m00061	802	100540	22	12	TTHERM_00530070
	3709.m00112	1296	53960	26	9	TTHERM_00475140			3700.m00262	1446	145629	43	24	TTHERM_00152110			3707.m00312	798	85279	22	12	TTHERM_00070880
	3677.m00031	1291	70439	38	11	TTHERM_00648910			336.m00018	1445	57755	46	16	TTHERM_01344710			163.m00060	796	105396	18	10	TTHERM_00919620
	3700.m01695	1269	14322	34	5		present in CCDC113-KO		260.m00020	676	53806	21	9	TTHERM_01164090			176.m00073	786	31527	15	8	TTHERM_00954240
	3.m01826	1267	47720	39	12	TTHERM_00047150			13.m00444	1434	57934	35	15	TTHERM_00160930			198.m00059	783	29058	20	10	TTHERM_01016050
	3704.m00132	1266	105619	56	24	TTHERM_00446430			3701.m00044	972	61062	25	11	TTHERM_00218310			166.m00059	783	41443	20	10	TTHERM_00926980
	5.m00424	1256	38289	47	7	TTHERM_00077270			159.m00072	1432	55476	36	15	TTHERM_00895820			72.m00101	780	127020	24	15	TTHERM_00550700
	298.m00024	1255	117056	39	14	TTHERM_01262850	FAP251		16.m00313	1421	35293	39	10	TTHERM_00193740			3718.m00946	779	50655	21	8
	3691.m00056	1244	58086	37	13	TTHERM_00299840			87.m00240	1418	44205	37	11	TTHERM_00624720			91.m00120	779	23339	20	9	TTHERM_00637020
	3698.m00083	1244	71521	33	11	TTHERM_00134890			3703.m00103	1417	15703	31	6	TTHERM_00348650			3730.m00037	779	46109	21	10	TTHERM_00678260
	3687.m00052	1239	70442	48	11	TTHERM_00316370	DRC3		16.m00445	1412	52487	35	14	TTHERM_00196040			3716.m00141	772	52573	15	5	TTHERM_00502720
	3700.m00262	1236	145629	41	12	TTHERM_00152110			5.m00598	1410	101733	32	17	TTHERM_00080020			180.m00073	771	60586	18	13	TTHERM_00971830	DRC2
	247.m00048	1233	29779	29	7	TTHERM_01129720			3687.m00095	1403	117994	32	18	TTHERM_00316910			3692.m00009	768	110414	18	11	TTHERM_00293350
	3684.m00061	1231	100540	43	14	TTHERM_00530070			3725.m00067	1399	65841	36	12	TTHERM_00616340			16.m00313	764	35293	19	8	TTHERM_00193740
	41.m00202	1227	103653	32	13	TTHERM_00387010			16.m00479	1396	83522	35	16	TTHERM_00196380			3.m01671	763	50136	18	12	TTHERM_00047680
	209.m00046	1222	90486	55	15	TTHERM_01044600			48.m00248	1388	36586	40	10	TTHERM_00433420			337.m00009	757	89765	24	18	TTHERM_01345750	DRC1
	76.m00141	1221	93502	34	5	TTHERM_00569090			3724.m00064	355	62950	11	6	TTHERM_00658860			16.m00479	754	83522	20	11	TTHERM_00196380
	23.m00255	1220	140537	40	11	TTHERM_00261950			3731.m00086	1381	48915	31	11	TTHERM_00670910			3698.m00192	754	55841	16	8	TTHERM_00137990
	2.m02357	1218	102686	45	22	TTHERM_00038990			91.m00119	1373	145308	42	21	TTHERM_00637010			3.m01838	753	52692	22	12	TTHERM_00043870
	152.m00075	732	55253	30	15	TTHERM_00857910	DRC4a		110.m00115	1366	68614	44	15	TTHERM_00703660			3.m01828	752	70441	17	6	TTHERM_00047080
	3732.m00062	362	306345	8	4	TTHERM_00686030			337.m00009	1363	89765	42	23	TTHERM_01345750	DRC1		3690.m00155	752	204620	17	9	TTHERM_00275740
	14.m00480	274	63263	10	6	TTHERM_00185910			3709.m00094	1363	186520	37	15	TTHERM_00474960			3699.m00160	746	55137	19	12	TTHERM_00128670
	3684.m00033	1215	63870	45	11	TTHERM_00529790			3689.m00153	1359	51877	32	5	TTHERM_00339810			110.m00094	740	18810	19	9	TTHERM_00703450
	3676.m00047	1214	211884	41	12	TTHERM_00773530			3707.m00090	1355	55171	34	11	TTHERM_00058610			3706.m00140	738	12523	19	4	TTHERM_00241740
	3703.m00103	1213	15703	39	4	TTHERM_00348650			215.m00057	1341	46212	19	5	TTHERM_01055600			47.m00212	734	119317	17	11	TTHERM_00425820
	3698.m00192	1210	55841	26	7	TTHERM_00137990			3708.m00090	1340	240507	32	18	TTHERM_00439120			3671.m00012	265	111621	10	7	TTHERM_00723030
	166.m00059	1207	41443	34	11	TTHERM_00926980			3691.m00056	1337	58086	35	16	TTHERM_00299840			3691.m00063	734	69581	18	11	TTHERM_00299910
	132.m00116	1203	56626	41	10	TTHERM_00787300			167.m00106	1328	45977	41	17	TTHERM_00929450			40.m00280	734	75282	19	12	TTHERM_00382380
	109.m00105	1191	135588	25	11	TTHERM_00700900			3679.m00101	1323	71098	27	15	TTHERM_00420710			14.m00412	733	28177	19	10	TTHERM_00185230
	21.m00237	449	135930	14	7	TTHERM_00245100			16.m00456	1321	43063	35	11	TTHERM_00196150			16.m00445	726	52487	17	10	TTHERM_00196040
	3.m01844	135	153950	5	3	TTHERM_00049030			152.m00075	1314	55253	39	17	TTHERM_00857910	DRC4a		3716.m00127	725	59708	16	10	TTHERM_00502580
	89.m00157	1187	16797	31	8	TTHERM_00630500			3736.m00053	1314	25167	30	11	TTHERM_00661650			6.m00444	722	72310	16	8	TTHERM_00085220
	3744.m00027	1185	26199	42	9	TTHERM_00706300			109.m00105	1308	135588	29	15	TTHERM_00700900			1.m00967	720	22115	16	9	TTHERM_00016120
	197.m00078	1184	16248	23	2	TTHERM_01014740			21.m00237	248	135930	9	5	TTHERM_00245100			3691.m00056	718	58086	16	12	TTHERM_00299840
	3693.m00018	1181	209943	39	18	TTHERM_00370820			3.m01844	94	153950	3	2	TTHERM_00049030			3715.m00136	715	39867	18	10	TTHERM_00498260
	32.m00304	1178	22908	40	11	TTHERM_00324550			3687.m00148	1295	49008	32	16	TTHERM_00317440			3709.m00003	714	52211	16	8	TTHERM_00473030
	337.m00019	1176	19949	33	5	TTHERM_01345760			3698.m00005	1293	17892	32	6	TTHERM_00131110			3708.m00090	708	240507	17	10	TTHERM_00439120
	1.m00967	1175	22115	43	9	TTHERM_00016120			54.m00157	1277	36623	32	10	TTHERM_00460500			188.m00079	706	124448	20	13	TTHERM_00997780
	3735.m00072	1162	26807	36	4	TTHERM_00558370			240.m00036	1271	109569	26	13	TTHERM_01113070			6.m00507	704	99938	20	10	TTHERM_00086840
	30.m00277	1161	42826	33	8	TTHERM_00312810	CCDC113		3691.m00113	1271	43515	31	11	TTHERM_00300410			30.m00276	702	35016	13	6	TTHERM_00312800
	134.m00090	1156	52961	32	10	TTHERM_00794110			117.m00087	1269	36772	40	14	TTHERM_00724700			16.m00394	702	145759	17	9	TTHERM_00194540
	115.m00079	1152	45089	43	11	TTHERM_00721150			1.m00842	1268	25191	36	6	TTHERM_00011880			5.m00598	699	101733	17	13	TTHERM_00080020
	3701.m00160	1138	155039	39	18	TTHERM_00219470			3.m01838	1266	52692	37	17	TTHERM_00043870			132.m00116	698	56626	20	8	TTHERM_00787300
	40.m00208	1138	52833	31	7	TTHERM_00378690			8.m00543	1262	72254	30	14	TTHERM_00123690			150.m00103	689	35226	13	9	TTHERM_00853120
	3716.m00082	1129	58023	41	9	TTHERM_00502130			198.m00059	1254	29058	37	12	TTHERM_01016050			3698.m00105	689	21719	16	10	TTHERM_00136120
	265.m00033	1123	66225	37	11	TTHERM_01179840			3681.m00042	1254	15007	29	6	TTHERM_00442140			3674.m00075	689	57838	22	12	TTHERM_00691840
	2.m02242	1081	81192	39	14	TTHERM_00037080			163.m00060	1250	105396	37	16	TTHERM_00919620			90.m00172	688	195366	18	12	TTHERM_00633390
	3690.m00020	1121	15910	27	4	TTHERM_00266390			3734.m00020	1240	39055	31	10	TTHERM_00681790			3683.m00057	687	63703	14	10	TTHERM_00825630
	3701.m00223	1117	85658	33	9	TTHERM_00221120			54.m00196	1238	59051	34	11	TTHERM_00462870			3679.m00101	686	71098	20	11	TTHERM_00420710
	8.m00347	1112	79057	30	13	TTHERM_00112730			3700.m01695	1235	14322	32	2				3706.m00097	686	62098	17	10	TTHERM_00239290
	3692.m00009	1108	110414	30	8	TTHERM_00293350			3720.m00098	1231	15601	26	8	TTHERM_00561710			8.m00439	683	56263	17	9	TTHERM_00118600
	3714.m00015	1104	18054	24	4	TTHERM_00408840			3715.m00098	1225	44497	30	11	TTHERM_00497880			3686.m00140	680	25074	19	10	TTHERM_00471850
	3691.m00063	1104	69581	35	16	TTHERM_00299910			3700.m01683	1217	32751	32	13				3721.m00096	679	42540	15	7	TTHERM_00566780
	72.m00113	168	222487	7	5	TTHERM_00550820			3688.m00146	1215	84776	24	13	TTHERM_00290700			3708.m00014	679	87796	18	13	TTHERM_00437360
	3675.m00022	1100	156617	34	18	TTHERM_00584700			5.m00443	1215	56663	32	15	TTHERM_00077460			3676.m00047	679	211884	19	11	TTHERM_00773530
	3719.m00028	1099	29257	47	8	TTHERM_00476670			112.m00116	1214	99126	32	16	TTHERM_00713200			3715.m00098	678	44497	17	7	TTHERM_00497880
	3674.m00075	1096	57838	37	13	TTHERM_00691840			3.m01912	1205	44118	31	14	TTHERM_00046820			3680.m00094	678	46127	16	6	TTHERM_00486680
	77.m00160	1095	48859	28	9	TTHERM_00575580			41.m00202	1205	103653	24	15	TTHERM_00387010			110.m00145	663	122239	17	13	TTHERM_00703960
	211.m00046	1088	68726	29	11	TTHERM_01049200			3726.m00044	1204	54277	32	15	TTHERM_00589960			3673.m00044	662	78462	18	12	TTHERM_00716090
	3730.m00033	1073	56236	23	3	TTHERM_00678220			3698.m00105	1203	21719	29	9	TTHERM_00136120			99.m00158	660	32640	16	4	TTHERM_00666640
	30.m00368	1061	75423	25	9	TTHERM_00313720			3707.m00239	1202	36995	24	8	TTHERM_00068140			3687.m00148	657	49008	16	10	TTHERM_00317440
	8.m00315	1056	65437	42	13	TTHERM_00112410			16.m00444	1201	79071	27	10	TTHERM_00196030			82.m00155	655	26343	18	8	TTHERM_00594110
	3683.m00031	1053	115277	31	10	TTHERM_00825370			298.m00024	1199	117056	25	13	TTHERM_01262850		FAP251	14.m00511	653	75635	20	10	TTHERM_00187270
	3688.m00146	1047	84776	35	11	TTHERM_00290700			3672.m00021	1195	48150	32	13	TTHERM_00760390			3707.m00161	651	41999	17	8	TTHERM_00059330
	3735.m00071	1041	24931	43	8	TTHERM_00558360			3706.m00140	1193	12523	28	4	TTHERM_00241740			240.m00036	646	109569	12	8	TTHERM_01113070
	3697.m00126	1040	103567	26	12	TTHERM_00189530			3673.m00044	1191	78462	32	16	TTHERM_00716090			84.m00100	644	24002	20	5	TTHERM_00602870
	3716.m00006	1037	34923	19	4	TTHERM_00499310			3689.m00030	1189	15275	25	8	TTHERM_00334500			3700.m00089	640	59515	16	11	TTHERM_00149340
	3.m01742	1024	81159	24	9	TTHERM_00048910			3717.m00072	1188	44552	18	4	TTHERM_00522600			6.m00346	639	13771	13	4	TTHERM_00082260
	32.m00167	1022	21314	33	8	TTHERM_00320040			47.m00212	1171	119317	33	19	TTHERM_00425820			3681.m00116	638	616800	17	12	TTHERM_00442880
	99.m00158	1019	32640	36	6	TTHERM_00666640			6.m00541	1171	39267	28	7	TTHERM_00088170			3703.m00185	63	105299	2	2	TTHERM_00353490
	247.m00042	439	11663	27	7	TTHERM_01129660			3716.m00127	1170	59708	26	11	TTHERM_00502580			3725.m00038	637	70036	18	9	TTHERM_00616050
	3.m01987	1013	34142	41	10	TTHERM_00052310			3716.m00006	1163	34923	27	10	TTHERM_00499310			3729.m00014	636	82275	17	6	TTHERM_00543590
	2.m02240	1010	45351	23	4	TTHERM_00038880			3706.m00216	1161	103907	35	16	TTHERM_00242510			3717.m00075	636	27711	13	7	TTHERM_00522630
	3701.m00064	1000	217846	21	9	TTHERM_00218510	found in CCDC113 - exp 1		3707.m00161	1161	41999	28	16	TTHERM_00059330			115.m00079	635	45089	18	10	TTHERM_00721150
	337.m00009	998	89765	37	17	TTHERM_01345750	DRC1		8.m00411	1157	54317	32	12	TTHERM_00114360			2.m02151	632	60456	12	6	TTHERM_00037050
	239.m00049	993	18235	31	4	TTHERM_01109770			3700.m00085	1155	43020	38	13	TTHERM_00149300			3707.m00109	629	66101	16	9	TTHERM_00058800
	3690.m00068	990	34981	44	9	TTHERM_00267880			40.m00208	1153	52833	27	12	TTHERM_00378690			3719.m00028	629	29257	18	7	TTHERM_00476670
	3718.m00946	982	50655	29	10		present in CCDC113-KO		3718.m00015	1144	46907	29	14	TTHERM_00535260			2.m02033	628	17930	16	7	TTHERM_00028740
	8.m00439	980	56263	19	6	TTHERM_00118600			3734.m00063	1139	66710	29	10	TTHERM_00683230			3691.m00055	628	37406	14	5	TTHERM_00299830
	88.m00151	977	60278	28	10	TTHERM_00628570			48.m00253	1135	44662	29	9	TTHERM_00433470			84.m00099	626	25696	17	7	TTHERM_00602860
	6.m00366	975	42079	43	19	TTHERM_00083450			88.m00087	1135	44970	34	14	TTHERM_00625950			3724.m00005	625	71376	18	11	TTHERM_00657270
	3725.m00038	975	70036	29	8	TTHERM_00616050			40.m00199	1135	26597	30	9	TTHERM_00378600			5.m00439	614	16975	14	6	TTHERM_00077420
	8.m00543	974	72254	22	10	TTHERM_00123690			3717.m00110	1127	186682	26	10	TTHERM_00522980			3706.m00216	614	103907	19	14	TTHERM_00242510
	30.m00276	965	35016	30	10	TTHERM_00312800			170.m00058	1126	18069	30	8	TTHERM_00938790			3706.m00050	614	39603	15	7	TTHERM_00238810
	3703.m00167	965	54011	29	10	TTHERM_00353280			189.m00051	1117	24212	30	7	TTHERM_00998940			32.m00160	613	14505	20	6	TTHERM_00319970
	3720.m00003	959	258981	30	17	TTHERM_00559720			230.m00035	1113	165621	36	21	TTHERM_01093530			3726.m00044	608	54277	14	8	TTHERM_00589960
	3691.m00055	939	37406	35	10	TTHERM_00299830			3680.m00094	1111	46127	29	11	TTHERM_00486680			119.m00110	607	31376	21	11	TTHERM_00732640
	16.m00394	930	145759	23	8	TTHERM_00194540			3.m01683	1108	427225	24	16	TTHERM_00049190			3735.m00071	606	24931	17	10	TTHERM_00558360
	3740.m00005	922	14922	36	8	TTHERM_00762890			110.m00094	1106	18810	30	10	TTHERM_00703450			54.m00196	604	59051	17	11	TTHERM_00462870
	3728.m00060	922	21645	32	4	TTHERM_00540090			3691.m00063	1105	69581	29	18	TTHERM_00299910			3715.m00049	604	37705	15	6	TTHERM_00497380
	3706.m00140	917	12523	27	4	TTHERM_00241740			3743.m00014	1105	88409	21	10	TTHERM_00836690			211.m00046	603	68726	21	12	TTHERM_01049200
	3677.m00064	917	56061	37	13	TTHERM_00649240	DRC4b		6.m00602	1089	43987	21	8	TTHERM_00091750			213.m00073	600	24581	15	4	TTHERM_01053000
	87.m00171	915	57226	32	8	TTHERM_00623040			3719.m00028	1084	29257	32	10	TTHERM_00476670			3688.m00146	597	84776	12	9	TTHERM_00290700
	3687.m00148	898	49008	24	11	TTHERM_00317440			3707.m00109	1083	66101	27	11	TTHERM_00058800			213.m00072	596	20971	18	10	TTHERM_01052990
	230.m00032	897	15908	23	5	TTHERM_01093500			32.m00304	1083	22908	25	10	TTHERM_00324550			150.m00100	60	74201	2	2	TTHERM_00853090
	3704.m00013	893	17325	19	6	TTHERM_00444240			3694.m00169	1080	56280	30	13	TTHERM_00283830			211.m00059	593	20113	15	7	TTHERM_01049330
	247.m00031	889	18663	27	3	TTHERM_01128560			213.m00072	1066	20971	27	6	TTHERM_01052990			117.m00087	592	36772	16	9	TTHERM_00724700
	3707.m00109	878	66101	24	10	TTHERM_00058800			150.m00100	145	74201	4	2	TTHERM_00853090			3691.m00031	592	19401	13	3	TTHERM_00298510
	40.m00303	874	85111	26	11	TTHERM_00383600			151.m00092	1060	104515	27	11	TTHERM_00856520			3707.m00239	589	36995	14	6	TTHERM_00068140
	3711.m00046	874	15774	41	8	TTHERM_00492750			3716.m00091	1058	48409	28	14	TTHERM_00502220			3709.m00094	589	186520	16	10	TTHERM_00474960
	90.m00172	874	195366	30	13	TTHERM_00633390			16.m00302	1057	73907	24	9	TTHERM_00193630			3687.m00069	588	27352	14	7	TTHERM_00316540
	239.m00033	870	278894	34	5	TTHERM_01109840			1.m00649	1054	51501	25	10	TTHERM_00005900			3.m01742	581	81159	11	6	TTHERM_00048910
	3725.m00018	863	17925	35	6	TTHERM_00614840			90.m00170	1052	68367	28	14	TTHERM_00633370			164.m00098	579	179934	14	10	TTHERM_00924250
	47.m00276	860	37450	27	5	TTHERM_00427450			3697.m00013	1052	53138	23	11	TTHERM_00188400			6.m00366	578	42079	17	12	TTHERM_00083450
	3708.m00014	855	87796	30	13	TTHERM_00437360			3674.m00075	1048	57838	28	14	TTHERM_00691840			41.m00283	578	26807	15	8	TTHERM_00389800
	42.m00271	850	52090	27	7	TTHERM_00393090			48.m00247	1047	60939	28	16	TTHERM_00433410			3727.m00053	577	72021	19	11	TTHERM_00647310
	254.m00025	850	55699	40	8	TTHERM_01146030			6.m00366	1042	42079	32	18	TTHERM_00083450			3703.m00103	575	15703	13	5	TTHERM_00348650
	54.m00196	847	59051	21	7	TTHERM_00462870			76.m00197	1038	36351	23	8	TTHERM_00571650			129.m00112	575	35987	18	11	TTHERM_00777270
	6.m00507	846	99938	26	8	TTHERM_00086840			3687.m00097	1037	48864	28	11	TTHERM_00316930			16.m00302	573	73907	14	9	TTHERM_00193630
	3719.m00044	837	239986	27	6	TTHERM_00476840			188.m00079	1036	124448	27	18	TTHERM_00997780			6.m00541	571	39267	13	6	TTHERM_00088170
	3684.m00005	834	17618	31	6	TTHERM_00529510			76.m00140	1035	53555	27	6	TTHERM_00569080			3716.m00017	565	83400	13	10	TTHERM_00499420
	3716.m00141	828	52573	19	5	TTHERM_00502720			1.m01041	1033	34026	21	8	TTHERM_00022810			230.m00035	564	165621	16	11	TTHERM_01093530
	191.m00040	826	39769	24	7	TTHERM_01002600			202.m00051	1026	19480	24	8	TTHERM_01026290			40.m00199	562	26597	11	3	TTHERM_00378600
	178.m00075	453	41308	22	8	TTHERM_00962060			3721.m00096	1024	42540	25	11	TTHERM_00566780			42.m00191	561	51201	12	6	TTHERM_00391300
	3689.m00094	378	39730	17	6	TTHERM_00338200			3686.m00140	1020	25074	30	11	TTHERM_00471850			239.m00029	559	25065	15	10	TTHERM_01109800
	48.m00311	822	21132	28	5	TTHERM_00434070			239.m00029	1013	25065	24	9	TTHERM_01109800			3680.m00138	557	113541	17	12	TTHERM_00487120
	108.m00113	817	73585	24	8	TTHERM_00695650			87.m00171	1005	57226	26	11	TTHERM_00623040			239.m00049	556	18235	14	4	TTHERM_01109770
	3687.m00069	810	27352	21	6	TTHERM_00316540			3706.m00156	1000	122552	27	9	TTHERM_00241900			3716.m00034	556	43892	15	9	TTHERM_00499590
	3709.m00094	805	186520	34	11	TTHERM_00474960			191.m00066	994	49874	21	8	TTHERM_01002860			3716.m00025	556	55603	13	8	TTHERM_00499500
	191.m00067	804	49685	28	8	TTHERM_01002870			310.m00045	987	24153	26	8	TTHERM_01289110			87.m00240	555	44205	13	9	TTHERM_00624720
	3716.m00127	803	59708	20	7	TTHERM_00502580			3744.m00027	987	26199	26	8	TTHERM_00706300			3672.m00021	554	48150	11	8	TTHERM_00760390
	3701.m00192	801	162409	30	15	TTHERM_00220810			3680.m00138	987	113541	26	13	TTHERM_00487120			209.m00063	553	32680	14	6	TTHERM_01044770
	2.m02151	799	60456	20	6	TTHERM_00037050			30.m00348	986	59527	24	12	TTHERM_00313520			108.m00113	553	73585	14	6	TTHERM_00695650
	3673.m00060	798	12423	21	2	TTHERM_00716250			3730.m00037	986	46109	27	11	TTHERM_00678260			3706.m00031	415	73455	11	5	TTHERM_00237560
	3688.m00164	795	16989	14	3	TTHERM_00290880			242.m00038	979	51084	20	9	TTHERM_01119520			13.m00515	552	16521	18	6	TTHERM_00161660
	3676.m00028	794	33166	40	10	TTHERM_00773340			3740.m00068	977	65833	26	16	TTHERM_00766530			247.m00048	549	29779	12	5	TTHERM_01129720
	3689.m00054	792	131900	18	5	TTHERM_00335750			5.m00424	975	38289	25	8	TTHERM_00077270			3714.m00015	545	18054	15	5	TTHERM_00408840
	3715.m00042	784	20164	28	1	TTHERM_00497310			108.m00113	970	73585	23	12	TTHERM_00695650			3679.m00033	543	62310	14	7	TTHERM_00420030
	99.m00148	782	20908	24	5	TTHERM_00666540			3706.m00031	380	73455	10	5	TTHERM_00237560			32.m00167	541	21314	15	8	TTHERM_00320040
	163.m00060	776	105396	23	7	TTHERM_00919620			3706.m00097	969	62098	19	9	TTHERM_00239290			3687.m00097	540	48864	13	6	TTHERM_00316930
	3716.m00107	775	57970	23	8	TTHERM_00502380			3716.m00141	967	52573	21	6	TTHERM_00502720			274.m00035	540	65353	16	10	TTHERM_01207650
	256.m00023	773	28859	31	11	TTHERM_01151500			180.m00073	965	60586	30	19	TTHERM_00971830	DRC2		40.m00228	533	42325	13	4	TTHERM_00378890
	3707.m00088	772	37827	23	9	TTHERM_00058590			3724.m00005	965	71376	30	15	TTHERM_00657270			3707.m00088	533	37827	11	5	TTHERM_00058590
	3709.m00046	770	59291	24	9	TTHERM_00474460			211.m00046	963	68726	28	13	TTHERM_01049200			42.m00271	532	52090	14	7	TTHERM_00393090
	1.m00842	767	25191	26	5	TTHERM_00011880			3676.m00015	961	72640	20	8	TTHERM_00773210			3704.m00013	530	17325	9	5	TTHERM_00444240
	30.m00348	767	59527	22	8	TTHERM_00313520			164.m00098	958	179934	28	20	TTHERM_00924250			3722.m00008	530	28641	13	6	TTHERM_00525130
	3676.m00015	756	72640	27	10	TTHERM_00773210			2.m02183	955	59373	23	10	TTHERM_00037060			1.m00653	523	22570	11	3	TTHERM_00005940
	3733.m00024	754	23369	21	6	TTHERM_00578640			3699.m00160	954	55137	28	13	TTHERM_00128670			8.m00543	523	72254	13	11	TTHERM_00123690
	3701.m00220	752	71933	26	8	TTHERM_00221090			3706.m00050	954	39603	25	9	TTHERM_00238810			1.m00649	519	51501	11	8	TTHERM_00005900
	3674.m00056	751	103446	27	15	TTHERM_00691650			176.m00073	950	31527	23	11	TTHERM_00954240			254.m00025	518	55699	17	11	TTHERM_01146030
	32.m00187	751	121764	19	11	TTHERM_00320260			185.m00060	947	55322	22	10	TTHERM_00989490			3700.m00255	516	11813	12	4	TTHERM_00152040
	13.m00515	748	16521	32	7	TTHERM_00161660			2.m02094	858	49612	27	11	TTHERM_00036960			1.m00909	514	68602	15	9	TTHERM_00013550
	3724.m00005	747	71376	24	6	TTHERM_00657270			3689.m00054	943	131900	21	12	TTHERM_00335750			47.m00276	511	37450	13	6	TTHERM_00427450
	3729.m00094	746	23862	28	8	TTHERM_00549500			3716.m00082	940	58023	28	10	TTHERM_00502130			40.m00197	511	48795	14	8	TTHERM_00378580
	268.m00038	739	37665	26	6	TTHERM_01190430			5.m00611	937	11527	22	4	TTHERM_00075670			3718.m00015	510	46907	15	11	TTHERM_00535260
	209.m00063	735	32680	25	7	TTHERM_01044770			3725.m00038	934	70036	25	10	TTHERM_00616050			3709.m00046	509	59291	14	7	TTHERM_00474460
	3.m01838	735	52692	32	14	TTHERM_00043870			3698.m00227	929	26562	24	9	TTHERM_00138340			90.m00170	503	68367	9	6	TTHERM_00633370
	87.m00241	734	41622	14	6	TTHERM_00624730			3674.m00043	927	76392	27	12	TTHERM_00691520			230.m00032	495	15908	10	4	TTHERM_01093500
	77.m00237	728	43868	26	9	TTHERM_00577380			154.m00119	924	58922	23	11	TTHERM_00865310			13.m00307	494	29902	12	4	TTHERM_00155600
	219.m00027	726	17890	16	4	TTHERM_01075620			3701.m00192	924	162409	33	19	TTHERM_00220810			3.m01683	490	427225	11	8	TTHERM_00049190
	3692.m00017	724	188900	23	6	TTHERM_00293440			16.m00394	922	145759	22	12	TTHERM_00194540			3689.m00030	489	15275	11	4	TTHERM_00334500
	3689.m00021	722	354135	25	19	TTHERM_00334410			7.m00475	921	49263	30	15	TTHERM_00105260			3679.m00892	489	26740	12	6
	3689.m00010	140	368402	6	5	TTHERM_00334300			3717.m00055	920	173995	25	15	TTHERM_00522430			3.m01918	488	85058	19	14	TTHERM_00044960
	3681.m00119	87	62033	6	3	TTHERM_00442910			48.m00311	915	21132	29	11	TTHERM_00434070			3703.m00018	65	244037	3	3	TTHERM_00348090
	198.m00043	721	54777	25	6	TTHERM_01015890			3681.m00116	905	616800	33	15	TTHERM_00442880			3689.m00180	487	47192	10	6	TTHERM_00340080
	180.m00073	720	60586	26	11	TTHERM_00971830	DRC2		3703.m00185	358	105299	11	7	TTHERM_00353490			89.m00157	486	16797	12	4	TTHERM_00630500
	41.m00242	718	46418	26	9	TTHERM_00388400			3698.m00083	903	71521	27	14	TTHERM_00134890			3698.m00012	485	102926	13	6	TTHERM_00131180
	6.m00602	714	43987	22	12	TTHERM_00091750			3735.m00084	903	19710	16	5	TTHERM_00558500			76.m00141	484	93502	12	5	TTHERM_00569090
	110.m00115	712	68614	27	10	TTHERM_00703660			3716.m00025	903	55603	21	11	TTHERM_00499500			88.m00151	484	60278	12	7	TTHERM_00628570
	3691.m00031	711	19401	26	5	TTHERM_00298510			3719.m00044	897	239986	24	10	TTHERM_00476840			7.m00475	484	49263	15	8	TTHERM_00105260
	3737.m00016	710	46548	17	4	TTHERM_00688410			3709.m00112	891	53960	25	12	TTHERM_00475140			154.m00119	483	58922	12	7	TTHERM_00865310
	17.m00369	707	16689	15	2	TTHERM_00202900			3729.m00014	891	82275	22	7	TTHERM_00543590			3698.m00253	480	412582	11	9	TTHERM_00138600
	48.m00248	705	36586	28	8	TTHERM_00433420			7.m00537	885	72437	21	11	TTHERM_00106940			337.m00019	479	19949	12	6	TTHERM_01345760
	3684.m00054	703	272041	24	13	TTHERM_00530000			3679.m00098	882	133911	22	11	TTHERM_00420680			3719.m00044	478	239986	11	7	TTHERM_00476840
	90.m00170	696	68367	23	9	TTHERM_00633370			3720.m00072	875	14675	19	6	TTHERM_00561440			3707.m00242	477	24779	10	5	TTHERM_00068170
	3694.m00169	695	56280	26	10	TTHERM_00283830			3707.m00088	869	37827	19	7	TTHERM_00058590			40.m00277	477	15373	12	4	TTHERM_00382350
	230.m00035	694	165621	32	17	TTHERM_01093530			40.m00280	868	75282	28	15	TTHERM_00382380			191.m00066	476	49874	10	5	TTHERM_01002860
	3729.m00014	687	82275	20	5	TTHERM_00543590			90.m00172	867	195366	25	15	TTHERM_00633390			3701.m00223	475	85658	9	6	TTHERM_00221120
	16.m00479	686	83522	22	11	TTHERM_00196380			3704.m00040	864	21406	15	5	TTHERM_00444510			202.m00051	475	19480	10	3	TTHERM_01026290
	3720.m00072	682	14675	19	6	TTHERM_00561440			127.m00072	862	92785	26	12	TTHERM_00770670			32.m00162	474	28265	10	5	TTHERM_00319990
	240.m00036	681	109569	18	8	TTHERM_01113070			3684.m00081	853	134767	21	14	TTHERM_00530270			3692.m00104	474	54762	13	9	TTHERM_00295310
	3.m01683	680	427225	21	14	TTHERM_00049190			247.m00048	852	29779	22	9	TTHERM_01129720			3703.m00146	473	88067	10	8	TTHERM_00349080
	3707.m00028	679	31476	18	5	TTHERM_00055990			68.m00165	848	64695	23	10	TTHERM_00532180			3738.m00009	473	142056	13	7	TTHERM_00780510
	3706.m00097	673	62098	24	11	TTHERM_00239290			13.m00307	844	29902	19	4	TTHERM_00155600			3687.m00095	471	117994	12	9	TTHERM_00316910
	164.m00098	673	179934	22	10	TTHERM_00924250			3735.m00071	842	24931	28	11	TTHERM_00558360			3744.m00027	469	26199	13	6	TTHERM_00706300
	3712.m00122	669	33640	21	7	TTHERM_00459310			239.m00049	832	18235	20	4	TTHERM_01109770			3737.m00005	467	91587	15	10	TTHERM_00688300
	3691.m00113	669	43515	22	6	TTHERM_00300410			32.m00187	830	121764	19	11	TTHERM_00320260			3692.m00193	466	86507	13	9	TTHERM_00297200
	3.m01918	669	85058	25	13	TTHERM_00044960			3707.m00312	828	85279	21	13	TTHERM_00070880			3719.m00082	368	85198	11	9	TTHERM_00481220
	82.m00155	667	26343	36	6	TTHERM_00594110			133.m00089	825	77180	19	8	TTHERM_00790740			6.m00484	299	111511	9	6	TTHERM_00085620
	2.m02295	657	40781	18	3	TTHERM_00029960			211.m00059	815	20113	21	7	TTHERM_01049330			99.m00148	465	20908	12	6	TTHERM_00666540
	314.m00026	654	56286	20	5	TTHERM_01298520			6.m00346	814	13771	16	4	TTHERM_00082260			3706.m00156	463	122552	12	7	TTHERM_00241900
	150.m00103	653	35226	16	6	TTHERM_00853120			3709.m00095	807	14002	18	5	TTHERM_00474970			182.m00071	463	101495	13	8	TTHERM_00977740
	3673.m00059	652	28862	43	9	TTHERM_00716240			5.m00468	806	58991	20	10	TTHERM_00077710			6.m00345	461	43530	15	7	TTHERM_00082250
	213.m00073	652	24581	16	5	TTHERM_01053000			132.m00116	805	56626	25	10	TTHERM_00787300			3711.m00055	459	62514	12	8	TTHERM_00492840
	189.m00066	652	33637	9	1	TTHERM_00999090			145.m00092	802	36478	18	11	TTHERM_00835100			3717.m00110	459	186682	9	4	TTHERM_00522980
	22.m00292	648	84685	15	10	TTHERM_00255620			8.m00439	799	56263	19	8	TTHERM_00118600			19.m00289	456	27121	9	3	TTHERM_00225870
	3744.m00017	648	318691	25	11	TTHERM_00705200			76.m00141	794	93502	16	5	TTHERM_00569090			3693.m00011	454	32216	11	7	TTHERM_00370750
	6.m00444	643	72310	14	6	TTHERM_00085220			122.m00087	792	19328	21	5	TTHERM_00752170			3704.m00040	453	21406	9	2	TTHERM_00444510
	3688.m00193	643	49849	15	1	TTHERM_00292170			3692.m00104	786	54762	20	9	TTHERM_00295310			77.m00160	452	48859	11	8	TTHERM_00575580
	8.m00504	639	59985	12	1	TTHERM_00122290			3676.m00029	786	27487	21	6	TTHERM_00773350			99.m00115	451	55818	10	7	TTHERM_00666210
	199.m00044	633	125438	15	7	TTHERM_01018330			119.m00110	781	31376	24	9	TTHERM_00732640			5.m00424	448	38289	13	7	TTHERM_00077270
	3724.m00001	632	13007	26	4	TTHERM_00657230			3691.m00055	780	37406	20	10	TTHERM_00299830			41.m00242	448	46418	14	7	TTHERM_00388400
	87.m00246	623	67215	18	7	TTHERM_00624780			3693.m00011	775	32216	22	9	TTHERM_00370750			3740.m00068	448	65833	12	9	TTHERM_00766530
	5.m00598	623	101733	21	10	TTHERM_00080020			3722.m00008	773	28641	20	6	TTHERM_00525130			239.m00033	447	278894	13	5	TTHERM_01109840
	3717.m00106	622	7358	19	5	TTHERM_00522940			3686.m00108	771	28954	19	6	TTHERM_00471510			314.m00026	447	56286	8	5	TTHERM_01298520
	3680.m00138	619	113541	19	8	TTHERM_00487120			6.m00444	770	72310	13	6	TTHERM_00085220			41.m00190	444	19368	10	3	TTHERM_00384910
	3731.m00086	619	48915	19	10	TTHERM_00670910			3679.m00892	767	26740	18	7				3683.m00031	444	115277	10	7	TTHERM_00825370
	110.m00145	618	122239	21	11	TTHERM_00703960			191.m00067	763	49685	16	4	TTHERM_01002870			3700.m00202	442	45395	11	5	TTHERM_00151470
	3707.m00161	616	41999	17	8	TTHERM_00059330			274.m00035	762	65353	24	14	TTHERM_01207650			151.m00092	442	104515	11	6	TTHERM_00856520
	23.m00364	615	135032	18	10	TTHERM_00265100			3.m01918	759	85058	25	15	TTHERM_00044960			3684.m00081	441	134767	10	8	TTHERM_00530270
	7.m00475	612	49263	17	6	TTHERM_00105260			3703.m00018	190	244037	6	5	TTHERM_00348090			3701.m00192	438	162409	15	12	TTHERM_00220810
	3679.m00892	611	26740	22	8		present in CCDC113-KO		209.m00063	758	32680	17	6	TTHERM_01044770			3700.m01695	437	14322	12	3
	3711.m00056	611	128461	19	8	TTHERM_00492850			3697.m00126	752	103567	22	17	TTHERM_00189530			3.m02000	435	48638	12	4	TTHERM_00044990
	2.m02450	611	52338	17	6	TTHERM_00041580			132.m00079	751	39651	22	10	TTHERM_00786930			3698.m00227	434	26562	14	9	TTHERM_00138340
	3707.m00162	611	36121	26	4	TTHERM_00059340			47.m00276	749	37450	20	6	TTHERM_00427450			3686.m00108	433	28954	8	4	TTHERM_00471510
	40.m00273	235	32513	12	4	TTHERM_00382310			3744.m00017	746	318691	23	17	TTHERM_00705200			3730.m00033	431	56236	8	3	TTHERM_00678220
	3681.m00088	608	25061	27	8	TTHERM_00442600			3698.m00088	745	16851	13	4	TTHERM_00134940			3690.m00068	431	34981	15	8	TTHERM_00267880
	3700.m00202	603	45395	18	5	TTHERM_00151470			41.m00242	745	46418	23	11	TTHERM_00388400			3697.m00119	430	70450	12	8	TTHERM_00189460
	3679.m00033	601	62310	25	8	TTHERM_00420030			48.m00251	743	25532	20	9	TTHERM_00433450			3733.m00024	429	23369	14	8	TTHERM_00578640
	3711.m00055	593	62514	13	6	TTHERM_00492840			99.m00115	741	55818	17	9	TTHERM_00666210			3700.m00233	428	41245	9	6	TTHERM_00151810
	3711.m00027	591	57677	28	11	TTHERM_00492560			219.m00027	740	17890	14	5	TTHERM_01075620			16.m00259	428	73746	10	8	TTHERM_00193200
	40.m00257	590	37528	23	5	TTHERM_00382150			3687.m00069	739	27352	19	7	TTHERM_00316540			133.m00074	125	35468	3	2	TTHERM_00790590
	1.m01041	587	34026	14	5	TTHERM_00022810			68.m00229	737	21191	21	8	TTHERM_00532840			3674.m00043	428	76392	15	9	TTHERM_00691520
	6.m00541	586	39267	14	5	TTHERM_00088170			3707.m00162	733	36121	19	7	TTHERM_00059340			158.m00112	426	63572	12	7	TTHERM_00894400
	3672.m00021	584	48150	23	9	TTHERM_00760390			40.m00273	447	32513	13	5	TTHERM_00382310			77.m00237	426	43868	14	10	TTHERM_00577380
	3733.m00012	582	311225	26	13	TTHERM_00578520			3675.m00098	169	33200	5	2	TTHERM_00585480			68.m00165	425	64695	12	6	TTHERM_00532180
	3726.m00044	577	54277	15	5	TTHERM_00589960			445.m00009	732	33295	14	6	TTHERM_01528520			17.m00369	425	16689	9	3	TTHERM_00202900
	7.m00537	576	72437	15	6	TTHERM_00106940			72.m00101	732	127020	24	15	TTHERM_00550700			3676.m00028	424	33166	14	8	TTHERM_00773340
	16.m00259	575	73746	22	10	TTHERM_00193200			3680.m00128	731	80191	20	10	TTHERM_00487020			48.m00311	423	21132	12	7	TTHERM_00434070
	133.m00074	196	35468	7	3	TTHERM_00790590			1.m01006	724	29374	17	8	TTHERM_00016520			3700.m00085	423	43020	14	9	TTHERM_00149300
	3735.m00084	575	19710	11	3	TTHERM_00558500			3710.m00072	723	17082	17	5	TTHERM_00467660			32.m00304	422	22908	11	7	TTHERM_00324550
	99.m00115	573	55818	20	7	TTHERM_00666210			3718.m00126	722	16110	17	4	TTHERM_00537370			3707.m00055	421	75561	12	9	TTHERM_00058260
	6.m00440	572	15348	16	4	TTHERM_00085180			120.m00131	722	69091	21	8	TTHERM_00736480			3681.m00042	421	15007	9	4	TTHERM_00442140
	3.m02000	571	48638	22	5	TTHERM_00044990			3717.m00075	721	27711	16	6	TTHERM_00522630			8.m00504	417	59985	8	5	TTHERM_00122290
	3716.m00025	568	55603	14	8	TTHERM_00499500			3679.m00138	720	56288	16	7	TTHERM_00421090			3735.m00022	416	57477	10	5	TTHERM_00557860
	3679.m00887	566	40237	11	3		present in CCDC113-KO		77.m00223	719	24664	20	9	TTHERM_00577240			3725.m00067	416	65841	10	7	TTHERM_00616340
	3689.m00030	558	15275	20	4	TTHERM_00334500			21.m00200	719	90018	17	9	TTHERM_00243730			7.m00481	416	46800	8	6	TTHERM_00105320
	230.m00055	557	23648	18	4	TTHERM_01093730			3684.m00061	712	100540	24	13	TTHERM_00530070			285.m00027	416	56859	10	5	TTHERM_01232280
	3717.m00075	556	27711	17	6	TTHERM_00522630			3701.m00054	706	70603	19	9	TTHERM_00218410			225.m00032	416	45121	11	7	TTHERM_01084100
	3707.m00239	556	36995	14	8	TTHERM_00068140			68.m00162	705	33955	17	9	TTHERM_00532150			16.m00438	413	45479	8	4	TTHERM_00195970
	3722.m00008	555	28641	24	6	TTHERM_00525130			254.m00025	702	55699	20	9	TTHERM_01146030			3738.m00061	413	31255	8	4	TTHERM_00781030
	3688.m00039	549	20766	10	3	TTHERM_00285620			3690.m00155	701	204620	16	9	TTHERM_00275740			3711.m00046	413	15774	9	5	TTHERM_00492750
	1.m00653	548	22570	15	4	TTHERM_00005940			77.m00237	698	43868	20	10	TTHERM_00577380			68.m00229	412	21191	10	7	TTHERM_00532840
	3671.m00073	49	108347	2	2	TTHERM_00723640			3683.m00057	694	63703	16	10	TTHERM_00825630			3689.m00054	411	131900	6	4	TTHERM_00335750
	602.m00002	547	100962	12	4	TTHERM_01731490			3727.m00062	694	110863	19	12	TTHERM_00647400			6.m00602	410	43987	11	9	TTHERM_00091750
	3680.m00128	547	80191	13	7	TTHERM_00487020			256.m00035	692	24270	20	9	TTHERM_01151600			110.m00115	409	68614	12	7	TTHERM_00703660
	445.m00009	546	33295	13	5	TTHERM_01528520			3697.m00119	690	70450	18	10	TTHERM_00189460			251.m00042	409	64647	12	8	TTHERM_01141570
	16.m00302	544	73907	21	11	TTHERM_00193630			3674.m00085	137	70186	4	3	TTHERM_00691940			3677.m00579	408	30798	11	6
	3.m01828	542	70441	11	5	TTHERM_00047080			3683.m00015	687	27077	12	4	TTHERM_00825210			107.m00117	408	150075	11	8	TTHERM_00694540
	107.m00117	541	150075	18	6	TTHERM_00694540			3687.m00043	436	23626	14	4	TTHERM_00316280			3725.m00635	407	26355	11	6
	3728.m00077	538	59191	12	6	TTHERM_00540260			3710.m00082	183	31788	6	2	TTHERM_00467760			3734.m00020	407	39055	12	8	TTHERM_00681790
	3680.m00094	538	46127	18	6	TTHERM_00486680			3694.m00065	173	23604	6	4	TTHERM_00279750			16.m00366	402	87667	10	6	TTHERM_00194260
	3701.m00092	536	79710	19	6	TTHERM_00218790			48.m00249	169	28172	4	2	TTHERM_00433430			3720.m00100	401	53186	8	3	TTHERM_00561730
	120.m00116	124	81886	3	2	TTHERM_00735340			40.m00277	684	15373	21	10	TTHERM_00382350			3701.m00054	400	70603	11	9	TTHERM_00218410
	3693.m00142	536	33101	16	9	TTHERM_00375130			3673.m00060	679	12423	15	2	TTHERM_00716250			3701.m00225	399	121371	12	9	TTHERM_00221140
	42.m00269	534	186799	18	10	TTHERM_00393070			3704.m00013	678	17325	16	7	TTHERM_00444240			3692.m00017	395	188900	11	8	TTHERM_00293440
	3734.m00063	529	66710	17	9	TTHERM_00683230			3701.m00223	675	85658	15	7	TTHERM_00221120			336.m00018	394	57755	12	10	TTHERM_01344710
	3718.m00126	528	16110	18	4	TTHERM_00537370			6.m00507	674	99938	18	9	TTHERM_00086840			260.m00020	304	53806	9	8	TTHERM_01164090
	3681.m00116	527	616800	27	10	TTHERM_00442880			119.m00097	674	110248	20	10	TTHERM_00732510			3726.m00061	394	43098	9	5	TTHERM_00590130
	91.m00119	527	145308	15	9	TTHERM_00637010			112.m00133	672	98487	20	10	TTHERM_00713380			3704.m00112	393	51135	8	4	TTHERM_00446240
	3671.m00012	520	111621	18	7	TTHERM_00723030			3725.m00018	671	17925	20	6	TTHERM_00614840			1.m01041	393	34026	8	3	TTHERM_00022810
	3680.m00057	520	29142	14	3	TTHERM_00486310			16.m00262	667	49539	21	9	TTHERM_00193230			3717.m00055	387	173995	9	6	TTHERM_00522430
	132.m00079	520	39651	16	10	TTHERM_00786930			3676.m00028	667	33166	19	8	TTHERM_00773340			3725.m00018	386	17925	11	7	TTHERM_00614840
	3716.m00034	517	43892	19	11	TTHERM_00499590			32.m00167	659	21314	18	7	TTHERM_00320040			3734.m00063	386	66710	12	7	TTHERM_00683230
	3672.m00033	516	117569	13	5	TTHERM_00760510			3.m01821	659	87464	18	8	TTHERM_00051730			3704.m00088	384	55677	10	6	TTHERM_00445980
	41.m00283	512	26807	12	4	TTHERM_00389800			3.m01828	658	70441	11	4	TTHERM_00047080			3690.m00111	383	392500	11	9	TTHERM_00268320
	3678.m00006	512	127223	14	6	TTHERM_00947370			37.m00219	657	73994	17	7	TTHERM_00355160			3711.m00056	383	128461	11	6	TTHERM_00492850
	19.m00329	511	16150	18	7	TTHERM_00227270			3701.m00092	655	79710	20	7	TTHERM_00218790			120.m00131	382	69091	13	7	TTHERM_00736480
	3679.m00102	510	110715	21	11	TTHERM_00420720			88.m00151	653	60278	14	9	TTHERM_00628570			1.m00842	382	25191	13	3	TTHERM_00011880
	3715.m00098	508	44497	22	11	TTHERM_00497880			3700.m00219	652	38932	16	4	TTHERM_00151670			198.m00043	382	54777	8	5	TTHERM_01015890
	214.m00041	507	36800	18	9	TTHERM_01054200			17.m00399	652	43447	17	9	TTHERM_00205180			41.m00202	382	103653	8	6	TTHERM_00387010
	3700.m00233	507	41245	14	6	TTHERM_00151810			87.m00246	651	67215	17	10	TTHERM_00624780			3744.m00017	381	318691	11	9	TTHERM_00705200
	138.m00104	505	10187	13	2	TTHERM_00812780			5.m00439	645	16975	19	7	TTHERM_00077420			143.m00095	381	41211	8	5	TTHERM_00827130
	3700.m00194	505	42171	20	5	TTHERM_00151390			3.m01792	637	16107	16	5	TTHERM_00052460			214.m00041	381	36800	11	5	TTHERM_01054200
	3704.m00040	503	21406	9	2	TTHERM_00444510			238.m00051	637	64025	16	8	TTHERM_01108700			17.m00399	381	43447	8	6	TTHERM_00205180
	3718.m00015	503	46907	15	9	TTHERM_00535260			40.m00303	636	85111	17	12	TTHERM_00383600			76.m00197	380	36351	8	4	TTHERM_00571650
	3698.m00088	503	16851	14	5	TTHERM_00134940			3740.m00005	634	14922	20	7	TTHERM_00762890			133.m00089	378	77180	10	7	TTHERM_00790740
	3717.m00110	502	186682	13	4	TTHERM_00522980			90.m00132	633	96562	19	10	TTHERM_00632990			3731.m00045	378	59935	11	7	TTHERM_00670500
	3711.m00047	498	25210	15	6	TTHERM_00492760			40.m00275	630	39159	21	6	TTHERM_00382330			40.m00303	377	85111	7	4	TTHERM_00383600
	3698.m00227	497	26562	16	9	TTHERM_00138340			214.m00041	630	36800	16	7	TTHERM_01054200			40.m00257	377	37528	10	4	TTHERM_00382150
	47.m00277	497	29035	22	7	TTHERM_00427460	CFAP299, not identified in BioID or IP exps		167.m00067	627	61859	19	10	TTHERM_00929520			110.m00116	376	68590	9	6	TTHERM_00703670
	3674.m00043	496	76392	16	9	TTHERM_00691520			3716.m00034	626	43892	19	9	TTHERM_00499590			3707.m00333	375	114745	10	6	TTHERM_00071090
	3743.m00040	494	11691	9	4	TTHERM_00837950			314.m00026	625	56286	20	8	TTHERM_01298520			132.m00111	374	56053	7	4	TTHERM_00787250
	3731.m00045	493	59935	18	5	TTHERM_00670500			138.m00104	625	10187	12	3	TTHERM_00812780			5.m00578	373	99653	7	3	TTHERM_00079820
	107.m00099	493	15920	11	4	TTHERM_00694350			158.m00112	625	63572	16	9	TTHERM_00894400			3.m01792	367	16107	12	6	TTHERM_00052460
	7.m00423	491	71624	25	5	TTHERM_00102740			23.m02934	624	32258	21	10				3676.m00015	366	72640	7	5	TTHERM_00773210
	3.m01840	481	44566	9	4	TTHERM_00043800			3.m01998	623	274355	17	12	TTHERM_00045060			268.m00038	365	37665	11	8	TTHERM_01190430
	76.m00197	481	36351	15	4	TTHERM_00571650			3679.m00033	621	62310	21	12	TTHERM_00420030			99.m00134	364	61884	8	4	TTHERM_00666400
	3698.m00005	477	17892	20	6	TTHERM_00131110			268.m00038	619	37665	14	5	TTHERM_01190430			77.m00138	363	25284	10	6	TTHERM_00575360
	3693.m00011	477	32216	27	7	TTHERM_00370750			2.m02033	618	17930	19	6	TTHERM_00028740			42.m00269	362	186799	9	7	TTHERM_00393070
	3716.m00017	476	83400	18	11	TTHERM_00499420			225.m00042	615	89337	13	10	TTHERM_01084200			3718.m00126	362	16110	6	3	TTHERM_00537370
	3740.m00068	473	65833	19	5	TTHERM_00766530			3694.m00067	614	36739	15	6	TTHERM_00279780			219.m00027	362	17890	8	4	TTHERM_01075620
	23.m00347	472	48167	20	5	TTHERM_00264850			19.m00379	614	24001	17	4	TTHERM_00227770			3698.m00005	362	17892	10	5	TTHERM_00131110
	122.m00087	471	19328	14	4	TTHERM_00752170			7.m00481	612	46800	12	7	TTHERM_00105320			3688.m00039	361	20766	9	5	TTHERM_00285620
	3698.m00253	471	412582	12	10	TTHERM_00138600			129.m00112	612	35987	20	11	TTHERM_00777270			3684.m00054	359	272041	8	6	TTHERM_00530000
	176.m00073	469	31527	16	6	TTHERM_00954240			40.m00228	611	42325	14	4	TTHERM_00378890			23.m00364	359	135032	9	4	TTHERM_00265100
	120.m00131	468	69091	18	6	TTHERM_00736480			3684.m00123	611	69798	15	8	TTHERM_00530750			3697.m00126	358	103567	12	8	TTHERM_00189530
	3692.m00143	465	76569	13	7	TTHERM_00295700			3677.m00579	611	30798	17	8				54.m00161	358	46163	10	6	TTHERM_00460540
	3681.m00042	462	15007	14	6	TTHERM_00442140			3690.m00133	609	34014	14	4	TTHERM_00274520			112.m00133	357	98487	9	7	TTHERM_00713380
	3733.m00032	462	24730	24	7	TTHERM_00578720			3681.m00120	608	120200	17	6	TTHERM_00442920			48.m00253	357	44662	9	6	TTHERM_00433470
	164.m00100	461	46324	12	6	TTHERM_00924270			23.m00364	607	135032	17	11	TTHERM_00265100			191.m00067	357	49685	10	8	TTHERM_01002870
	110.m00090	459	236253	17	10	TTHERM_00703410			13.m00337	607	53789	18	11	TTHERM_00157880			132.m00079	356	39651	12	7	TTHERM_00786930
	112.m00142	459	33495	14	3	TTHERM_00713470			2.m02151	606	60456	22	11	TTHERM_00037050			7.m00423	356	71624	10	5	TTHERM_00102740
	14.m00496	458	20549	24	8	TTHERM_00187120			265.m00027	605	49501	15	5	TTHERM_01179780			107.m00099	356	15920	9	4	TTHERM_00694350
	41.m00190	126	19368	4	4	TTHERM_00384910			22.m00292	604	84685	12	8	TTHERM_00255620			3.m01912	355	44118	12	7	TTHERM_00046820
	3717.m00055	457	173995	12	7	TTHERM_00522430			3685.m00072	603	48717	16	7	TTHERM_00600480			3733.m00066	355	69975	8	6	TTHERM_00579060
	77.m00226	457	23313	18	6	TTHERM_00577270			3698.m00012	600	102926	15	8	TTHERM_00131180			37.m00219	355	73994	10	5	TTHERM_00355160
	68.m00229	455	21191	19	7	TTHERM_00532840			3729.m00108	600	31101	16	7	TTHERM_00549640			38.m00298	354	136352	7	4	TTHERM_00365450
	3736.m00053	453	25167	12	5	TTHERM_00661650			3716.m00017	599	83400	17	10	TTHERM_00499420			92.m00134	353	36040	15	7	TTHERM_00641240
	3732.m00057	453	37638	16	7	TTHERM_00685980			52.m00303	598	15035	18	8	TTHERM_00454080			3709.m00095	353	14002	7	4	TTHERM_00474970
	3697.m00119	452	70450	15	10	TTHERM_00189460			107.m00117	598	150075	17	10	TTHERM_00694540			225.m00041	352	66704	8	6	TTHERM_01084190
	3706.m00216	392	103907	20	13	TTHERM_00242510			3737.m00016	598	46548	21	10	TTHERM_00688410			5.m00468	350	58991	10	6	TTHERM_00077710
	198.m00061	145	53467	7	5	TTHERM_01016070			3728.m00077	597	59191	13	6	TTHERM_00540260			197.m00078	350	16248	6	2	TTHERM_01014740
	242.m00038	449	51084	17	9	TTHERM_01119520			3740.m00058	597	40123	11	4	TTHERM_00766430			310.m00039	350	23900	8	4	TTHERM_01289140
	6.m00345	446	43530	23	8	TTHERM_00082250			1.m01059	595	25679	19	10	TTHERM_00023980			3687.m00161	350	54926	8	5	TTHERM_00318570
	3710.m00072	444	17082	17	7	TTHERM_00467660			3.m01942	592	48741	18	10	TTHERM_00047490			3676.m00029	348	27487	10	7	TTHERM_00773350
	3.m01950	443	203790	11	8	TTHERM_00049140			108.m00189	590	53071	20	11	TTHERM_00697450			145.m00092	348	36478	7	4	TTHERM_00835100
	184.m00047	442	49310	17	6	TTHERM_00985020			186.m00051	587	66012	19	10	TTHERM_00992730			3693.m00142	348	33101	9	9	TTHERM_00375130
	134.m00094	442	15981	17	3	TTHERM_00794150			1.m00967	587	22115	19	9	TTHERM_00016120			3683.m00015	347	27077	6	3	TTHERM_00825210
	133.m00089	440	77180	9	4	TTHERM_00790740			3701.m00225	586	121371	18	11	TTHERM_00221140			3681.m00025	347	359618	9	7	TTHERM_00441970
	170.m00101	440	24839	14	6	TTHERM_00939230			3711.m00046	586	15774	12	5	TTHERM_00492750			3732.m00049	344	148326	7	5	TTHERM_00685900
	21.m00225	440	57439	11	5	TTHERM_00243990			3686.m00070	585	23220	16	7	TTHERM_00471090			3680.m00057	343	29142	6	4	TTHERM_00486310
	186.m00051	439	66012	23	5	TTHERM_00992730			3737.m00005	585	91587	15	9	TTHERM_00688300			3.m01821	342	87464	10	8	TTHERM_00051730
	40.m00279	439	124400	9	5	TTHERM_00382370			3725.m00635	584	26355	14	5				3.m01942	340	48741	9	4	TTHERM_00047490
	5.m00468	439	58991	20	9	TTHERM_00077710			3684.m00054	582	272041	16	9	TTHERM_00530000			76.m00171	340	79962	11	8	TTHERM_00569410
	3735.m00022	439	57477	19	4	TTHERM_00557860			3679.m00102	579	110715	18	12	TTHERM_00420720			19.m00288	338	33026	9	3	TTHERM_00225860
	3687.m00095	436	117994	16	7	TTHERM_00316910			3683.m00031	578	115277	14	6	TTHERM_00825370			3715.m00041	337	357185	11	9	TTHERM_00497300
	3701.m00210	434	52721	9	5	TTHERM_00220990			112.m00110	574	19226	18	10	TTHERM_00713140			16.m00262	336	49539	12	7	TTHERM_00193230
	3709.m00002	434	51980	7	5	TTHERM_00473020	found in CCDC96-coDel, Table S2		3706.m00052	574	37300	15	7	TTHERM_00238830			19.m00329	336	16150	6	3	TTHERM_00227270
	3707.m00055	434	75561	16	8	TTHERM_00058260			13.m00388	573	14974	16	4	TTHERM_00158390			3673.m00059	334	28862	10	5	TTHERM_00716240
	13.m00391	433	159903	15	8	TTHERM_00158420			3732.m00049	573	148326	14	6	TTHERM_00685900			3716.m00006	331	34923	7	5	TTHERM_00499310
	229.m00039	431	302929	19	12	TTHERM_01092380			3729.m00094	571	23862	15	9	TTHERM_00549500			310.m00045	330	24153	9	4	TTHERM_01289110
	3734.m00020	428	39055	16	6	TTHERM_00681790			3700.m00089	571	59515	15	10	TTHERM_00149340			7.m00479	328	157715	10	7	TTHERM_00105300	FAP57A
	3684.m00081	428	134767	13	8	TTHERM_00530270			30.m00276	571	35016	13	6	TTHERM_00312800			13.m00476	326	53283	8	4	TTHERM_00161250
	3697.m00189	425	185505	16	9	TTHERM_00191160			239.m00033	570	278894	15	5	TTHERM_01109840			3730.m00028	325	42974	9	4	TTHERM_00678170
	314.m00019	423	18903	18	6	TTHERM_01298450			150.m00103	566	35226	16	7	TTHERM_00853120			133.m00095	325	114847	8	7	TTHERM_00790800
	3689.m00180	422	47192	19	9	TTHERM_00340080			3716.m00033	566	217789	16	9	TTHERM_00499580			110.m00090	325	236253	9	7	TTHERM_00703410
	3700.m00141	420	74693	14	6	TTHERM_00149860			3700.m00202	565	45395	15	6	TTHERM_00151470			167.m00067	324	61859	8	5	TTHERM_00929520
	30.m00292	419	42545	14	10	TTHERM_00312960			3697.m00189	564	185505	16	11	TTHERM_00191160			3735.m00084	323	19710	6	2	TTHERM_00558500
	7.m00567	419	16825	19	3	TTHERM_00105430			8.m00440	562	32898	16	8	TTHERM_00118610			3681.m00120	321	120200	9	6	TTHERM_00442920
	3687.m00097	418	48864	18	9	TTHERM_00316930			3681.m00088	562	25061	14	6	TTHERM_00442600			3680.m00107	320	67955	9	3	TTHERM_00486810
	182.m00071	417	101495	23	12	TTHERM_00977740			6.m00440	562	15348	14	7	TTHERM_00085180			247.m00042	319	11663	12	6	TTHERM_01129660
	3686.m00108	415	28954	8	3	TTHERM_00471510			139.m00129	560	62190	16	10	TTHERM_00820670			3701.m00092	319	79710	11	6	TTHERM_00218790
	3724.m00091	413	36919	9	3	TTHERM_00659130			225.m00032	557	45121	16	9	TTHERM_01084100			120.m00116	186	81886	5	3	TTHERM_00735340
	48.m00251	411	25532	18	8	TTHERM_00433450			16.m00366	556	87667	13	7	TTHERM_00194260			225.m00042	317	89337	8	8	TTHERM_01084200
	14.m00511	410	75635	13	7	TTHERM_00187270			3691.m00083	556	166313	16	10	TTHERM_00300110			154.m00115	316	50586	7	2	TTHERM_00865270
	3700.m00219	410	38932	15	2	TTHERM_00151670			7.m00479	553	157715	15	9	TTHERM_00105300	FAP57A		180.m00049	316	101925	9	4	TTHERM_00969600
	3680.m00139	409	117908	14	6	TTHERM_00487130			3733.m00024	552	23369	20	8	TTHERM_00578640			87.m00171	316	57226	8	6	TTHERM_00623040
	3740.m00045	407	16456	14	3	TTHERM_00765300			16.m00259	551	73746	16	7	TTHERM_00193200			3.m01646	314	68313	9	8	TTHERM_00046870
	3737.m00025	407	116754	11	5	TTHERM_00688500			133.m00074	262	35468	8	4	TTHERM_00790590			3692.m00064	313	83370	8	6	TTHERM_00294910
	3717.m00082	406	203159	13	7	TTHERM_00522700			229.m00048	551	27645	14	5	TTHERM_01092470			76.m00140	313	53555	12	10	TTHERM_00569080
	3.m01998	403	274355	15	10	TTHERM_00045060			92.m00134	547	36040	18	5	TTHERM_00641240			3710.m00094	311	52235	6	4	TTHERM_00467890
	192.m00087	402	31066	6	1	TTHERM_01005320			3692.m00172	547	39064	8	2	TTHERM_00295990			166.m00060	311	16737	8	5	TTHERM_00926990
	139.m00129	395	62190	21	9	TTHERM_00820670			3680.m00057	546	29142	12	4	TTHERM_00486310			3707.m00028	310	31476	7	4	TTHERM_00055990
	41.m02880	66	36061	2	2		present in CCDC113-KO		229.m00031	545	103533	13	10	TTHERM_01091310			3702.m00136	310	35481	8	5	TTHERM_00145090
	3716.m00014	59	199341	2	2	TTHERM_00499390	not found in WT ciliome, Tables S2 and S3		7.m00423	541	71624	17	9	TTHERM_00102740			32.m00187	310	121764	6	5	TTHERM_00320260
	16.m00438	392	45479	8	4	TTHERM_00195970			77.m00160	539	48859	13	7	TTHERM_00575580			3710.m00072	309	17082	7	5	TTHERM_00467660
	3681.m00120	392	120200	18	7	TTHERM_00442920			244.m00035	539	17173	14	5	TTHERM_01123950			6.m00440	308	15348	7	3	TTHERM_00085180
	7.m00479	390	157715	14	7	TTHERM_00105300	FAP57A		311.m00019	537	241520	15	6	TTHERM_01293240			229.m00031	308	103533	7	4	TTHERM_01091310
	127.m00072	390	92785	15	8	TTHERM_00770670			3681.m00046	535	55675	15	7	TTHERM_00442180			3684.m00098	63	180586	2	1	TTHERM_00530500
	40.m00195	56	117039	3	2	TTHERM_00378560			3698.m00253	532	412582	12	8	TTHERM_00138600			30.m00348	307	59527	8	5	TTHERM_00313520
	3702.m00044	390	21700	11	4	TTHERM_00141170			13.m00515	531	16521	17	5	TTHERM_00161660			3684.m00005	307	17618	10	4	TTHERM_00529510
	52.m00303	390	15035	15	7	TTHERM_00454080			3728.m00060	530	21645	13	3	TTHERM_00540090			14.m00496	306	20549	9	4	TTHERM_00187120
	3692.m00151	390	102147	15	8	TTHERM_00295780			3705.m00159	528	15373	14	4	TTHERM_00332160			3692.m00090	305	23330	8	4	TTHERM_00295170
	3738.m00061	387	31255	12	4	TTHERM_00781030			310.m00039	527	23900	12	6	TTHERM_01289140			3740.m00005	299	14922	10	7	TTHERM_00762890
	3721.m00069	387	76145	8	4	TTHERM_00564510			3690.m00111	525	392500	15	10	TTHERM_00268320			256.m00035	298	24270	7	5	TTHERM_01151600
	3690.m00111	387	392500	15	8	TTHERM_00268320			3715.m00041	522	357185	13	10	TTHERM_00497300			3720.m00072	297	14675	6	3	TTHERM_00561440
	3684.m00060	71	84996	4	3	TTHERM_00530060			3704.m00112	518	51135	9	5	TTHERM_00446240			48.m00251	295	25532	10	5	TTHERM_00433450
	88.m00138	386	86496	14	8	TTHERM_00628440			3676.m00027	518	17620	18	7	TTHERM_00773330			21.m00225	293	57439	6	3	TTHERM_00243990
	3683.m00009	266	68438	9	3	TTHERM_00825150			132.m00071	509	35858	12	4	TTHERM_00785860			3702.m00044	293	21700	6	3	TTHERM_00141170
	2.m02188	386	170461	9	5	TTHERM_00030500			19.m00329	508	16150	16	5	TTHERM_00227270			90.m00223	292	12973	6	3	TTHERM_00633150
	84.m00100	385	24002	17	5	TTHERM_00602870			32.m00162	506	28265	16	8	TTHERM_00319990			3702.m00210	292	110211	9	6	TTHERM_00145830
	3692.m00107	382	70526	12	4	TTHERM_00295340			1.m00691	78	220363	4	2	TTHERM_00006350			3715.m00106	292	61859	8	5	TTHERM_00497960
	48.m00253	382	44662	14	5	TTHERM_00433470			3694.m00104	505	18643	13	5	TTHERM_00283180			229.m00039	291	302929	7	5	TTHERM_01092380
	45.m00183	381	284128	9	6	TTHERM_00415670			285.m00027	503	56859	13	7	TTHERM_01232280			3724.m00001	291	13007	8	4	TTHERM_00657230
	13.m00476	380	53283	10	5	TTHERM_00161250			213.m00061	503	59364	9	5	TTHERM_01052880			3700.m00219	291	38932	6	3	TTHERM_00151670
	119.m00076	379	41955	10	4	TTHERM_00730320			3735.m00072	503	26807	10	4	TTHERM_00558370			3675.m00092	286	131390	6	4	TTHERM_00585420
	92.m00134	377	36040	14	5	TTHERM_00641240			3704.m00134	499	111665	14	9	TTHERM_00446450			3701.m00220	285	71933	7	6	TTHERM_00221090
	3704.m00088	376	55677	13	4	TTHERM_00445980			133.m00095	499	114847	14	11	TTHERM_00790800			3690.m00133	284	34014	6	3	TTHERM_00274520
	318.m00027	374	53860	15	7	TTHERM_01308050			3687.m00161	495	54926	12	8	TTHERM_00318570			199.m00044	284	125438	6	6	TTHERM_01018330
	3680.m00140	374	34091	10	2	TTHERM_00487140			3684.m00005	494	17618	13	6	TTHERM_00529510			108.m00189	283	53071	8	6	TTHERM_00697450
	3697.m00251	373	76501	9	2	TTHERM_00191790			3697.m00216	491	122970	14	7	TTHERM_00191430			3737.m00016	281	46548	9	7	TTHERM_00688410
	3.m01874	373	172054	16	8	TTHERM_00052490	FAP57B		3696.m00023	491	56611	7	3	TTHERM_00304340			2.m02183	280	59373	7	4	TTHERM_00037060
	1.m00832	125	170898	5	3	TTHERM_00011780			3701.m00220	490	71933	15	8	TTHERM_00221090			247.m00031	280	18663	6	3	TTHERM_01128560
	170.m00088	372	69805	12	8	TTHERM_00939100			48.m00194	490	53813	14	9	TTHERM_00429910			23.m00347	280	48167	9	6	TTHERM_00264850
	3707.m00298	372	19650	17	6	TTHERM_00070740			1.m00953	147	52271	3	2	TTHERM_00015980			3694.m00067	280	36739	9	5	TTHERM_00279780
	3689.m00003	371	32140	19	5	TTHERM_00333230			3714.m00015	487	18054	12	4	TTHERM_00408840			3724.m00079	280	47937	5	2	TTHERM_00659010
	23.m02934	368	32258	16	6		present in CCDC113-KO		3.m01742	487	81159	11	6	TTHERM_00048910			1.m00798	280	95581	7	6	TTHERM_00011440
	91.m00157	367	181234	15	9	TTHERM_00637390			3707.m00333	485	114745	12	7	TTHERM_00071090			54.m00294	278	77652	9	7	TTHERM_00463860
	3689.m00144	367	58766	12	7	TTHERM_00339720			3702.m00210	485	110211	14	10	TTHERM_00145830			3716.m00091	277	48409	7	6	TTHERM_00502220
	42.m00191	366	51201	10	5	TTHERM_00391300			3715.m00106	481	61859	14	8	TTHERM_00497960			3679.m00887	277	40237	6	3
	188.m00079	365	124448	9	5	TTHERM_00997780			3709.m00046	481	59291	14	8	TTHERM_00474460			3704.m00134	276	111665	7	5	TTHERM_00446450
	77.m00138	363	25284	16	5	TTHERM_00575360			19.m00289	480	27121	12	5	TTHERM_00225870			16.m00365	276	29212	6	5	TTHERM_00194250
	3.m01792	362	16107	15	7	TTHERM_00052460			3671.m00012	480	111621	16	10	TTHERM_00723030			96.m00143	153	184409	3	2	TTHERM_00655760
	47.m00212	362	119317	12	8	TTHERM_00425820			3679.m00887	479	40237	12	6				3689.m00133	276	99798	6	4	TTHERM_00339610
	7.m00507	360	25684	12	5	TTHERM_00105580			99.m00148	478	20908	14	6	TTHERM_00666540			3.m01685	275	67719	8	5	TTHERM_00052420
	3721.m00072	360	85406	12	5	TTHERM_00564540			32.m00160	477	14505	11	3	TTHERM_00319970			3697.m00189	274	185505	7	5	TTHERM_00191160
	77.m00223	357	24664	19	6	TTHERM_00577240			3707.m00028	475	31476	9	4	TTHERM_00055990			3679.m00102	273	110715	9	6	TTHERM_00420720
	133.m00095	357	114847	14	10	TTHERM_00790800			164.m00100	474	46324	12	6	TTHERM_00924270			180.m00074	273	10996	9	4	TTHERM_00971840
	2.m02183	357	59373	16	6	TTHERM_00037060			3718.m00119	474	44102	13	6	TTHERM_00537300			242.m00038	271	51084	6	5	TTHERM_01119520
	3705.m00159	356	15373	14	4	TTHERM_00332160			3724.m00001	469	13007	12	4	TTHERM_00657230			16.m00303	270	114023	6	6	TTHERM_00193640
	3679.m00138	355	56288	9	4	TTHERM_00421090			41.m00283	469	26807	11	7	TTHERM_00389800			3711.m00027	269	57677	9	7	TTHERM_00492560
	76.m00152	354	23121	14	4	TTHERM_00569200			3727.m00053	469	72021	13	7	TTHERM_00647310			3673.m00060	268	12423	7	1	TTHERM_00716250
	3700.m00089	353	59515	13	5	TTHERM_00149340			1.m00653	467	22570	12	4	TTHERM_00005940			3681.m00038	266	48066	8	6	TTHERM_00442100
	158.m00112	351	63572	13	5	TTHERM_00894400			88.m00138	466	86496	12	7	TTHERM_00628440			127.m00072	266	92785	9	7	TTHERM_00770670
	3691.m00173	351	37122	5	1	TTHERM_00302050			3683.m00009	154	68438	4	4	TTHERM_00825150			3698.m00091	264	59269	9	6	TTHERM_00134970
	3735.m00040	348	58274	9	4	TTHERM_00558040	not found in WT ciliome, Tables S2 and S3		198.m00043	466	54777	14	7	TTHERM_01015890			3712.m00122	263	33640	6	4	TTHERM_00459310
	3706.m00156	347	122552	12	7	TTHERM_00241900			3740.m00045	462	16456	13	4	TTHERM_00765300			3698.m00063	262	59400	9	5	TTHERM_00133690
	3676.m00029	345	27487	15	6	TTHERM_00773350			3697.m00040	460	49859	10	4	TTHERM_00188670			3714.m00007	262	92832	4	3	TTHERM_00408760
	3694.m00104	344	18643	11	5	TTHERM_00283180			170.m00067	459	37961	11	4	TTHERM_00938880			3705.m00159	260	15373	8	3	TTHERM_00332160
	336.m00018	344	57755	17	9	TTHERM_01344710			3703.m00144	458	16793	9	4	TTHERM_00349060			3723.m00018	260	92422	5	2	TTHERM_00506900
	260.m00020	129	53806	9	5	TTHERM_01164090			6.m00345	456	43530	15	7	TTHERM_00082250			3728.m00060	257	21645	7	2	TTHERM_00540090
	3703.m00146	341	88067	9	4	TTHERM_00349080			3700.m00255	453	11813	10	3	TTHERM_00152040			3707.m00162	256	36121	5	5	TTHERM_00059340
	256.m00035	341	24270	16	5	TTHERM_01151600			132.m00111	452	56053	8	5	TTHERM_00787250			40.m00273	156	32513	5	5	TTHERM_00382310
	5.m00578	338	99653	9	6	TTHERM_00079820			3675.m00061	450	56074	13	8	TTHERM_00585100			110.m00093	84	76576	2	2	TTHERM_00703440
	3686.m00104	335	65100	9	4	TTHERM_00471470	not found in WT ciliome, Tables S2 and S3		16.m00303	450	114023	12	8	TTHERM_00193640			5.m00611	254	11527	6	4	TTHERM_00075670
	3687.m00161	334	54926	9	4	TTHERM_00318570			301.m00010	448	61240	14	4	TTHERM_01266070			189.m00066	254	33637	4	2	TTHERM_00999090
	3689.m00133	333	99798	8	2	TTHERM_00339610			3712.m00122	447	33640	10	4	TTHERM_00459310			3707.m00043	254	89630	9	8	TTHERM_00056140
	3692.m00104	332	54762	10	6	TTHERM_00295310			198.m00067	443	33342	14	6	TTHERM_01016130			3738.m00054	252	14639	8	3	TTHERM_00780960
	3677.m00579	332	30798	10	5		present in CCDC113-KO		3703.m00082	442	50025	11	6	TTHERM_00348440			13.m00337	251	53789	9	6	TTHERM_00157880
	310.m00039	331	23900	12	4	TTHERM_01289140			3707.m00055	440	75561	12	8	TTHERM_00058260			1.m01006	251	29374	9	8	TTHERM_00016520
	310.m00045	331	24153	13	3	TTHERM_01289110			3700.m00141	439	74693	13	9	TTHERM_00149860			3706.m00077	251	23914	6	4	TTHERM_00239080
	87.m00234	331	30467	13	9	TTHERM_00624660			131.m00130	436	26163	7	3	TTHERM_00784530			3.m01633	250	45866	6	3	TTHERM_00052400
	3704.m00134	330	111665	13	9	TTHERM_00446450			3689.m00180	433	47192	13	9	TTHERM_00340080			22.m00292	250	84685	8	6	TTHERM_00255620
	3712.m00064	330	213640	12	8	TTHERM_00456720			3731.m00045	432	59935	13	8	TTHERM_00670500			3707.m00141	249	201656	7	5	TTHERM_00059130
	45.m00258	329	229174	12	4	TTHERM_00418500			3726.m00061	430	43098	10	5	TTHERM_00590130			3685.m00072	249	48717	7	3	TTHERM_00600480
	90.m00132	329	96562	11	6	TTHERM_00632990			143.m00095	428	41211	10	5	TTHERM_00827130			3691.m00113	246	43515	9	6	TTHERM_00300410
	274.m00036	327	90503	18	10	TTHERM_01207660			3681.m00025	428	359618	12	9	TTHERM_00441970			3684.m00027	246	68055	6	5	TTHERM_00529730
	37.m00258	73	71609	5	2	TTHERM_00355550	not found in WT ciliome, Tables S2 and S3		3701.m00016	428	138755	9	6	TTHERM_00216030			3735.m00072	245	26807	6	3	TTHERM_00558370
	134.m00133	327	51690	8	3	TTHERM_00794540			3698.m00063	428	59400	13	10	TTHERM_00133690			3727.m00062	243	110863	7	6	TTHERM_00647400
	3728.m00056	325	42486	12	3	TTHERM_00540050			3689.m00021	424	354135	14	10	TTHERM_00334410			122.m00087	242	19328	6	3	TTHERM_00752170
	3720.m00095	324	14187	11	6	TTHERM_00561680			3733.m00048	424	30322	12	7	TTHERM_00578880			3694.m00104	242	18643	7	5	TTHERM_00283180
	3686.m00093	321	21898	4	1	TTHERM_00471350			314.m00019	421	18903	14	7	TTHERM_01298450			3690.m01037	241	120798	5	4
	3.m01708	320	149162	10	8	TTHERM_00046390			3.m01708	421	149162	11	7	TTHERM_00046390			3707.m00237	240	24698	6	4	TTHERM_00068120
	3697.m00089	319	33294	10	5	TTHERM_00189160			91.m00120	418	23339	9	4	TTHERM_00637020			134.m00132	238	30081	7	5	TTHERM_00794530
	3692.m00066	318	70119	8	7	TTHERM_00294930			47.m00256	417	70074	10	3	TTHERM_00426260			77.m00223	238	24664	8	5	TTHERM_00577240
	40.m00277	318	15373	16	5	TTHERM_00382350			3698.m00144	417	59647	10	4	TTHERM_00136510			1.m00776	238	44730	7	4	TTHERM_00011220
	76.m00171	317	79962	12	7	TTHERM_00569410			134.m00081	416	110153	9	7	TTHERM_00794020			186.m00051	237	66012	8	5	TTHERM_00992730
	3728.m00093	317	71480	11	3	TTHERM_00540420			1.m00695	412	22665	13	7	TTHERM_00006390			3672.m00033	237	117569	3	2	TTHERM_00760510
	3690.m01037	316	120798	14	8		present in CCDC113-KO		180.m00074	412	10996	11	5	TTHERM_00971840			48.m00204	237	24278	5	3	TTHERM_00430010
	3701.m00054	316	70603	7	4	TTHERM_00218410			3743.m00040	412	11691	8	3	TTHERM_00837950			198.m00067	236	33342	6	5	TTHERM_01016130
	3729.m00038	315	397254	6	3	TTHERM_00545830			13.m00476	411	53283	14	7	TTHERM_00161250			87.m00138	234	69994	6	4	TTHERM_00622710
	3689.m00141	311	50254	9	6	TTHERM_00339690			13.m00477	64	53695	2	2	TTHERM_00161260			8.m00440	234	32898	8	5	TTHERM_00118610
	72.m00101	311	127020	13	8	TTHERM_00550700			3694.m00156	411	31501	9	3	TTHERM_00283700			136.m00085	234	31772	7	3	TTHERM_00802450
	238.m00051	310	64025	11	5	TTHERM_01108700			42.m00269	409	186799	12	8	TTHERM_00393070			52.m00303	233	15035	7	5	TTHERM_00454080
	154.m00122	310	20454	11	5	TTHERM_00865340			3697.m00156	408	79972	9	6	TTHERM_00190830			77.m00226	232	23313	4	3	TTHERM_00577270
	76.m00179	308	18109	10	4	TTHERM_00569490			3707.m00141	407	201656	16	13	TTHERM_00059130			170.m00088	231	69805	6	3	TTHERM_00939100
	16.m00506	304	79005	9	5	TTHERM_00196650			318.m00027	407	53860	11	7	TTHERM_01308050			3698.m00088	230	16851	5	3	TTHERM_00134940
	3730.m00037	302	46109	12	7	TTHERM_00678260			134.m00132	405	30081	13	6	TTHERM_00794530			3720.m00095	228	14187	6	4	TTHERM_00561680
	21.m00200	302	90018	11	7	TTHERM_00243730			119.m00135	405	37247	14	8	TTHERM_00732890			3731.m00054	227	15938	7	4	TTHERM_00670590
	3700.m00006	301	54375	11	6	TTHERM_00147510			3.m01925	405	40163	10	6	TTHERM_00051840			16.m00506	227	79005	6	4	TTHERM_00196650
	3700.m00084	301	45201	8	5	TTHERM_00149290			3733.m00066	405	69975	11	7	TTHERM_00579060			3680.m00139	225	117908	5	3	TTHERM_00487130
	129.m00112	300	35987	15	8	TTHERM_00777270			48.m00237	403	48437	13	7	TTHERM_00431330			3697.m00251	225	76501	5	3	TTHERM_00191790
	3.m01633	299	45866	10	3	TTHERM_00052400			8.m00448	403	21302	11	4	TTHERM_00118720			76.m00234	224	30557	4	3	TTHERM_00572020
	3681.m00025	297	359618	9	7	TTHERM_00441970			101.m00161	403	35934	10	4	TTHERM_00675650			3679.m00138	224	56288	6	6	TTHERM_00421090
	3684.m00027	296	68055	13	7	TTHERM_00529730			3700.m00006	402	54375	12	8	TTHERM_00147510			3689.m00144	224	58766	5	4	TTHERM_00339720
	3733.m00066	295	69975	8	3	TTHERM_00579060			3692.m00107	401	70526	12	8	TTHERM_00295340			8.m00329	223	72019	7	6	TTHERM_00112550
	3679.m00098	294	133911	10	5	TTHERM_00420680			119.m00076	400	41955	10	7	TTHERM_00730320			3688.m00193	223	49849	3	1	TTHERM_00292170
	3.m01912	293	44118	12	8	TTHERM_00046820			19.m00288	400	33026	10	5	TTHERM_00225860			45.m00258	222	229174	7	5	TTHERM_00418500
	198.m00067	292	33342	15	7	TTHERM_01016130			270.m00027	399	29389	10	4	TTHERM_01194640			3731.m00029	221	120559	5	4	TTHERM_00670340
	3714.m00003	291	33554	11	3	TTHERM_00408720			2.m02303	398	31628	9	6	TTHERM_00038830			112.m00131	220	11171	4	1	TTHERM_00713350
	3.m01702	289	93915	7	2	TTHERM_00046530			252.m00039	397	21415	10	5	TTHERM_01142730			3681.m00088	220	25061	7	5	TTHERM_00442600
	265.m00027	287	49501	15	4	TTHERM_01179780			3731.m00054	396	15938	10	4	TTHERM_00670590			133.m00093	219	54907	6	4	TTHERM_00790780
	3692.m00193	287	86507	8	4	TTHERM_00297200			3688.m00039	394	20766	11	4	TTHERM_00285620			48.m00194	219	53813	5	4	TTHERM_00429910
	6.m00484	282	111511	9	4	TTHERM_00085620			42.m00191	394	51201	8	5	TTHERM_00391300			1.m00953	171	52271	4	4	TTHERM_00015980
	3719.m00082	226	85198	7	4	TTHERM_00481220			3714.m00003	393	33554	12	5	TTHERM_00408720			3738.m00022	219	100884	3	2	TTHERM_00780640
	3690.m00155	286	204620	10	6	TTHERM_00275740			42.m00271	393	52090	12	4	TTHERM_00393090			3700.m00194	218	42171	7	6	TTHERM_00151390
	68.m00165	284	64695	12	6	TTHERM_00532180			91.m00157	391	181234	13	9	TTHERM_00637390			5.m00568	215	29142	7	5	TTHERM_00079720
	3706.m01529	283	12067	11	7		present in CCDC113-KO		3707.m00242	391	24779	8	3	TTHERM_00068170			185.m00076	215	20912	5	4	TTHERM_00991630
	3679.m00126	282	95126	7	7	TTHERM_00420960			3738.m00054	389	14639	13	3	TTHERM_00780960			37.m00240	215	53259	5	3	TTHERM_00355370
	244.m00035	281	17173	9	2	TTHERM_01123950			16.m00438	389	45479	9	5	TTHERM_00195970			3697.m00281	213	46270	7	5	TTHERM_00192090
	3697.m00278	281	102937	8	5	TTHERM_00192060			235.m00035	389	41818	9	3	TTHERM_01104920			3.m01950	212	203790	6	5	TTHERM_00049140
	3726.m00020	280	49023	10	6	TTHERM_00586720			3719.m00031	388	15390	11	4	TTHERM_00476710			3692.m00143	212	76569	5	4	TTHERM_00295700
	3700.m00086	280	37120	10	5	TTHERM_00149310			225.m00041	388	66704	6	3	TTHERM_01084190			311.m00019	212	241520	6	4	TTHERM_01293240
	3690.m00133	280	34014	7	2	TTHERM_00274520			3677.m00056	388	46024	9	4	TTHERM_00649160			271.m00042	209	7754	4	2	TTHERM_01197110
	38.m00298	279	136352	5	2	TTHERM_00365450			3738.m00061	387	31255	7	3	TTHERM_00781030			3732.m00057	209	37638	4	2	TTHERM_00685980
	3729.m00108	279	31101	9	1	TTHERM_00549640			3689.m00133	387	99798	6	4	TTHERM_00339610			96.m00149	208	178992	4	2	TTHERM_00655860
	16.m00366	278	87667	10	5	TTHERM_00194260			3720.m00100	386	53186	9	6	TTHERM_00561730			3701.m00016	208	138755	6	6	TTHERM_00216030
	87.m00138	277	69994	8	4	TTHERM_00622710			3675.m00092	385	131390	7	3	TTHERM_00585420			3727.m00072	207	113152	4	2	TTHERM_00647500
	3671.m00063	277	55501	4	1	TTHERM_00723540			134.m00094	385	15981	8	3	TTHERM_00794150			3707.m00026	207	27065	5	1	TTHERM_00055970
	1.m01006	277	29374	14	8	TTHERM_00016520			170.m00101	384	24839	12	7	TTHERM_00939230			3689.m00141	206	50254	6	4	TTHERM_00339690
	3737.m00005	277	91587	9	6	TTHERM_00688300			3700.m00084	384	45201	10	7	TTHERM_00149290			3710.m00143	206	55152	3	1	TTHERM_00469380
	1.m00798	277	95581	7	5	TTHERM_00011440			251.m00042	382	64647	12	6	TTHERM_01141570			218.m00055	206	64211	4	2	TTHERM_01071490
	167.m00067	277	61859	12	7	TTHERM_00929520			3715.m00038	382	24543	10	6	TTHERM_00497270			3686.m00093	206	21898	3	1	TTHERM_00471350
	3677.m00046	277	39159	7	5	TTHERM_00649060			602.m00002	381	100962	10	4	TTHERM_01731490			3700.m00006	205	54375	6	5	TTHERM_00147510
	112.m00133	274	98487	9	4	TTHERM_00713380			68.m00254	379	104023	10	5	TTHERM_00534080			45.m00243	205	43067	4	3	TTHERM_00418290
	3677.m00056	274	46024	9	5	TTHERM_00649160			230.m00032	379	15908	8	3	TTHERM_01093500			3685.m00035	205	65954	5	5	TTHERM_00600110
	3698.m00081	274	40418	14	4	TTHERM_00134870			221.m00044	379	46369	9	4	TTHERM_01079090			3678.m00015	205	36470	4	3	TTHERM_00947460
	3720.m00100	272	53186	6	3	TTHERM_00561730			3673.m00059	378	28862	11	6	TTHERM_00716240			301.m00010	204	61240	6	6	TTHERM_01266070
	52.m00301	272	417509	8	3	TTHERM_00454060			166.m00060	376	16737	12	5	TTHERM_00926990			23.m02934	201	32258	5	4
	3701.m00016	271	138755	12	6	TTHERM_00216030			76.m00171	374	79962	11	7	TTHERM_00569410			3736.m00053	201	25167	5	3	TTHERM_00661650
	3694.m00188	127	63826	5	4	TTHERM_00284030			247.m00031	374	18663	8	2	TTHERM_01128560			92.m00172	200	79048	6	6	TTHERM_00644590
	3692.m00064	271	83370	11	4	TTHERM_00294910			60.m00134	374	25631	11	5	TTHERM_00488340			2.m02450	200	52338	3	2	TTHERM_00041580
	5.m00322	271	55285	3	2	TTHERM_00074280			189.m00066	373	33637	7	3	TTHERM_00999090			3696.m00023	199	56611	4	2	TTHERM_00304340
	3694.m00067	270	36739	15	5	TTHERM_00279780			3.m02000	373	48638	12	8	TTHERM_00044990			3728.m00056	199	42486	5	3	TTHERM_00540050
	108.m00121	269	46944	6	3	TTHERM_00695730			3692.m00017	372	188900	11	5	TTHERM_00293440			3702.m00238	198	176275	5	3	TTHERM_00146120
	3725.m00067	269	65841	7	5	TTHERM_00616340			3689.m00003	372	32140	9	4	TTHERM_00333230			3700.m00084	197	45201	6	3	TTHERM_00149290
	3702.m00210	268	110211	10	9	TTHERM_00145830			3680.m00139	372	117908	8	3	TTHERM_00487130			3.m01998	196	274355	6	6	TTHERM_00045060
	13.m00388	268	14974	9	3	TTHERM_00158390			23.m00299	370	61344	6	3	TTHERM_00263380			3740.m00058	195	40123	5	5	TTHERM_00766430
	154.m00115	268	50586	4	1	TTHERM_00865270			3.m01646	369	68313	10	5	TTHERM_00046870			134.m00133	195	51690	3	2	TTHERM_00794540
	37.m00219	268	73994	8	4	TTHERM_00355160			3732.m00062	369	306345	11	4	TTHERM_00686030			3735.m00093	194	31944	4	2	TTHERM_00558590
	3738.m00022	267	100884	7	3	TTHERM_00780640			3697.m00089	366	33294	10	5	TTHERM_00189160			3682.m00026	194	19602	5	3	TTHERM_00823650
	3715.m00106	267	61859	8	6	TTHERM_00497960			3702.m00136	366	35481	7	2	TTHERM_00145090			119.m00097	194	110248	6	5	TTHERM_00732510
	3693.m00062	266	39717	9	3	TTHERM_00371260	not found in WT ciliome, Tables S2 and S3		47.m00262	366	29035	8	4	TTHERM_00426320			131.m00114	193	74074	6	4	TTHERM_00784370
	8.m00448	264	21302	11	4	TTHERM_00118720			185.m00076	362	20912	9	4	TTHERM_00991630			3686.m00067	191	49161	4	2	TTHERM_00471060
	3735.m00093	263	31944	10	6	TTHERM_00558590			14.m00496	361	20549	14	7	TTHERM_00187120			244.m00035	191	17173	4	1	TTHERM_01123950
	79.m00106	263	31907	6	2	TTHERM_00581490			3681.m00140	361	45986	10	5	TTHERM_00443120			90.m00132	191	96562	6	5	TTHERM_00632990
	38.m00199	262	57837	4	1	TTHERM_00361490			7.m00523	361	29417	6	3	TTHERM_00106800			7.m00525	191	24052	4	1	TTHERM_00106820
	3737.m00032	261	43216	8	2	TTHERM_00688570			170.m00088	360	69805	9	5	TTHERM_00939100			3681.m00076	191	119516	4	3	TTHERM_00442480
	3729.m00002	259	55911	4	2	TTHERM_00541470			246.m00027	360	108897	7	5	TTHERM_01126390			3.m01875	191	64101	4	3	TTHERM_00048970
	208.m00035	258	25625	9	2	TTHERM_01043090			3698.m00139	360	89369	11	6	TTHERM_00136460			41.m00307	190	56439	5	5	TTHERM_00390040
	3704.m00070	257	16831	10	1	TTHERM_00444800			3698.m00081	359	40418	12	10	TTHERM_00134870			3728.m00077	190	59191	3	3	TTHERM_00540260
	151.m00092	257	104515	8	3	TTHERM_00856520			3693.m00142	359	33101	12	9	TTHERM_00375130			3729.m00038	189	397254	4	4	TTHERM_00545830
	3716.m00091	257	48409	9	4	TTHERM_00502220			3689.m00144	357	58766	9	5	TTHERM_00339720			3702.m00135	189	36132	4	3	TTHERM_00145080
	300.m00015	256	187369	6	5	TTHERM_01265040			3697.m00251	356	76501	7	4	TTHERM_00191790			144.m00135	189	19843	5	3	TTHERM_00829380
	388.m00008	255	86615	7	4	TTHERM_01435670			3692.m00143	356	76569	9	5	TTHERM_00295700			3676.m00027	189	17620	5	3	TTHERM_00773330
	2.m02303	255	31628	5	3	TTHERM_00038830			3684.m00027	356	68055	9	5	TTHERM_00529730			184.m00047	187	49310	6	5	TTHERM_00985020
	3710.m00094	255	52235	9	4	TTHERM_00467890			77.m00226	356	23313	8	6	TTHERM_00577270			268.m00029	186	18291	4	2	TTHERM_01188360
	173.m00049	254	92664	7	4	TTHERM_00945240			7.m00567	355	16825	10	4	TTHERM_00105430			318.m00027	186	53860	5	3	TTHERM_01308050
	3728.m00064	254	144561	5	4	TTHERM_00540130			3702.m00044	355	21700	12	4	TTHERM_00141170			3732.m00082	185	29292	5	3	TTHERM_00686230
	160.m00088	253	44450	8	5	TTHERM_00899460			3689.m00010	354	368402	9	5	TTHERM_00334300			159.m00086	184	108974	4	3	TTHERM_00896070
	13.m00337	252	53789	10	7	TTHERM_00157880			3732.m00082	353	29292	10	4	TTHERM_00686230			3704.m00077	184	19469	4	3	TTHERM_00444870
	211.m00061	251	39263	5	3	TTHERM_01049350			3686.m00093	352	21898	5	1	TTHERM_00471350			3721.m00069	184	76145	3	2	TTHERM_00564510
	3686.m00070	250	23220	8	4	TTHERM_00471090			3711.m00056	352	128461	12	10	TTHERM_00492850			163.m00047	184	25109	3	2	TTHERM_00918500
	3704.m00077	249	19469	7	2	TTHERM_00444870			3728.m00056	351	42486	11	5	TTHERM_00540050			1.m01087	184	42332	5	4	TTHERM_00024260
	3715.m00070	249	18171	6	3	TTHERM_00497600			5.m00578	350	99653	11	5	TTHERM_00079820			3702.m00069	184	54032	4	4	TTHERM_00142420
	3702.m00069	249	54032	8	5	TTHERM_00142420			3701.m00143	350	54534	6	4	TTHERM_00219300			229.m00048	183	27645	5	4	TTHERM_01092470
	76.m00140	247	53555	11	5	TTHERM_00569080			160.m00088	349	44450	13	9	TTHERM_00899460			140.m00061	182	28773	5	3	TTHERM_00821870
	7.m00361	247	194524	8	7	TTHERM_00101130			3.m01633	348	45866	9	5	TTHERM_00052400			3681.m00046	182	55675	3	3	TTHERM_00442180
	3678.m00015	246	36470	9	2	TTHERM_00947460			3698.m00137	348	79030	9	5	TTHERM_00136440			3717.m00040	182	170959	5	4	TTHERM_00522280
	131.m00134	244	139297	8	3	TTHERM_00784570			37.m00240	347	53259	7	4	TTHERM_00355370			136.m00115	180	93571	4	3	TTHERM_00804730
	108.m00128	244	71192	6	3	TTHERM_00695800			3672.m00061	347	65007	7	5	TTHERM_00760790			164.m00100	179	46324	4	3	TTHERM_00924270
	3681.m00140	242	45986	7	2	TTHERM_00443120			108.m00121	346	46944	10	8	TTHERM_00695730			1.m01059	178	25679	5	4	TTHERM_00023980
	14.m00445	241	30801	5	3	TTHERM_00185560			180.m00049	344	101925	10	4	TTHERM_00969600			243.m00041	178	56758	4	3	TTHERM_01122730
	180.m00074	241	10996	11	4	TTHERM_00971840			3680.m00125	344	28619	9	4	TTHERM_00486990			13.m00388	177	14974	6	3	TTHERM_00158390
	185.m00076	240	20912	8	4	TTHERM_00991630			268.m00029	343	18291	7	4	TTHERM_01188360			88.m00093	176	87737	3	2	TTHERM_00627000
	180.m00051	239	27183	5	2	TTHERM_00969620	not found in WT ciliome, Tables S2 and S3		30.m00292	342	42545	8	6	TTHERM_00312960			3679.m00100	176	127711	4	4	TTHERM_00420700
	218.m00055	238	64211	4	3	TTHERM_01071490			3707.m00237	340	24698	10	5	TTHERM_00068120			3736.m00001	176	45616	5	4	TTHERM_00660130
	108.m00189	238	53071	7	3	TTHERM_00697450			21.m00225	339	57439	10	4	TTHERM_00243990			3.m01751	175	47895	5	3	TTHERM_00046180
	3677.m00582	238	12267	6	2		present in CCDC113-KO		3698.m00091	339	59269	12	8	TTHERM_00134970			3675.m00061	175	56074	5	3	TTHERM_00585100
	3692.m00090	236	23330	13	5	TTHERM_00295170			3697.m00281	339	46270	10	5	TTHERM_00192090			3689.m00021	174	354135	6	5	TTHERM_00334410
	40.m00236	236	50407	6	2	TTHERM_00378970			3712.m00049	338	70995	9	8	TTHERM_00455570			3689.m00010	129	368402	4	4	TTHERM_00334300
	1.m00883	234	41069	9	1	TTHERM_00013290			2.m02188	338	170461	7	5	TTHERM_00030500			3681.m00119	58	62033	2	2	TTHERM_00442910
	16.m00262	233	49539	11	5	TTHERM_00193230			271.m00042	336	7754	8	2	TTHERM_01197110			3707.m00089	174	46326	3	2	TTHERM_00058600
	3676.m00037	233	37974	12	4	TTHERM_00773430			108.m00193	335	14589	9	4	TTHERM_00697490			3686.m00018	174	29253	4	2	TTHERM_00470570
	3717.m00040	232	170959	9	6	TTHERM_00522280			16.m00424	335	17826	6	2	TTHERM_00195830			274.m00036	173	90503	6	5	TTHERM_01207660
	108.m00193	231	14589	9	2	TTHERM_00697490			14.m00511	335	75635	10	9	TTHERM_00187270			3738.m00011	172	41101	5	3	TTHERM_00780530
	91.m00105	231	28460	4	2	TTHERM_00636870			17.m00369	334	16689	7	3	TTHERM_00202900			3697.m00216	172	122970	6	5	TTHERM_00191430
	1.m01055	231	67520	10	4	TTHERM_00023940			87.m00234	334	30467	11	7	TTHERM_00624660			3702.m00150	172	39788	4	3	TTHERM_00145230
	3718.m00127	230	45834	10	5	TTHERM_00537380	not found in WT ciliome, Tables S2 and S3		3684.m00068	333	108621	8	4	TTHERM_00530140			192.m00069	171	35136	3	2	TTHERM_01005140
	40.m00280	230	75282	10	6	TTHERM_00382380			90.m00223	333	12973	7	3	TTHERM_00633150			3706.m00052	170	37300	4	4	TTHERM_00238830
	3715.m00041	230	357185	9	7	TTHERM_00497300			13.m00391	332	159903	10	8	TTHERM_00158420			154.m00117	151	24599	4	2	TTHERM_00865290
	3.m01821	230	87464	8	4	TTHERM_00051730			16.m00365	332	29212	13	6	TTHERM_00194250			221.m00041	170	12219	4	2	TTHERM_01079060
	131.m00114	230	74074	8	4	TTHERM_00784370			40.m00257	329	37528	9	5	TTHERM_00382150			133.m00094	170	14762	3	2	TTHERM_00790790
	3707.m00236	228	50746	6	2	TTHERM_00068110			3706.m01529	328	12067	11	7				3702.m00093	118	21457	3	2	TTHERM_00143660
	3716.m00033	225	217789	11	5	TTHERM_00499580			218.m00055	328	64211	8	4	TTHERM_01071490			6.m00529	170	62876	5	3	TTHERM_00088050
	3698.m00144	225	59647	6	3	TTHERM_00136510			45.m00258	328	229174	11	7	TTHERM_00418500			91.m00157	170	181234	4	4	TTHERM_00637390
	19.m00289	224	27121	5	2	TTHERM_00225870			120.m00106	328	20482	12	7	TTHERM_00735240			3698.m00139	170	89369	4	3	TTHERM_00136460
	3730.m00028	223	42974	5	3	TTHERM_00678170			3711.m00027	327	57677	9	5	TTHERM_00492560			3716.m00064	169	48341	4	3	TTHERM_00500890
	3697.m00040	223	49859	10	4	TTHERM_00188670			3728.m00064	325	144561	9	6	TTHERM_00540130			8.m00472	169	58527	3	1	TTHERM_00120980
	252.m00039	222	21415	8	5	TTHERM_01142730			3714.m00114	325	100457	7	5	TTHERM_00411830			3728.m00033	169	23524	5	4	TTHERM_00538810
	311.m00019	222	241520	6	5	TTHERM_01293240			149.m00054	319	16523	10	4	TTHERM_00849270			273.m00032	169	54919	5	3	TTHERM_01205370
	8.m00472	220	58527	4	3	TTHERM_00120980			3721.m00069	318	76145	7	4	TTHERM_00564510			88.m00154	168	30649	4	2	TTHERM_00628600
	252.m00036	220	25681	9	4	TTHERM_01142810			8.m00329	318	72019	8	3	TTHERM_00112550			252.m00039	168	21415	3	3	TTHERM_01142730
	3715.m00038	219	24543	8	3	TTHERM_00497270			230.m00055	317	23648	10	4	TTHERM_01093730			32.m00243	168	63224	6	5	TTHERM_00322800
	6.m00368	219	56664	8	4	TTHERM_00083470			3682.m00052	317	32780	7	4	TTHERM_00823930			3681.m00140	168	45986	5	3	TTHERM_00443120
	136.m00085	219	31772	9	6	TTHERM_00802450			8.m00504	316	59985	7	5	TTHERM_00122290			3694.m00041	167	76645	7	4	TTHERM_00277490
	87.m00172	219	12922	7	4	TTHERM_00623050			144.m00135	314	19843	9	4	TTHERM_00829380			139.m00129	166	62190	5	4	TTHERM_00820670
	221.m00041	219	12219	10	3	TTHERM_01079060			107.m00099	314	15920	7	3	TTHERM_00694350			119.m00076	165	41955	3	2	TTHERM_00730320
	3686.m00065	219	126474	6	2	TTHERM_00471040			110.m00116	314	68590	8	4	TTHERM_00703670			3689.m00084	164	20766	4	2	TTHERM_00338080
	3682.m00052	218	32780	9	5	TTHERM_00823930			7.m00422	313	46510	9	3	TTHERM_00102730			1.m00579	164	72322	3	3	TTHERM_00001240
	180.m00049	217	101925	11	7	TTHERM_00969600			3692.m00064	312	83370	10	7	TTHERM_00294910			3722.m00062	163	227583	3	3	TTHERM_00526670
	3717.m00112	90	69941	3	2	TTHERM_00523000	kinase, found in CCDC96-coDel, Table 2		3706.m00077	312	23914	7	5	TTHERM_00239080			3724.m00091	163	36919	3	2	TTHERM_00659130
	3706.m00144	216	180389	3	1	TTHERM_00241780			3707.m00236	311	50746	9	5	TTHERM_00068110			90.m00126	162	56194	5	4	TTHERM_00632930
	163.m00047	216	25109	4	1	TTHERM_00918500			16.m00305	310	27017	11	5	TTHERM_00193660			3702.m00021	161	53104	5	4	TTHERM_00140940
	3716.m00064	216	48341	11	8	TTHERM_00500890			6.m00581	310	49887	8	4	TTHERM_00091540			76.m00134	161	30573	4	2	TTHERM_00568030
	3715.m00942	216	16023	3	2		present in CCDC113-KO		76.m00163	309	30855	6	2	TTHERM_00569310			3689.m00003	161	32140	3	2	TTHERM_00333230
	3690.m00071	215	22289	6	4	TTHERM_00267910			274.m00036	308	90503	9	5	TTHERM_01207660			87.m00172	161	12922	5	2	TTHERM_00623050
	3709.m00081	214	87060	5	3	TTHERM_00474830			1.m00909	307	68602	9	8	TTHERM_00013550			1.m00883	160	41069	4	2	TTHERM_00013290
	99.m00161	212	72267	3	2	TTHERM_00666670			3703.m00146	306	88067	9	7	TTHERM_00349080			3743.m00040	160	11691	3	2	TTHERM_00837950
	3701.m00225	210	121371	7	4	TTHERM_00221140			76.m00134	306	30573	10	5	TTHERM_00568030			3686.m00070	160	23220	5	3	TTHERM_00471090
	3699.m00281	209	83609	7	5	TTHERM_00130010			72.m00113	305	222487	9	5	TTHERM_00550820			3694.m00059	160	48089	5	4	TTHERM_00279670
	3674.m00070	209	223593	6	4	TTHERM_00691790			41.m00307	304	56439	9	6	TTHERM_00390040			72.m00136	97	44313	3	2	TTHERM_00551090
	3707.m00043	208	89630	11	7	TTHERM_00056140			192.m00087	304	31066	7	1	TTHERM_01005320			3712.m00077	160	36316	2	1	TTHERM_00456850
	268.m00029	208	18291	5	3	TTHERM_01188360			5.m00568	303	29142	7	4	TTHERM_00079720			3729.m00094	160	23862	4	2	TTHERM_00549500
	1.m00579	207	72322	8	3	TTHERM_00001240			45.m00183	302	284128	9	3	TTHERM_00415670			132.m00076	159	353710	2	1	TTHERM_00785910
	90.m00126	206	56194	7	3	TTHERM_00632930			3730.m00028	301	42974	8	5	TTHERM_00678170			3697.m00090	159	11321	5	4	TTHERM_00189170
	3702.m00019	206	15230	6	4	TTHERM_00140920			3721.m00086	300	29770	5	3	TTHERM_00566680			3715.m00043	159	76090	3	2	TTHERM_00497320
	7.m00482	205	7702	6	3	TTHERM_00105330			1.m00579	299	72322	9	5	TTHERM_00001240			108.m00193	159	14589	4	2	TTHERM_00697490
	7.m00525	204	24052	7	4	TTHERM_00106820			154.m00115	298	50586	4	2	TTHERM_00865270			3697.m00040	158	49859	5	4	TTHERM_00188670
	3718.m00065	204	109008	7	5	TTHERM_00535760			3711.m00047	297	25210	8	5	TTHERM_00492760			221.m00044	158	46369	3	3	TTHERM_01079090
	3704.m00112	204	51135	5	3	TTHERM_00446240			131.m00114	297	74074	9	8	TTHERM_00784370			3738.m00058	158	212155	4	4	TTHERM_00781000
	8.m00329	203	72019	7	3	TTHERM_00112550			91.m00105	296	28460	8	5	TTHERM_00636870			3674.m00070	158	223593	4	3	TTHERM_00691790
	3697.m00090	203	11321	8	2	TTHERM_00189170			5.m00599	295	81984	9	6	TTHERM_00080030			79.m00106	157	31907	3	2	TTHERM_00581490
	16.m00365	202	29212	7	4	TTHERM_00194250			3702.m00069	294	54032	7	4	TTHERM_00142420			192.m00087	157	31066	4	2	TTHERM_01005320
	3698.m00063	201	59400	6	5	TTHERM_00133690			88.m00154	293	30649	10	6	TTHERM_00628600			41.m00253	157	94941	3	2	TTHERM_00388510
	7.m00481	200	46800	7	5	TTHERM_00105320			3722.m00062	293	227583	5	2	TTHERM_00526670			96.m00123	156	32240	4	3	TTHERM_00655560
	236.m00032	200	48943	3	3	TTHERM_01106140			3701.m00101	293	48582	7	3	TTHERM_00218880			265.m00027	156	49501	6	6	TTHERM_01179780
	99.m00134	199	61884	6	5	TTHERM_00666400			199.m00044	292	125438	8	4	TTHERM_01018330			5.m00599	155	81984	4	4	TTHERM_00080030
	3697.m00281	198	46270	3	2	TTHERM_00192090			3699.m00119	291	67168	7	4	TTHERM_00127260			3714.m00138	154	88150	4	3	TTHERM_00412070
	163.m00048	198	31281	4	4	TTHERM_00918510			3712.m00912	289	74182	9	4				188.m00068	154	21871	3	1	TTHERM_00997670
	127.m00074	198	11076	5	2	TTHERM_00770690			3704.m00088	289	55677	8	7	TTHERM_00445980			7.m00361	153	194524	4	3	TTHERM_00101130
	88.m00091	197	11982	6	1	TTHERM_00626980			3690.m00071	288	22289	5	2	TTHERM_00267910			215.m00064	153	100841	4	3	TTHERM_01055670
	185.m00060	195	55322	4	3	TTHERM_00989490			8.m00437	288	34615	9	6	TTHERM_00117590			3711.m00044	153	27592	3	1	TTHERM_00492730
	2.m02094	85	49612	5	3	TTHERM_00036960			388.m00008	287	86615	7	4	TTHERM_01435670			3737.m00032	152	43216	2	1	TTHERM_00688570
	3.m01870	195	87513	6	5	TTHERM_00052560			96.m00149	287	178992	7	5	TTHERM_00655860			91.m00105	152	28460	4	2	TTHERM_00636870
	8.m00440	194	32898	12	6	TTHERM_00118610			112.m00131	287	11171	5	2	TTHERM_00713350			68.m00254	152	104023	3	3	TTHERM_00534080
	101.m00161	194	35934	6	3	TTHERM_00675650			41.m00253	286	94941	7	3	TTHERM_00388510			54.m00288	151	68991	2	1	TTHERM_00463800
	3682.m00027	194	21015	5	2	TTHERM_00823660			3743.m00009	282	71071	8	5	TTHERM_00836640			3733.m00032	149	24730	5	4	TTHERM_00578720
	251.m00042	194	64647	7	4	TTHERM_01141570			3720.m00095	281	14187	10	5	TTHERM_00561680			112.m00142	148	33495	3	3	TTHERM_00713470
	19.m00379	193	24001	6	4	TTHERM_00227770			52.m00171	281	84151	8	5	TTHERM_00448750			3712.m00049	148	70995	4	3	TTHERM_00455570
	95.m00123	193	122422	6	2	TTHERM_00653900			3676.m00063	280	48772	6	3	TTHERM_00773690			68.m00162	147	33955	4	3	TTHERM_00532150
	3697.m00156	192	79972	7	5	TTHERM_00190830			3718.m00111	280	50630	9	4	TTHERM_00537220			279.m00026	147	40950	4	3	TTHERM_01220370
	3732.m00082	192	29292	6	3	TTHERM_00686230			3679.m00126	280	95126	7	5	TTHERM_00420960			3710.m00113	147	84553	4	3	TTHERM_00469080
	144.m00135	192	19843	7	4	TTHERM_00829380			99.m00134	280	61884	7	6	TTHERM_00666400			54.m00250	147	100132	3	3	TTHERM_00463420
	314.m00030	191	87584	6	3	TTHERM_01298560			3735.m00040	278	58274	7	5	TTHERM_00558040			3672.m00061	146	65007	3	2	TTHERM_00760790
	3706.m00052	191	37300	7	3	TTHERM_00238830			3709.m00106	278	107097	10	9	TTHERM_00475080			8.m00448	145	21302	5	2	TTHERM_00118720
	165.m00060	189	59426	3	2	TTHERM_00925340			41.m00190	277	19368	7	3	TTHERM_00384910			47.m00256	145	70074	4	3	TTHERM_00426260
	167.m00069	189	154566	4	4	TTHERM_00929540			3729.m00002	276	55911	6	5	TTHERM_00541470			3712.m00912	144	74182	3	2
	3706.m00077	188	23914	5	3	TTHERM_00239080			68.m00139	276	20352	8	5	TTHERM_00531900			3690.m00042	144	151361	4	3	TTHERM_00266610
	108.m00181	188	29333	4	2	TTHERM_00697370			88.m00163	250	16894	9	4	TTHERM_00628690			91.m00196	143	100751	3	2	TTHERM_00637780
	3.m01942	188	48741	7	5	TTHERM_00047490			3674.m00081	275	22542	8	2	TTHERM_00691900			13.m00391	143	159903	3	3	TTHERM_00158420
	54.m00288	187	68991	7	1	TTHERM_00463800			211.m00061	273	39263	6	4	TTHERM_01049350			3704.m00061	143	46540	5	5	TTHERM_00444710
	3707.m00026	187	27065	8	3	TTHERM_00055970			127.m00074	273	11076	8	5	TTHERM_00770690			3.m01702	143	93915	5	4	TTHERM_00046530
	3707.m00333	187	114745	4	3	TTHERM_00071090			40.m00201	273	69133	6	4	TTHERM_00378620			160.m00088	143	44450	4	3	TTHERM_00899460
	96.m00149	185	178992	4	3	TTHERM_00655860			3700.m00233	272	41245	9	6	TTHERM_00151810			602.m00002	142	100962	3	2	TTHERM_01731490
	3731.m00029	185	120559	5	4	TTHERM_00670340			3723.m00018	272	92422	7	5	TTHERM_00506900			246.m00027	141	108897	3	3	TTHERM_01126390
	1.m00695	184	22665	8	4	TTHERM_00006390			3717.m00040	272	170959	7	5	TTHERM_00522280			5.m05451	141	41386	3	2
	3734.m00050	181	128877	6	3	TTHERM_00683100			3704.m00140	272	32823	6	4	TTHERM_00446510			3700.m00272	140	171691	2	1	TTHERM_00152210
	3682.m00030	180	22998	5	2	TTHERM_00823690			154.m00122	272	20454	6	4	TTHERM_00865340			79.m00158	140	39678	3	1	TTHERM_00582060
	3724.m00051	180	38046	5	3	TTHERM_00658730			224.m00049	270	33291	10	4	TTHERM_01083050			211.m00061	139	39263	2	2	TTHERM_01049350
	265.m00039	180	26328	9	3	TTHERM_01179900			3677.m00046	270	39159	8	4	TTHERM_00649060			45.m00183	138	284128	3	3	TTHERM_00415670
	3698.m00091	180	59269	7	6	TTHERM_00134970			3694.m00171	270	23582	7	4	TTHERM_00283850			3691.m00173	138	37122	2	1	TTHERM_00302050
	225.m00035	179	69431	2	1	TTHERM_01084130			124.m00099	269	71423	6	3	TTHERM_00758840			60.m00134	138	25631	4	3	TTHERM_00488340
	159.m00086	179	108974	3	1	TTHERM_00896070			3.m01862	269	27706	8	3	TTHERM_00043880			3737.m00025	137	116754	3	3	TTHERM_00688500
	1.m01059	179	25679	8	3	TTHERM_00023980			3702.m00019	269	15230	7	3	TTHERM_00140920			150.m00105	137	17828	4	3	TTHERM_00853140
	3.m01759	179	55029	4	1	TTHERM_00046550			244.m00024	269	34141	4	2	TTHERM_01123840			115.m00147	136	105646	4	2	TTHERM_00721830
	3682.m00026	178	19602	5	4	TTHERM_00823650			3672.m00033	268	117569	5	4	TTHERM_00760510			235.m00035	136	41818	4	3	TTHERM_01104920
	3677.m00058	178	52897	4	3	TTHERM_00649180			54.m00161	268	46163	8	4	TTHERM_00460540			3692.m00112	136	66404	4	3	TTHERM_00295390
	3738.m00016	177	30255	6	3	TTHERM_00780580			3721.m00072	268	85406	8	6	TTHERM_00564540			7.m00523	134	29417	3	2	TTHERM_00106800
	3740.m00058	176	40123	6	3	TTHERM_00766430			5.m00322	267	55285	4	2	TTHERM_00074280			3740.m00045	134	16456	4	2	TTHERM_00765300
	6.m00581	176	49887	4	3	TTHERM_00091540	found in CCDC96-coDel, Table S2		7.m00361	265	194524	8	6	TTHERM_00101130			3726.m00020	134	49023	3	2	TTHERM_00586720
	3685.m00035	176	65954	4	2	TTHERM_00600110			273.m00032	263	54919	8	4	TTHERM_01205370			3698.m00137	133	79030	3	2	TTHERM_00136440
	7.m00523	176	29417	3	1	TTHERM_00106800			3674.m00070	263	223593	7	4	TTHERM_00691790			2.m02295	133	40781	4	2	TTHERM_00029960
	3684.m00068	175	108621	6	2	TTHERM_00530140			3706.m00136	262	36577	7	4	TTHERM_00241700			3691.m00135	133	40029	3	2	TTHERM_00300630
	183.m00035	175	299142	4	2	TTHERM_00979860			226.m00055	261	31160	10	6	TTHERM_01085680			3681.m00099	132	33702	2	1	TTHERM_00442710
	3675.m00061	173	56074	10	5	TTHERM_00585100			3676.m00037	260	37974	11	7	TTHERM_00773430			3672.m00042	132	37162	3	3	TTHERM_00760600
	76.m00134	172	30573	15	3	TTHERM_00568030			3677.m00084	258	68267	7	3	TTHERM_00649440			3692.m00107	132	70526	4	3	TTHERM_00295340
	188.m00068	172	21871	5	1	TTHERM_00997670			221.m00041	256	12219	9	3	TTHERM_01079060			388.m00008	131	86615	3	2	TTHERM_01435670
	246.m00027	171	108897	5	3	TTHERM_01126390			3712.m00064	256	213640	8	5	TTHERM_00456720			3694.m00188	131	63826	3	2	TTHERM_00284030
	7.m00366	171	23325	4	1	TTHERM_00101180			3713.m00028	254	33136	9	4	TTHERM_00399360			3718.m00065	131	109008	4	2	TTHERM_00535760
	145.m00092	171	36478	4	3	TTHERM_00835100			3675.m00074	253	99214	9	6	TTHERM_00585240			3692.m00095	131	453494	3	3	TTHERM_00295220
	16.m00303	170	114023	6	5	TTHERM_00193640			265.m00039	252	26328	6	4	TTHERM_01179900			1.m00695	130	22665	3	2	TTHERM_00006390
	3690.m00087	149	121370	7	5	TTHERM_00268070			172.m00085	251	13047	8	3	TTHERM_00943010			198.m00061	130	53467	4	3	TTHERM_01016070
	197.m00084	170	71078	3	3	TTHERM_01014800			173.m00049	251	92664	6	3	TTHERM_00945240			3722.m00026	129	34488	2	1	TTHERM_00526310
	22.m00269	170	68006	5	4	TTHERM_00252420			1.m00990	249	46304	4	2	TTHERM_00016360			40.m00275	129	39159	3	3	TTHERM_00382330
	3695.m00076	167	40540	4	3	TTHERM_00344030			3714.m00058	248	34133	8	4	TTHERM_00410270			3729.m00108	129	31101	4	4	TTHERM_00549640
	3694.m00156	167	31501	4	3	TTHERM_00283700	found in CCDC96-coDel, Table S2		3704.m00061	248	46540	8	6	TTHERM_00444710			3738.m00016	129	30255	4	4	TTHERM_00780580
	3724.m00079	167	47937	3	1	TTHERM_00659010			5.m05451	248	41386	5	3				3682.m00027	129	21015	3	1	TTHERM_00823660
	133.m00093	167	54907	4	3	TTHERM_00790780			3702.m00021	247	53104	7	3	TTHERM_00140940			76.m00179	128	18109	3	2	TTHERM_00569490
	1.m00990	167	46304	4	2	TTHERM_00016360	not found in WT ciliome, Tables S2 and S3		3705.m00049	246	83616	6	3	TTHERM_00327060			3.m01925	128	40163	4	3	TTHERM_00051840
	3676.m00027	167	17620	10	3	TTHERM_00773330			3715.m00043	246	76090	7	5	TTHERM_00497320			3716.m00033	128	217789	4	3	TTHERM_00499580
	37.m00185	166	78864	4	2	TTHERM_00354820			1.m00798	246	95581	8	5	TTHERM_00011440			3707.m00236	128	50746	3	3	TTHERM_00068110
	92.m00172	166	79048	5	4	TTHERM_00644590			3700.m00118	246	14259	8	4	TTHERM_00149630			3701.m00210	128	52721	2	1	TTHERM_00220990
	3687.m00078	166	146663	5	4	TTHERM_00316630			3.m01702	245	93915	6	4	TTHERM_00046530			265.m00039	127	26328	3	2	TTHERM_01179900
	3681.m00046	165	55675	5	4	TTHERM_00442180			337.m00015	245	36505	6	3	TTHERM_01345810			91.m00108	126	37869	4	3	TTHERM_00636900
	1.m00776	165	44730	5	1	TTHERM_00011220			3738.m00016	245	30255	5	3	TTHERM_00780580			1.m01055	125	67520	3	2	TTHERM_00023940
	30.m00299	165	200878	4	4	TTHERM_00313030	not found in WT ciliome, Tables S2 and S3		3694.m00059	244	48089	7	4	TTHERM_00279670			3711.m00047	125	25210	3	3	TTHERM_00492760
	214.m00043	165	30533	2	1	TTHERM_01054220	not found in WT ciliome, Tables S2 and S3		279.m00026	244	40950	6	3	TTHERM_01220370			3710.m00037	125	80398	2	1	TTHERM_00467310
	3674.m00080	164	69936	8	5	TTHERM_00691890			208.m00035	243	25625	6	2	TTHERM_01043090			3671.m00054	125	120221	2	2	TTHERM_00723450
	3704.m00061	164	46540	9	6	TTHERM_00444710			131.m00134	243	139297	6	4	TTHERM_00784570			3718.m00119	125	44102	3	2	TTHERM_00537300
	3719.m00031	163	15390	4	2	TTHERM_00476710			3690.m01037	243	120798	6	4				236.m00032	124	48943	4	3	TTHERM_01106140
	3696.m00023	163	56611	6	4	TTHERM_00304340			3674.m00052	242	28921	6	3	TTHERM_00691610			124.m00099	124	71423	3	2	TTHERM_00758840
	3700.m00085	162	43020	9	5	TTHERM_00149300			54.m00250	241	100132	5	4	TTHERM_00463420			3.m01862	124	27706	4	3	TTHERM_00043880
	3744.m00002	162	17437	4	1	TTHERM_00705050	found in CCDC96-coDel, Table S2		2.m02450	241	52338	7	5	TTHERM_00041580			3732.m00074	123	21022	3	3	TTHERM_00686150
	19.m00288	162	33026	4	2	TTHERM_00225860			3691.m00031	241	19401	7	5	TTHERM_00298510			3.m01798	123	51696	3	2	TTHERM_00050590
	3690.m00030	162	43519	7	3	TTHERM_00266490	found in CCDC96-coDel, Table S2		3690.m00030	240	43519	8	6	TTHERM_00266490			211.m00037	123	54933	3	2	TTHERM_01048110
	132.m00111	162	56053	5	3	TTHERM_00787250			3.m01840	240	44566	5	3	TTHERM_00043800			3698.m00081	122	40418	2	1	TTHERM_00134870
	2.m10682	160	35517	8	5		found in CCDC96-coDel, Table S2		3707.m00043	239	89630	8	5	TTHERM_00056140			3681.m00106	122	90485	3	2	TTHERM_00442780
	149.m00058	159	182534	4	1	TTHERM_00849310			3717.m00106	238	7358	6	3	TTHERM_00522940			3727.m00492	122	127358	2	1
	110.m00116	158	68590	6	5	TTHERM_00703670			108.m00181	238	29333	5	2	TTHERM_00697370			3743.m00049	121	58667	2	1	TTHERM_00840040
	3702.m00099	158	41063	8	3	TTHERM_00143720			212.m00071	237	74951	6	4	TTHERM_01050700			108.m00136	121	88068	3	2	TTHERM_00695880
	3698.m00012	158	102926	5	4	TTHERM_00131180			3685.m00035	236	65954	7	4	TTHERM_00600110			3677.m00582	121	12267	3	2
	3702.m00113	158	52112	4	4	TTHERM_00144860			88.m00165	234	81653	5	2	TTHERM_00628710			3705.m00049	120	83616	2	1	TTHERM_00327060
	76.m00163	158	30855	3	2	TTHERM_00569310	found in CCDC96-coDel, Table S2		231.m00035	234	26354	6	3	TTHERM_01094890			1.m01056	120	13400	4	2	TTHERM_00023950
	3732.m00074	157	21022	6	3	TTHERM_00686150			112.m00142	234	33495	7	6	TTHERM_00713470			183.m00027	120	47334	3	1	TTHERM_00979780
	3714.m00058	156	34133	6	2	TTHERM_00410270			3735.m00022	233	57477	7	4	TTHERM_00557860			3680.m00087	120	29579	3	2	TTHERM_00486610
	3722.m00062	156	227583	5	4	TTHERM_00526670			40.m00236	233	50407	6	4	TTHERM_00378970			41.m00167	119	40080	3	2	TTHERM_00384680
	47.m00256	155	70074	4	3	TTHERM_00426260			197.m00078	233	16248	4	1	TTHERM_01014740			3700.m00270	119	42976	2	2	TTHERM_00152190
	3672.m00061	155	65007	3	2	TTHERM_00760790			92.m00172	232	79048	6	3	TTHERM_00644590			2.m10682	119	35517	4	3
	2.m02076	155	36914	4	2	TTHERM_00028530			40.m00169	231	35552	8	5	TTHERM_00377310			3701.m00009	118	60753	3	3	TTHERM_00215960
	3727.m00053	155	72021	3	2	TTHERM_00647310			190.m00048	230	43140	6	4	TTHERM_01000190			131.m00145	118	72674	2	1	TTHERM_00784680
	1.m00909	155	68602	4	3	TTHERM_00013550			183.m00027	230	47334	6	2	TTHERM_00979780			3703.m00082	118	50025	2	2	TTHERM_00348440
	3715.m00043	153	76090	6	5	TTHERM_00497320			3702.m00067	229	135294	7	5	TTHERM_00142400			3712.m00064	118	213640	4	4	TTHERM_00456720
	3707.m00143	153	45437	5	2	TTHERM_00059150			79.m00106	229	31907	5	4	TTHERM_00581490			3700.m00141	117	74693	3	3	TTHERM_00149860
	229.m00048	152	27645	7	3	TTHERM_01092470			3733.m00032	228	24730	9	6	TTHERM_00578720			3702.m00219	117	66771	2	2	TTHERM_00145930
	213.m00061	151	59364	4	2	TTHERM_01052880			77.m00138	228	25284	7	5	TTHERM_00575360			7.m00494	117	62980	2	2	TTHERM_00105450
	226.m00055	150	31160	5	3	TTHERM_01085680	not in WT ciliome Table S3		3692.m00187	228	15054	6	2	TTHERM_00297140			108.m00121	117	46944	2	2	TTHERM_00695730
	76.m00138	150	113122	4	3	TTHERM_00569060			3672.m00042	227	37162	8	4	TTHERM_00760600			3679.m00059	116	103354	3	3	TTHERM_00420290
	3727.m00072	149	113152	3	1	TTHERM_00647500			3718.m00065	226	109008	6	4	TTHERM_00535760			5.m00322	116	55285	1	1	TTHERM_00074280
	3707.m00247	148	126206	2	2	TTHERM_00069220			3731.m00029	226	120559	7	5	TTHERM_00670340			192.m00071	116	47581	2	1	TTHERM_01005160
	3700.m00066	148	23486	5	2	TTHERM_00149110			16.m00343	225	20279	5	2	TTHERM_00194030			3702.m00067	116	135294	4	3	TTHERM_00142400
	3672.m00042	148	37162	7	5	TTHERM_00760600			3706.m00144	225	180389	4	2	TTHERM_00241780			3700.m00086	115	37120	3	3	TTHERM_00149310
	170.m00092	148	45422	5	2	TTHERM_00939140			3730.m00033	224	56236	4	2	TTHERM_00678220			119.m00135	115	37247	4	4	TTHERM_00732890
	314.m00028	148	39477	3	1	TTHERM_01298540			188.m00072	224	15329	5	3	TTHERM_00997710			314.m00019	115	18903	3	2	TTHERM_01298450
	87.m00170	147	176317	6	5	TTHERM_00623030			140.m00061	224	28773	5	3	TTHERM_00821870			131.m00134	115	139297	3	2	TTHERM_00784570
	3702.m00135	146	36132	3	2	TTHERM_00145080			3735.m00093	222	31944	8	5	TTHERM_00558590			3743.m00009	114	71071	3	2	TTHERM_00836640
	238.m00032	146	76604	4	2	TTHERM_01108510			76.m00179	222	18109	6	4	TTHERM_00569490			3681.m00080	114	121367	2	2	TTHERM_00442520
	171.m00077	145	24687	4	1	TTHERM_00941540			3737.m00025	222	116754	6	3	TTHERM_00688500			3724.m00051	114	38046	2	1	TTHERM_00658730
	3716.m00019	145	41155	8	6	TTHERM_00499440			1.m01056	221	13400	6	4	TTHERM_00023950			3717.m00082	114	203159	3	3	TTHERM_00522700
	3735.m00097	145	72771	4	3	TTHERM_00558630			133.m00094	221	14762	5	2	TTHERM_00790790			48.m00177	114	90697	3	2	TTHERM_00429730
	40.m00275	145	39159	4	4	TTHERM_00382330			3687.m00065	208	14275	6	2	TTHERM_00316500			3673.m00062	114	14699	4	2	TTHERM_00716270
	48.m00204	145	24278	4	2	TTHERM_00430010			3702.m00093	106	21457	4	2	TTHERM_00143660			3714.m00114	113	100457	3	3	TTHERM_00411830
	3680.m00107	144	67955	7	6	TTHERM_00486810			136.m00085	220	31772	8	6	TTHERM_00802450			3692.m00172	113	39064	2	2	TTHERM_00295990
	54.m00250	144	100132	2	1	TTHERM_00463420			184.m00047	220	49310	5	3	TTHERM_00985020			138.m00104	113	10187	3	2	TTHERM_00812780
	145.m00117	144	60602	6	3	TTHERM_00835350			77.m00224	217	34641	5	3	TTHERM_00577250			7.m00567	112	16825	3	3	TTHERM_00105430
	3680.m00125	144	28619	6	4	TTHERM_00486990			3671.m00048	214	72902	8	4	TTHERM_00723390			3680.m00125	112	28619	3	2	TTHERM_00486990
	363.m00015	144	59217	5	2	TTHERM_01394370			3703.m01253	214	48187	7	5				3717.m00045	112	202016	3	2	TTHERM_00522330
	337.m00011	143	75273	4	2	TTHERM_01345770	found in CCDC96-coDel, Table S2		37.m00185	214	78864	4	2	TTHERM_00354820			3713.m00028	112	33136	2	2	TTHERM_00399360
	3692.m00172	143	39064	3	2	TTHERM_00295990			3686.m00067	214	49161	5	4	TTHERM_00471060			3703.m00144	111	16793	2	2	TTHERM_00349060
	3685.m00072	142	48717	6	1	TTHERM_00600480			3.m01751	213	47895	5	4	TTHERM_00046180			3735.m00097	111	72771	2	2	TTHERM_00558630
	3712.m00040	142	176501	3	2	TTHERM_00455480			6.m00517	212	16749	6	4	TTHERM_00086940			2.m02303	111	31628	2	2	TTHERM_00038830
	88.m00165	141	81653	3	2	TTHERM_00628710			3701.m00210	211	52721	6	4	TTHERM_00220990			3676.m00035	110	23699	2	1	TTHERM_00773410
	96.m00123	141	32240	3	2	TTHERM_00655560			191.m00069	211	36794	6	4	TTHERM_01002890			3693.m00010	110	404025	3	3	TTHERM_00370740
	88.m00132	141	40070	4	3	TTHERM_00628380			3671.m00063	210	55501	5	3	TTHERM_00723540			3702.m00099	110	41063	3	3	TTHERM_00143720
	3673.m00010	140	95286	3	2	TTHERM_00715730	found in CCDC96-coDel, Table S2		1.m01055	210	67520	4	2	TTHERM_00023940			1.m00890	110	38854	2	2	TTHERM_00013360
	3707.m00089	140	46326	5	4	TTHERM_00058600			3732.m00057	209	37638	5	2	TTHERM_00685980			3684.m00068	110	108621	2	2	TTHERM_00530140
	88.m00093	140	87737	6	2	TTHERM_00627000			3684.m00030	209	24389	4	2	TTHERM_00529760			87.m00234	110	30467	4	3	TTHERM_00624660
	3725.m00635	140	26355	3	3				3707.m00298	209	19650	7	4	TTHERM_00070740			3674.m00080	110	69936	4	4	TTHERM_00691890
	3698.m00137	139	79030	5	4	TTHERM_00136440			3702.m00171	207	45469	8	5	TTHERM_00145440			212.m00071	109	74951	2	1	TTHERM_01050700
	16.m00305	138	27017	6	2	TTHERM_00193660			38.m00298	207	136352	5	4	TTHERM_00365450			37.m00310	109	25573	3	2	TTHERM_00357070
	77.m00224	138	34641	4	3	TTHERM_00577250			3681.m00038	207	48066	6	5	TTHERM_00442100			72.m00112	109	120954	2	2	TTHERM_00550810
	3714.m00055	138	44274	5	4	TTHERM_00410240			145.m00117	207	60602	6	2	TTHERM_00835350			190.m00047	109	40750	3	2	TTHERM_01000180
	3705.m00049	137	83616	4	1	TTHERM_00327060			3674.m00080	207	69936	5	3	TTHERM_00691890			154.m00113	108	13214	3	2	TTHERM_00865250
	3679.m00143	136	62010	5	4	TTHERM_00421140	dnaJ, not found in WT ciliome Tables S2 and S3		3717.m00082	206	203159	6	4	TTHERM_00522700			3685.m00089	108	41254	2	2	TTHERM_00600650
	47.m00197	136	25627	3	2	TTHERM_00424680			92.m00123	205	26089	6	3	TTHERM_00641120			3729.m00002	107	55911	2	2	TTHERM_00541470
	133.m00094	136	14762	13	1	TTHERM_00790790			300.m00015	205	187369	5	4	TTHERM_01265040			314.m00030	107	87584	2	1	TTHERM_01298560
	108.m00136	136	88068	4	1	TTHERM_00695880			163.m00048	205	31281	4	3	TTHERM_00918510			3721.m00072	106	85406	3	3	TTHERM_00564540
	37.m00246	135	33062	5	5	TTHERM_00355430	LRRC74A, found in CCDC96-coDel		5.m00524	204	36864	4	3	TTHERM_00079270			171.m00073	106	23293	3	1	TTHERM_00941580
	124.m00099	135	71423	4	2	TTHERM_00758840			3.m01950	204	203790	6	4	TTHERM_00049140			5.m00475	106	15454	3	2	TTHERM_00077790
	48.m00194	135	53813	5	5	TTHERM_00429910			87.m00138	204	69994	6	5	TTHERM_00622710			232.m00050	106	29034	3	2	TTHERM_01099130
	1.m00953	133	52271	2	2	TTHERM_00015980			3707.m00026	203	27065	6	3	TTHERM_00055970			3707.m00306	105	90190	3	2	TTHERM_00070820
	3717.m00041	134	77025	4	4	TTHERM_00522290			3704.m00084	203	60748	4	2	TTHERM_00445940			3683.m00009	105	68438	3	2	TTHERM_00825150
	225.m00041	133	66704	4	3	TTHERM_01084190			149.m00085	203	70060	4	3	TTHERM_00850570			3707.m00021	105	53979	3	3	TTHERM_00053930
	271.m00042	133	7754	4	2	TTHERM_01197110			48.m00308	202	15871	7	3	TTHERM_00434040			16.m00355	104	41472	2	1	TTHERM_00194150
	3694.m00041	133	76645	5	4	TTHERM_00277490			3692.m00066	202	70119	5	2	TTHERM_00294930			3688.m00002	103	258016	3	3	TTHERM_00285250
	42.m00252	132	25303	4	2	TTHERM_00392900			3682.m00026	200	19602	6	2	TTHERM_00823650			236.m00033	103	14541	3	1	TTHERM_01106150
	8.m00324	132	254241	2	1	TTHERM_00112500			211.m00037	200	54933	6	4	TTHERM_01048110			52.m00301	103	417509	2	2	TTHERM_00454060
	279.m00026	131	40950	3	3	TTHERM_01220370			3692.m00090	199	23330	7	4	TTHERM_00295170			101.m00161	102	35934	3	2	TTHERM_00675650
	3685.m00089	131	41254	2	2	TTHERM_00600650			3692.m00037	198	38847	4	1	TTHERM_00294640			3687.m00078	102	146663	2	1	TTHERM_00316630
	3698.m00139	131	89369	4	3	TTHERM_00136460			3690.m00087	197	121370	6	3	TTHERM_00268070			3688.m00197	102	551492	2	2	TTHERM_00292250
	22.m00354	130	18306	4	2	TTHERM_00257230			3682.m00027	196	21015	6	4	TTHERM_00823660			213.m00061	102	59364	3	2	TTHERM_01052880
	60.m00134	130	25631	4	3	TTHERM_00488340			3682.m00053	196	32568	6	2	TTHERM_00823940			3706.m00144	102	180389	1	1	TTHERM_00241780
	3736.m00006	130	18624	3	1	TTHERM_00660180			45.m00243	195	43067	5	3	TTHERM_00418290			337.m00014	102	23899	2	2	TTHERM_01345800
	139.m00130	130	60859	5	3	TTHERM_00820680			30.m00229	194	46070	8	4	TTHERM_00312330			3.m01799	101	21956	4	4	TTHERM_00047070
	47.m00262	130	29035	3	1	TTHERM_00426320			3715.m00030	194	37260	3	1	TTHERM_00497190			3707.m00298	101	19650	4	3	TTHERM_00070740
	3691.m00135	129	40029	3	1	TTHERM_00300630			165.m00060	194	59426	8	5	TTHERM_00925340			149.m00058	101	182534	2	1	TTHERM_00849310
	3698.m00230	129	76681	3	1	TTHERM_00138370			5.m00442	193	28803	5	4	TTHERM_00077450			3712.m00071	101	14280	2	1	TTHERM_00456790
	3697.m00216	128	122970	4	4	TTHERM_00191430			3686.m00104	193	65100	7	5	TTHERM_00471470			131.m00130	100	26163	2	2	TTHERM_00784530
	3718.m00119	128	44102	4	3	TTHERM_00537300			3700.m00086	193	37120	4	3	TTHERM_00149310			3700.m00250	100	42579	3	2	TTHERM_00151990
	3686.m00095	128	34426	5	1	TTHERM_00471380			87.m00172	192	12922	7	4	TTHERM_00623050			3674.m00052	100	28921	2	2	TTHERM_00691610
	3726.m00054	128	54701	6	4	TTHERM_00590060			163.m00047	191	25109	5	3	TTHERM_00918500			3680.m00105	100	73950	3	3	TTHERM_00486790
	224.m00049	127	33291	6	3	TTHERM_01083050			3704.m00077	191	19469	4	2	TTHERM_00444870			72.m00113	100	222487	3	3	TTHERM_00550820
	309.m00017	127	46774	4	2	TTHERM_01287980			3697.m00153	191	46093	5	3	TTHERM_00190800			68.m00216	99	67959	2	2	TTHERM_00532710
	201.m00034	126	104156	2	1	TTHERM_01021920			3686.m00095	190	34426	6	4	TTHERM_00471380			145.m00117	99	60602	3	3	TTHERM_00835350
	3679.m00100	126	127711	6	2	TTHERM_00420700			3680.m00087	190	29579	7	5	TTHERM_00486610			3733.m00048	99	30322	3	3	TTHERM_00578880
	3690.m00066	126	79428	2	1	TTHERM_00267860			3677.m00036	190	49136	4	2	TTHERM_00648960			3714.m00058	98	34133	2	1	TTHERM_00410270
	3.m01646	126	68313	6	5	TTHERM_00046870			181.m00058	190	17124	5	3	TTHERM_00974160			21.m00300	98	62737	2	2	TTHERM_00245740
	54.m00161	125	46163	4	2	TTHERM_00460540			149.m00047	190	48753	5	3	TTHERM_00849200			3694.m00165	98	73534	2	2	TTHERM_00283790
	3689.m00084	125	20766	5	3	TTHERM_00338080			3682.m00030	188	22998	7	3	TTHERM_00823690			172.m00085	98	13047	2	1	TTHERM_00943010
	91.m00196	124	100751	3	2	TTHERM_00637780			95.m00123	187	122422	4	2	TTHERM_00653900			77.m00224	98	34641	3	2	TTHERM_00577250
	132.m00071	124	35858	5	2	TTHERM_00785860			274.m00039	187	107287	5	4	TTHERM_01207690			3718.m00058	98	39118	2	2	TTHERM_00535690
	3738.m00054	124	14639	6	3	TTHERM_00780960			3702.m00150	186	39788	5	3	TTHERM_00145230			7.m00366	97	23325	2	1	TTHERM_00101180
	90.m00223	124	12973	4	2	TTHERM_00633150			3691.m00173	186	37122	3	1	TTHERM_00302050			3676.m00063	97	48772	3	2	TTHERM_00773690
	119.m00097	124	110248	5	3	TTHERM_00732510			90.m00126	186	56194	6	6	TTHERM_00632930			3684.m00060	97	84996	3	2	TTHERM_00530060
	3732.m00021	123	95100	3	2	TTHERM_00684620	protist specific		3740.m00054	186	202268	4	3	TTHERM_00765390			197.m00048	97	34818	3	2	TTHERM_01014440
	3719.m00125	123	28760	3	3	TTHERM_00483650			192.m00069	185	35136	4	3	TTHERM_01005140			3676.m00066	97	41699	3	3	TTHERM_00773720
	3702.m00171	122	45469	4	3	TTHERM_00145440			3738.m00043	184	76784	6	4	TTHERM_00780850			88.m00163	96	16894	3	2	TTHERM_00628690
	247.m00044	122	20597	5	3	TTHERM_01129680			6.m00529	184	62876	4	4	TTHERM_00088050			68.m00139	94	20352	3	3	TTHERM_00531900
	3729.m00066	122	132474	3	1	TTHERM_00548130			17.m00473	183	157582	5	4	TTHERM_00214830			16.m00424	96	17826	2	2	TTHERM_00195830
	190.m00048	122	43140	4	3	TTHERM_01000190			87.m00198	183	11794	2	1	TTHERM_00624300			3679.m00126	96	95126	2	2	TTHERM_00420960
	3688.m00190	121	41543	4	1	TTHERM_00292140			265.m00026	182	19115	4	2	TTHERM_01179770			200.m00044	96	17913	2	1	TTHERM_01020640
	112.m00131	121	11171	2	1	TTHERM_00713350			3736.m00001	182	45616	5	4	TTHERM_00660130			3697.m00156	95	79972	2	2	TTHERM_00190830
	40.m00201	121	69133	5	4	TTHERM_00378620			1.m00961	182	27639	3	2	TTHERM_00016060			3692.m00037	95	38847	3	2	TTHERM_00294640
	3681.m00076	121	119516	2	2	TTHERM_00442480			37.m00310	181	25573	6	3	TTHERM_00357070			145.m00083	95	16091	2	1	TTHERM_00835010
	8.m00354	120	35398	5	2	TTHERM_00112800			37.m00311	129	25363	5	2	TTHERM_00357080			3.m01708	95	149162	2	2	TTHERM_00046390
	30.m00262	120	30750	6	3	TTHERM_00312660			16.m00506	181	79005	4	3	TTHERM_00196650			3698.m00144	95	59647	2	2	TTHERM_00136510
	3713.m00082	119	66242	2	2	TTHERM_00401930			41.m00203	181	93937	4	2	TTHERM_00387020			225.m00057	94	118097	2	1	TTHERM_01084360
	143.m00095	119	41211	3	1	TTHERM_00827130			54.m00288	180	68991	4	1	TTHERM_00463800			222.m00038	94	41477	2	2	TTHERM_01080400
	3699.m00119	119	67168	4	4	TTHERM_00127260			88.m00093	180	87737	5	5	TTHERM_00627000			247.m00044	94	20597	2	2	TTHERM_01129680
	86.m00170	119	35115	3	2	TTHERM_00621410			3724.m00091	179	36919	3	1	TTHERM_00659130			230.m00055	94	23648	4	3	TTHERM_01093730
	3686.m00027	119	36135	2	1	TTHERM_00470660			3730.m00019	179	159926	7	5	TTHERM_00678080			88.m00091	94	11982	2	1	TTHERM_00626980
	3702.m00067	119	135294	4	3	TTHERM_00142400			3676.m00066	178	41699	6	3	TTHERM_00773720			95.m00123	93	122422	3	2	TTHERM_00653900
	3683.m00005	118	105639	4	4	TTHERM_00825110	uncharacterized protein		3680.m00107	178	67955	5	4	TTHERM_00486810			115.m00143	93	55156	2	1	TTHERM_00721790
	166.m00060	118	16737	4	2	TTHERM_00926990			14.m00295	178	105218	5	4	TTHERM_00170170			3685.m00006	93	97170	1	1	TTHERM_00599780
	3703.m00018	118	244037	3	1	TTHERM_00348090			3698.m00230	176	76681	4	2	TTHERM_00138370			30.m00229	92	46070	3	2	TTHERM_00312330
	235.m00035	117	41818	3	3	TTHERM_01104920			3710.m00094	175	52235	6	4	TTHERM_00467890			136.m00117	92	59143	3	2	TTHERM_00804750
	96.m00143	117	184409	4	1	TTHERM_00655760			3738.m00022	173	100884	4	2	TTHERM_00780640			99.m00162	92	84763	3	2	TTHERM_00666680
	3702.m00150	116	39788	4	3	TTHERM_00145230			7.m00525	173	24052	3	2	TTHERM_00106820			40.m00236	91	50407	2	2	TTHERM_00378970
	337.m00014	116	23899	6	4	TTHERM_01345800			3.m01870	173	87513	4	3	TTHERM_00052560			87.m00198	91	11794	1	1	TTHERM_00624300
	3728.m00033	116	23524	4	3	TTHERM_00538810			188.m00068	173	21871	5	2	TTHERM_00997670			3739.m00015	91	28051	3	2	TTHERM_00727630
	3676.m00063	115	48772	2	2	TTHERM_00773690			3673.m00010	172	95286	4	2	TTHERM_00715730			3676.m00037	91	37974	4	4	TTHERM_00773430
	3712.m00912	115	74182	5	4				3693.m00010	172	404025	6	4	TTHERM_00370740			3707.m00143	91	45437	3	3	TTHERM_00059150
	192.m00069	115	35136	3	3	TTHERM_01005140			3.m01992	171	51764	6	3	TTHERM_00046920			3693.m00130	90	76256	2	2	TTHERM_00375010
	3692.m00186	115	196945	6	3	TTHERM_00297130			3.m01760	171	30265	5	3	TTHERM_00047280			3694.m00039	90	41667	2	2	TTHERM_00277470
	3.m01992	115	51764	4	4	TTHERM_00046920			3719.m00025	171	18180	5	2	TTHERM_00476640			3686.m00063	90	93622	3	1	TTHERM_00471020
	17.m00461	114	171254	3	2	TTHERM_00214710			72.m00112	170	120954	4	3	TTHERM_00550810			3.m01992	90	51764	2	1	TTHERM_00046920
	37.m00310	114	25573	6	3	TTHERM_00357070			52.m00301	170	417509	4	4	TTHERM_00454060			3704.m00070	90	16831	3	2	TTHERM_00444800
	37.m00311	109	25363	4	2	TTHERM_00357080			1.m00865	170	108670	3	1	TTHERM_00013110			3704.m00140	89	32823	2	1	TTHERM_00446510
	3726.m00096	114	81152	5	5	TTHERM_00590480			3689.m00141	169	50254	5	3	TTHERM_00339690			241.m00033	89	23946	2	2	TTHERM_01117320
	3688.m00002	113	258016	3	2	TTHERM_00285250			30.m00305	169	40012	6	5	TTHERM_00313090			3705.m00113	88	66621	2	2	TTHERM_00329700
	3707.m00154	113	65977	5	3	TTHERM_00059260			54.m00294	169	77652	6	5	TTHERM_00463860			3.m01760	88	30265	3	2	TTHERM_00047280
	150.m00105	113	17828	4	3	TTHERM_00853140			3688.m00197	169	551492	5	2	TTHERM_00292250			2.m02240	88	45351	3	3	TTHERM_00038880
	6.m00470	112	147013	3	3	TTHERM_00085480	FAP57C		3724.m00051	168	38046	5	3	TTHERM_00658730			37.m00216	88	43480	1	1	TTHERM_00355130
	225.m00042	112	89337	4	4	TTHERM_01084200			3685.m00089	167	41254	4	3	TTHERM_00600650			3709.m00081	88	87060	2	2	TTHERM_00474830
	5.m00524	112	36864	2	1	TTHERM_00079270			3676.m00070	167	43225	5	3	TTHERM_00773760			363.m00015	87	59217	2	2	TTHERM_01394370
	225.m00057	111	118097	4	3	TTHERM_01084360			180.m00070	166	47517	5	5	TTHERM_00971800			76.m00138	87	113122	2	1	TTHERM_00569060
	188.m00072	111	15329	3	3	TTHERM_00997710			32.m00243	166	63224	5	2	TTHERM_00322800			3677.m00046	87	39159	2	2	TTHERM_00649060
	3676.m00070	111	43225	4	3	TTHERM_00773760			3701.m00146	166	70374	4	2	TTHERM_00219330			7.m00422	87	46510	2	2	TTHERM_00102730
	14.m00295	111	105218	3	3	TTHERM_00170170			3683.m00013	165	60274	7	4	TTHERM_00825190			3717.m00105	86	99893	2	2	TTHERM_00522930
	236.m00038	110	102154	3	3	TTHERM_01106200			3680.m00140	164	34091	5	3	TTHERM_00487140			3701.m00141	86	203573	1	1	TTHERM_00219280
	137.m00129	110	53188	3	1	TTHERM_00809400			3707.m00147	164	117666	3	2	TTHERM_00059190			3684.m00030	86	24389	1	1	TTHERM_00529760
	72.m00112	110	120954	3	3	TTHERM_00550810			108.m00128	163	71192	4	4	TTHERM_00695800			52.m00171	86	84151	2	1	TTHERM_00448750
	3707.m00237	110	24698	3	3	TTHERM_00068120			3695.m00076	162	40540	5	4	TTHERM_00344030			3715.m00038	86	24543	3	3	TTHERM_00497270
	3710.m00113	110	84553	8	6	TTHERM_00469080			314.m00028	161	39477	4	3	TTHERM_01298540			3690.m00066	86	79428	1	1	TTHERM_00267860
	3691.m00083	109	166313	3	3	TTHERM_00300110			3678.m00015	161	36470	4	2	TTHERM_00947460			87.m00166	86	57892	2	2	TTHERM_00622990
	134.m00132	109	30081	4	1	TTHERM_00794530			3720.m00106	161	96747	3	2	TTHERM_00562810			3729.m00055	86	181500	2	1	TTHERM_00548020
	3681.m00106	109	90485	4	3	TTHERM_00442780			226.m00042	161	24555	6	3	TTHERM_01085550			300.m00015	85	187369	1	1	TTHERM_01265040
	273.m00032	109	54919	2	1	TTHERM_01205370			3718.m00063	161	33441	5	3	TTHERM_00535740			3740.m00009	85	48130	3	3	TTHERM_00762930
	222.m00038	108	41477	2	2	TTHERM_01080400			14.m00455	160	53594	4	2	TTHERM_00185660			3691.m00083	84	166313	2	2	TTHERM_00300110
	3690.m00080	108	39763	4	2	TTHERM_00268000			3728.m00033	160	23524	5	2	TTHERM_00538810			191.m00069	84	36794	3	2	TTHERM_01002890
	3715.m00049	107	37705	3	2	TTHERM_00497380			72.m00123	160	25997	2	1	TTHERM_00550920			190.m00048	84	43140	2	1	TTHERM_01000190
	3704.m00140	107	32823	7	3	TTHERM_00446510			3706.m00170	160	47220	3	2	TTHERM_00242040			5.m00442	84	28803	1	1	TTHERM_00077450
	88.m00163	107	16894	2	1	TTHERM_00628690			92.m00184	159	70082	4	2	TTHERM_00644710			3715.m00942	84	16023	1	1
	170.m00067	107	37961	2	1	TTHERM_00938880			149.m00058	158	182534	4	2	TTHERM_00849310			3686.m00065	83	126474	2	1	TTHERM_00471040
	3.m01751	107	47895	3	2	TTHERM_00046180			310.m00041	158	46797	3	1	TTHERM_01289160			3700.m00066	83	23486	2	2	TTHERM_00149110
	3708.m00082	106	81181	4	4	TTHERM_00439040			3689.m00095	158	88697	5	3	TTHERM_00338210			3715.m00042	83	20164	3	1	TTHERM_00497310
	3707.m00141	106	201656	3	3	TTHERM_00059130			3712.m00001	158	26143	4	4	TTHERM_00455090			132.m00071	83	35858	3	3	TTHERM_00785860
	154.m00123	106	18423	4	1	TTHERM_00865350			246.m00028	157	52836	3	2	TTHERM_01126400			154.m00123	83	18423	2	2	TTHERM_00865350
	173.m00047	106	68636	3	2	TTHERM_00945220			23.m00347	157	48167	5	4	TTHERM_00264850			3681.m00898	83	44469	2	1
	40.m00205	106	62606	5	5	TTHERM_00378660			3717.m00112	157	69941	4	4	TTHERM_00523000			3682.m00052	82	32780	2	2	TTHERM_00823930
	172.m00085	105	13047	6	2	TTHERM_00943010			200.m00044	156	17913	5	4	TTHERM_01020640			3689.m00051	82	50411	2	2	TTHERM_00335720
	3702.m00025	104	35043	2	1	TTHERM_00140980			3737.m00083	156	109034	4	2	TTHERM_00690080			3687.m00043	82	23626	2	1	TTHERM_00316280
	3704.m00116	104	11482	3	2	TTHERM_00446280			3727.m00492	155	127358	3	2				3704.m00123	82	56494	2	2	TTHERM_00446340
	3706.m00136	104	36577	4	3	TTHERM_00241700			3700.m00114	155	50642	2	2	TTHERM_00149590			14.m00354	82	36390	3	3	TTHERM_00171780
	3707.m00021	104	53979	4	2	TTHERM_00053930			192.m00091	155	41274	6	5	TTHERM_01004930			445.m00009	81	33295	2	2	TTHERM_01528520
	150.m00104	103	14630	2	1	TTHERM_00853130			22.m00269	155	68006	5	3	TTHERM_00252420			347.m00010	81	140162	2	1	TTHERM_01362500
	92.m00184	103	70082	1	1	TTHERM_00644710			42.m00227	155	181266	3	2	TTHERM_00392650			6.m00517	81	16749	2	1	TTHERM_00086940
	3701.m00146	103	70374	4	2	TTHERM_00219330			3718.m00127	154	45834	4	2	TTHERM_00537380			3714.m00055	81	44274	2	1	TTHERM_00410240
	3686.m00063	103	93622	3	1	TTHERM_00471020			2.m02322	153	105771	3	1	TTHERM_00031760			173.m00049	81	92664	3	3	TTHERM_00945240
	6.m00499	103	38237	2	2	TTHERM_00086760			207.m00052	153	24984	3	3	TTHERM_01041920			72.m00103	81	17669	3	1	TTHERM_00550720
	16.m00490	102	45276	3	2	TTHERM_00196490			3710.m00143	152	55152	3	2	TTHERM_00469380			3689.m00176	80	52440	2	2	TTHERM_00340040
	3703.m00144	102	16793	2	2	TTHERM_00349060			3719.m00087	151	30742	3	1	TTHERM_00481270			2.m02139	80	83917	3	2	TTHERM_00039210
	14.m00486	102	133992	3	3	TTHERM_00186030			3737.m00032	151	43216	3	2	TTHERM_00688570			30.m00292	80	42545	3	3	TTHERM_00312960
	42.m00227	102	181266	4	4	TTHERM_00392650			136.m00117	151	59143	6	5	TTHERM_00804750			3671.m00063	80	55501	1	1	TTHERM_00723540
	68.m00254	101	104023	1	1	TTHERM_00534080			3700.m00270	124	42976	4	3	TTHERM_00152190			45.m00223	79	20702	1	1	TTHERM_00418090
	54.m00294	101	77652	3	2	TTHERM_00463860			3719.m00032	150	183721	6	5	TTHERM_00476720			3697.m00012	79	81473	2	1	TTHERM_00188390
	3718.m00063	101	33441	2	1	TTHERM_00535740			133.m00093	150	54907	3	3	TTHERM_00790780			3704.m00084	79	60748	1	1	TTHERM_00445940
	3697.m00202	100	50107	3	3	TTHERM_00191290			77.m00146	149	131669	8	7	TTHERM_00575440			7.m00466	79	123776	2	2	TTHERM_00105150
	225.m00032	99	45121	4	4	TTHERM_01084100			3.m01799	149	21956	5	4	TTHERM_00047070			198.m00076	79	60896	2	1	TTHERM_01016220
	374.m00016	99	11934	2	1	TTHERM_01412080			186.m00054	148	13800	5	4	TTHERM_00992760			3690.m00080	79	39763	2	2	TTHERM_00268000
	3675.m00092	99	131390	2	1	TTHERM_00585420			17.m00461	148	171254	3	2	TTHERM_00214710	FAP57C		3682.m00053	79	32568	3	3	TTHERM_00823940
	134.m00081	98	110153	3	2	TTHERM_00794020			13.m00351	148	51643	3	3	TTHERM_00158020			3700.m00118	78	14259	2	2	TTHERM_00149630
	14.m00354	98	36390	3	2	TTHERM_00171780			3718.m00058	148	39118	2	1	TTHERM_00535690			3728.m00064	78	144561	2	2	TTHERM_00540130
	5.m00599	98	81984	2	2	TTHERM_00080030			3718.m00072	148	21692	4	3	TTHERM_00535830			16.m00343	78	20279	2	2	TTHERM_00194030
	3727.m00062	98	110863	3	2	TTHERM_00647400			1.m00776	148	44730	3	1	TTHERM_00011220			3699.m00281	78	83609	2	2	TTHERM_00130010
	170.m00054	97	36796	2	2	TTHERM_00938750			247.m00044	147	20597	3	2	TTHERM_01129680			88.m00138	78	86496	2	2	TTHERM_00628440
	3690.m00116	97	82135	1	1	TTHERM_00270360			14.m00445	147	30801	3	2	TTHERM_00185560			180.m00070	78	47517	2	2	TTHERM_00971800
	3712.m00001	97	26143	3	1	TTHERM_00455090			3692.m00081	147	30913	4	2	TTHERM_00295080			6.m00368	78	56664	2	2	TTHERM_00083470
	101.m00159	96	16758	1	1	TTHERM_00675630			3700.m00194	146	42171	5	5	TTHERM_00151390			144.m00131	77	32185	2	1	TTHERM_00833850
	3693.m00130	96	76256	2	2	TTHERM_00375010			3732.m00074	146	21022	6	2	TTHERM_00686150			3689.m00095	77	88697	2	1	TTHERM_00338210
	41.m00203	96	93937	2	2	TTHERM_00387020			237.m00036	74	62628	3	2	TTHERM_01107300			131.m00082	77	35098	2	2	TTHERM_00782070
	2.m02322	96	105771	1	1	TTHERM_00031760			445.m00008	146	11782	4	2	TTHERM_01528510			3680.m00140	77	34091	2	1	TTHERM_00487140
	48.m00308	96	15871	4	1	TTHERM_00434040			3693.m00074	146	37169	4	3	TTHERM_00372410			77.m00146	77	131669	3	3	TTHERM_00575440
	3718.m00010	95	11718	6	3	TTHERM_00535210			3724.m00079	145	47937	3	2	TTHERM_00659010			3698.m00233	77	45011	1	1	TTHERM_00138400
	197.m00070	95	143300	5	3	TTHERM_01014660			3688.m00190	145	41543	4	2	TTHERM_00292140			171.m00077	76	24687	1	1	TTHERM_00941540
	3.m01862	95	27706	3	3	TTHERM_00043880			150.m00104	145	14630	4	1	TTHERM_00853130			3698.m00045	76	21894	2	1	TTHERM_00133510
	6.m00529	95	62876	2	2	TTHERM_00088050			17.m00368	145	25663	3	1	TTHERM_00202890			42.m00252	76	25303	1	1	TTHERM_00392900
	5.m00506	94	59523	2	2	TTHERM_00079090			156.m00080	145	12737	2	1	TTHERM_00877000			3674.m00081	76	22542	2	2	TTHERM_00691900
	3690.m00042	94	151361	2	1	TTHERM_00266610			3677.m00582	145	12267	4	3				7.m00566	76	27795	1	1	TTHERM_00106960
	156.m00080	94	12737	2	2	TTHERM_00877000			154.m00123	145	18423	5	2	TTHERM_00865350			42.m00227	76	181266	2	2	TTHERM_00392650
	76.m00234	94	30557	4	3	TTHERM_00572020			220.m00038	144	390259	3	3	TTHERM_01076970			3682.m00030	76	22998	2	2	TTHERM_00823690
	3711.m00042	94	110448	2	2	TTHERM_00492710			3701.m00141	144	203573	3	1	TTHERM_00219280			40.m00195	76	117039	2	2	TTHERM_00378560
	3737.m00055	94	22987	3	2	TTHERM_00688800			40.m00195	144	117039	3	2	TTHERM_00378560			3701.m00080	76	101790	2	1	TTHERM_00218670
	3698.m00201	94	31452	3	2	TTHERM_00138080			3707.m00265	143	135350	3	3	TTHERM_00069400			3671.m00071	76	89234	2	2	TTHERM_00723620
	3710.m00115	94	44333	2	2	TTHERM_00469100			3.m01859	143	36985	4	2	TTHERM_00043950			40.m00201	75	69133	2	2	TTHERM_00378620
	3.m01685	94	67719	4	3	TTHERM_00052420			7.m00482	143	7702	4	3	TTHERM_00105330			16.m05355	75	22839	1	1
	122.m00104	94	22724	1	1	TTHERM_00753340			99.m00131	142	15604	3	1	TTHERM_00666370			3675.m00044	74	53461	2	2	TTHERM_00584930
	48.m00237	93	48437	3	3	TTHERM_00431330			8.m00472	142	58527	4	4	TTHERM_00120980			14.m00445	74	30801	1	1	TTHERM_00185560
	117.m00150	93	83200	2	2	TTHERM_00726330			16.m00507	141	52811	4	3	TTHERM_00193910			3737.m00078	74	114605	1	1	TTHERM_00690030
	3711.m00044	92	27592	3	1	TTHERM_00492730			140.m00086	141	60551	4	3	TTHERM_00822160			3710.m00115	74	44333	2	2	TTHERM_00469100
	3736.m00001	92	45616	2	2	TTHERM_00660130			3680.m00105	140	73950	5	5	TTHERM_00486790			47.m00197	74	25627	2	2	TTHERM_00424680
	3737.m00060	92	19538	2	1	TTHERM_00689850			3692.m00095	140	453494	3	2	TTHERM_00295220			3697.m00235	74	68649	2	2	TTHERM_00191630
	117.m00117	91	125542	2	2	TTHERM_00725990			2.m02240	140	45351	4	3	TTHERM_00038880			3677.m00084	73	68267	2	2	TTHERM_00649440
	101.m00164	91	20339	3	2	TTHERM_00675680			3677.m00058	139	52897	3	2	TTHERM_00649180			17.m00473	73	157582	2	2	TTHERM_00214830
	3737.m00075	91	100530	3	2	TTHERM_00690000			3704.m00119	139	36798	2	1	TTHERM_00446300			108.m00128	73	71192	1	1	TTHERM_00695800
	3737.m00083	91	109034	2	2	TTHERM_00690080			3.m01875	139	64101	4	4	TTHERM_00048970			3691.m00172	73	112507	2	2	TTHERM_00302040
	3724.m00071	90	98199	2	1	TTHERM_00658930			3.m01997	138	45942	5	4	TTHERM_00047580			3697.m00278	72	102937	2	2	TTHERM_00192060
	1.m00668	90	15752	2	1	TTHERM_00006120			48.m00177	138	90697	4	3	TTHERM_00429730			287.m00029	72	95710	2	1	TTHERM_01243470
	3743.m00046	90	131405	4	2	TTHERM_00840010			3698.m00248	137	162687	4	4	TTHERM_00138550			3701.m00146	72	70374	2	2	TTHERM_00219330
	115.m00143	90	55156	2	2	TTHERM_00721790			3703.m00184	137	84219	4	3	TTHERM_00353480			252.m00036	72	25681	2	2	TTHERM_01142810
	2.m02085	90	8954	2	2	TTHERM_00037390			347.m00010	137	140162	3	2	TTHERM_01362500			3720.m00029	72	83677	2	2	TTHERM_00560000
	3676.m00035	90	23699	1	1	TTHERM_00773410			112.m00102	137	22418	3	1	TTHERM_00711980			3723.m00102	71	95639	3	3	TTHERM_00518740
	232.m00050	89	29034	6	2	TTHERM_01099130			3700.m00153	136	50068	4	3	TTHERM_00149980			3737.m00060	71	19538	1	1	TTHERM_00689850
	3700.m00270	89	42976	2	1	TTHERM_00152190			3738.m00058	136	212155	4	3	TTHERM_00781000			124.m00100	71	66842	1	1	TTHERM_00758850
	1.m00890	89	38854	2	1	TTHERM_00013360			3707.m00309	136	36005	4	3	TTHERM_00070850			1.m00727	71	73172	1	1	TTHERM_00008690
	5.m00432	89	43554	2	2	TTHERM_00077350			3712.m00071	136	14280	5	3	TTHERM_00456790			151.m00094	71	87757	2	1	TTHERM_00856550
	17.m00368	89	25663	5	2	TTHERM_00202890			236.m00032	136	48943	3	3	TTHERM_01106140			41.m00203	71	93937	1	1	TTHERM_00387020
	3730.m00047	88	74357	4	3	TTHERM_00678360			3705.m00113	135	66621	2	2	TTHERM_00329700			3726.m00096	71	81152	2	2	TTHERM_00590480
	127.m00103	88	119272	4	3	TTHERM_00772010			1.m00883	135	41069	4	1	TTHERM_00013290			3697.m00089	71	33294	2	2	TTHERM_00189160
	3689.m00102	88	47079	3	1	TTHERM_00338280			3697.m00149	135	41976	3	2	TTHERM_00190760			37.m00177	71	65186	1	1	TTHERM_00354740
	3694.m00059	88	48089	3	3	TTHERM_00279670			244.m00042	135	49929	2	2	TTHERM_01124020			3697.m00064	71	109841	1	1	TTHERM_00188910
	72.m00136	71	44313	4	4	TTHERM_00551090			3684.m00060	135	84996	3	3	TTHERM_00530060			3702.m00176	70	12960	1	1	TTHERM_00145490
	3680.m00137	88	27835	1	1	TTHERM_00487110			3708.m00082	135	81181	5	3	TTHERM_00439040			3676.m00070	70	43225	2	1	TTHERM_00773760
	5.m05451	88	41386	3	1				3745.m00020	134	584624	3	1	TTHERM_00933080			117.m00115	70	214643	1	1	TTHERM_00725970
	3692.m00037	87	38847	2	2	TTHERM_00294640			3716.m00064	134	48341	5	5	TTHERM_00500890			3684.m00074	70	56322	1	1	TTHERM_00530200
	13.m00286	87	62445	3	3	TTHERM_00155370			3707.m00247	134	126206	4	3	TTHERM_00069220			3719.m00032	70	183721	2	2	TTHERM_00476720
	3717.m00105	87	99893	2	1	TTHERM_00522930			198.m00076	134	60896	4	2	TTHERM_01016220			54.m00253	70	54702	1	1	TTHERM_00463450
	16.m00343	87	20279	4	4	TTHERM_00194030			30.m00328	80	83629	3	3	TTHERM_00313320			42.m00257	70	54868	1	1	TTHERM_00392950
	87.m00166	87	57892	1	1	TTHERM_00622990			3726.m00075	134	22271	4	1	TTHERM_00590280			127.m00103	69	119272	2	2	TTHERM_00772010
	3700.m00118	86	14259	3	2	TTHERM_00149630			3681.m00898	134	44469	3	1				3698.m00248	69	162687	2	1	TTHERM_00138550
	131.m00110	86	158482	3	2	TTHERM_00784330			99.m00200	133	67115	3	3	TTHERM_00668060			3672.m00009	69	49009	1	1	TTHERM_00760270
	3674.m00081	86	22542	5	3	TTHERM_00691900			3686.m00042	133	25651	5	4	TTHERM_00470810			3.m02027	69	41265	1	1	TTHERM_00047230
	3694.m00080	86	121348	2	1	TTHERM_00279920			8.m00354	132	35398	3	2	TTHERM_00112800			101.m00159	68	16758	1	1	TTHERM_00675630
	206.m00049	86	23933	3	3	TTHERM_01035650			3701.m00184	132	39331	4	1	TTHERM_00220730			3719.m00031	68	15390	2	2	TTHERM_00476710
	3720.m00099	86	111563	1	1	TTHERM_00561720			3684.m00019	131	94528	3	2	TTHERM_00529650	CCDC96		16.m00305	68	27017	2	2	TTHERM_00193660
	3681.m00898	85	44469	2	1				23.m00246	130	127888	2	1	TTHERM_00261860			3707.m00265	67	135350	2	2	TTHERM_00069400
	88.m00154	85	30649	4	2	TTHERM_00628600			232.m00050	130	29034	3	3	TTHERM_01099130			150.m00066	67	154824	1	1	TTHERM_00852750
	3704.m00057	85	92125	2	1	TTHERM_00444670			3712.m00077	130	36316	2	1	TTHERM_00456850			92.m00184	67	70082	1	1	TTHERM_00644710
	3729.m00069	85	33720	1	1	TTHERM_00548160			3681.m00119	130	62033	4	2	TTHERM_00442910			3700.m00049	66	59292	2	2	TTHERM_00148940
	7.m00422	84	46510	2	2	TTHERM_00102730			122.m00104	130	22724	3	1	TTHERM_00753340			3686.m00095	66	34426	1	1	TTHERM_00471380
	3677.m00084	84	68267	2	2	TTHERM_00649440			197.m00048	129	34818	3	3	TTHERM_01014440			3.m01699	66	32228	1	1	TTHERM_00052130
	3680.m00105	84	73950	1	1	TTHERM_00486790			3690.m00066	129	79428	3	3	TTHERM_00267860			225.m00035	66	69431	1	1	TTHERM_01084130
	163.m00046	84	13383	1	1	TTHERM_00918490			3720.m00099	128	111563	3	2	TTHERM_00561720			3706.m00170	66	47220	2	2	TTHERM_00242040
	339.m00012	83	61235	3	2	TTHERM_01347930			3692.m00151	128	102147	5	4	TTHERM_00295780			224.m00049	66	33291	2	2	TTHERM_01083050
	3726.m00075	83	22271	4	2	TTHERM_00590280			3727.m00072	127	113152	3	3	TTHERM_00647500			152.m00096	66	132914	2	2	TTHERM_00858120
	3721.m00046	82	41983	1	1	TTHERM_00564280			3710.m00115	127	44333	4	3	TTHERM_00469100			3735.m00073	65	59851	2	2	TTHERM_00558380
	3714.m00114	82	100457	3	2	TTHERM_00411830			3716.m00093	127	76166	2	2	TTHERM_00502240			16.m00507	65	52811	2	2	TTHERM_00193910
	150.m00101	82	32042	1	1	TTHERM_00853100			337.m00014	127	23899	4	2	TTHERM_01345800			3722.m00040	65	9214	2	2	TTHERM_00526450
	3712.m00071	81	14280	5	3	TTHERM_00456790			3681.m00080	126	121367	4	3	TTHERM_00442520			3671.m00073	65	108347	1	1	TTHERM_00723640
	1.m00756	81	102886	1	1	TTHERM_00010960			3675.m00044	126	53461	3	3	TTHERM_00584930			7.m00482	65	7702	2	2	TTHERM_00105330
	16.m00488	81	72518	2	2	TTHERM_00196470			3702.m00135	126	36132	4	2	TTHERM_00145080			3702.m00019	64	15230	1	1	TTHERM_00140920
	41.m00167	81	40080	3	3	TTHERM_00384680			3740.m00009	125	48130	4	3	TTHERM_00762930			3718.m00010	64	11718	2	2	TTHERM_00535210
	21.m00300	81	62737	3	3	TTHERM_00245740			99.m00150	125	27408	2	1	TTHERM_00666560			3716.m00093	64	76166	1	1	TTHERM_00502240
	260.m00029	81	29827	2	2	TTHERM_01164180			164.m00066	124	45438	2	1	TTHERM_00922940			134.m00081	64	110153	2	2	TTHERM_00794020
	3697.m00191	81	88025	1	1	TTHERM_00191180			3697.m00278	124	102937	2	1	TTHERM_00192060			3719.m00025	64	18180	1	1	TTHERM_00476640
	68.m00224	81	200195	2	2	TTHERM_00532790			48.m00287	124	19844	3	2	TTHERM_00433830			260.m00029	64	29827	1	1	TTHERM_01164180
	3715.m00006	80	23491	1	1	TTHERM_00495950			3735.m00097	123	72771	4	3	TTHERM_00558630			170.m00101	64	24839	1	1	TTHERM_00939230
	3703.m00182	80	52155	2	2	TTHERM_00353450			374.m00016	123	11934	3	1	TTHERM_01412080			3690.m00087	63	121370	2	2	TTHERM_00268070
	119.m00135	80	37247	4	2	TTHERM_00732890			363.m00015	123	59217	3	2	TTHERM_01394370			188.m00072	63	15329	2	1	TTHERM_00997710
	95.m00161	80	15606	3	1	TTHERM_00653620			3.m02017	123	54079	3	3	TTHERM_00047660			3712.m00040	63	176501	1	1	TTHERM_00455480
	3712.m00136	80	441450	4	2	TTHERM_00459450			3702.m00099	123	41063	3	3	TTHERM_00143720			3677.m00058	63	52897	1	1	TTHERM_00649180
	117.m00115	79	214643	4	2	TTHERM_00725970			3694.m00041	122	76645	4	4	TTHERM_00277490			206.m00049	63	23933	2	1	TTHERM_01035650
	3741.m00006	79	80255	2	1	TTHERM_00841230			238.m00032	121	76604	4	1	TTHERM_01108510			3692.m00186	63	196945	1	1	TTHERM_00297130
	30.m00364	79	57755	1	1	TTHERM_00313680			260.m00019	121	24852	4	4	TTHERM_01164080			3719.m00125	63	28760	1	1	TTHERM_00483650
	3698.m00045	79	21894	2	1	TTHERM_00133510			3697.m00116	121	15736	3	2	TTHERM_00189430			3696.m00165	63	55789	2	1	TTHERM_00310890
	52.m00185	79	35567	4	4	TTHERM_00448890			3717.m00041	121	77025	4	3	TTHERM_00522290			3705.m00152	62	23920	2	1	TTHERM_00332090
	96.m00119	79	18027	4	4	TTHERM_00655520			3681.m00049	120	108797	3	1	TTHERM_00442210			7.m00507	62	25684	1	1	TTHERM_00105580
	119.m00136	79	82162	2	2	TTHERM_00732900			3743.m00046	120	131405	3	3	TTHERM_00840010			262.m00020	62	45916	2	1	TTHERM_01169360
	6.m00653	79	26172	1	1	TTHERM_00094240			149.m00059	120	21832	4	3	TTHERM_00849320			3692.m00187	62	15054	2	1	TTHERM_00297140
	30.m00305	78	40012	3	2	TTHERM_00313090			115.m00143	120	55156	4	4	TTHERM_00721790			3690.m00071	62	22289	1	1	TTHERM_00267910
	220.m00038	78	390259	3	2	TTHERM_01076970			197.m00066	119	65836	4	4	TTHERM_01014620			337.m00015	62	36505	1	1	TTHERM_01345810
	16.m00424	78	17826	2	1	TTHERM_00195830			150.m00105	119	17828	4	2	TTHERM_00853140			244.m00024	61	34141	1	1	TTHERM_01123840
	3.m02027	78	41265	1	1	TTHERM_00047230			87.m00170	119	176317	3	2	TTHERM_00623030			14.m00464	61	104789	2	1	TTHERM_00185750
	21.m00246	78	25985	1	1	TTHERM_00245190			3680.m00137	119	27835	2	1	TTHERM_00487110			3735.m00094	61	35428	1	1	TTHERM_00558600
	30.m00229	78	46070	2	2	TTHERM_00312330			3689.m00068	119	34890	2	2	TTHERM_00335890			40.m00205	61	62606	1	1	TTHERM_00378660
	124.m00100	77	66842	2	1	TTHERM_00758850			40.m00268	119	53428	3	2	TTHERM_00382260			37.m00183	61	68153	1	1	TTHERM_00354800
	3699.m00121	77	48154	1	1	TTHERM_00128280			7.m00367	119	35808	4	3	TTHERM_00101190			3.m01870	60	87513	1	1	TTHERM_00052560
	3713.m00028	77	33136	2	2	TTHERM_00399360			3711.m01002	119	39590	3	2				3715.m00073	60	89908	3	1	TTHERM_00497630
	3.m01760	77	30265	2	1	TTHERM_00047280			203.m00030	118	17523	4	2	TTHERM_01027460			3741.m00006	60	80255	1	1	TTHERM_00841230
	3697.m00229	76	88338	2	2	TTHERM_00191560			89.m00152	118	30028	3	2	TTHERM_00630450			3709.m00106	59	107097	2	2	TTHERM_00475080
	3732.m00052	76	40405	3	1	TTHERM_00685930			16.m00326	118	9640	2	1	TTHERM_00193860			3739.m00058	59	33115	1	1	TTHERM_00729070
	1.m00826	76	60130	1	1	TTHERM_00011720			3686.m00065	118	126474	3	2	TTHERM_00471040			127.m00074	59	11076	1	1	TTHERM_00770690
	30.m00258	76	104137	2	2	TTHERM_00312620			3720.m00077	117	70860	4	4	TTHERM_00561490			3677.m00041	59	46287	2	2	TTHERM_00649010
	3717.m00064	76	127094	1	1	TTHERM_00522520			3711.m00042	117	110448	3	1	TTHERM_00492710			3698.m00230	59	76681	1	1	TTHERM_00138370
	3738.m00041	76	94545	2	2	TTHERM_00780830			99.m00161	116	72267	3	2	TTHERM_00666670			3.m01840	59	44566	2	2	TTHERM_00043800
	3680.m00043	75	75302	2	2	TTHERM_00486170			148.m00094	116	37313	3	3	TTHERM_00848090			3702.m00153	59	54718	1	1	TTHERM_00145260
	164.m00066	75	45438	1	1	TTHERM_00922940			3673.m00062	116	14699	2	1	TTHERM_00716270			3712.m00047	59	71896	1	1	TTHERM_00455550
	3700.m00193	75	83014	4	3	TTHERM_00151380			3728.m00093	116	71480	2	2	TTHERM_00540420			5.m00452	59	28076	2	2	TTHERM_00077550
	3675.m00067	75	57524	2	2	TTHERM_00585170			3.m02027	116	41265	2	1	TTHERM_00047230			226.m00042	58	24555	2	1	TTHERM_01085550
	3.m01875	75	64101	4	3	TTHERM_00048970			3729.m00069	116	33720	4	4	TTHERM_00548160			3689.m00068	58	34890	1	1	TTHERM_00335890
	3738.m00004	75	24837	2	2	TTHERM_00780460			3680.m00043	115	75302	3	2	TTHERM_00486170			3.m01883	58	71243	2	1	TTHERM_00049340
	3724.m00074	75	31432	6	1	TTHERM_00658960			3744.m00002	115	17437	3	2	TTHERM_00705050			108.m00181	58	29333	1	1	TTHERM_00697370
	91.m00191	75	86115	1	1	TTHERM_00637730			96.m00119	115	18027	3	2	TTHERM_00655520			22.m00269	58	68006	1	1	TTHERM_00252420
	68.m00139	75	20352	2	2	TTHERM_00531900			3723.m00102	115	95639	3	2	TTHERM_00518740			3694.m00171	57	23582	1	1	TTHERM_00283850
	200.m00044	75	17913	2	2	TTHERM_01020640			3707.m00089	115	46326	2	2	TTHERM_00058600			3707.m00309	57	36005	2	2	TTHERM_00070850
	3719.m00042	75	49943	3	3	TTHERM_00476820			252.m00036	114	25681	3	2	TTHERM_01142810			351.m00013	57	47855	1	1	TTHERM_01369760
	3698.m00129	75	48968	4	2	TTHERM_00136360			47.m00167	114	145755	3	2	TTHERM_00423390			190.m00076	57	45473	1	1	TTHERM_01001470
	207.m00052	74	24984	1	1	TTHERM_01041920			91.m00108	114	37869	4	3	TTHERM_00636900			3703.m00182	57	52155	1	1	TTHERM_00353450
	131.m00141	74	59827	2	1	TTHERM_00784640			7.m00366	114	23325	2	2	TTHERM_00101180			3729.m00069	56	33720	1	1	TTHERM_00548160
	8.m00413	74	24366	3	2	TTHERM_00114380			197.m00070	114	143300	4	3	TTHERM_01014660			3715.m00006	56	23491	1	1	TTHERM_00495950
	37.m00183	74	68153	1	1	TTHERM_00354800			3722.m00011	114	39606	3	2	TTHERM_00525160			3693.m00036	56	16676	1	1	TTHERM_00371000
	229.m00028	74	56764	1	1	TTHERM_01091280			3715.m00070	113	18171	4	4	TTHERM_00497600			3720.m00045	56	70095	2	2	TTHERM_00561170
	154.m00117	74	24599	1	1	TTHERM_00865290			3722.m00040	113	9214	4	2	TTHERM_00526450			134.m00094	56	15981	1	1	TTHERM_00794150
	41.m00253	74	94941	1	1	TTHERM_00388510			3696.m00165	113	55789	3	1	TTHERM_00310890			197.m00084	56	71078	2	2	TTHERM_01014800
	48.m00177	74	90697	3	3	TTHERM_00429730			215.m00064	113	100841	4	3	TTHERM_01055670			221.m00056	56	27622	1	1	TTHERM_01079210
	21.m00316	74	138028	4	1	TTHERM_00245910			2.m02332	112	33943	3	2	TTHERM_00037110			3.m01759	56	55029	1	1	TTHERM_00046550
	3692.m00112	73	66404	1	1	TTHERM_00295390			99.m00130	112	42720	2	1	TTHERM_00666360			88.m00165	56	81653	1	1	TTHERM_00628710
	3707.m00010	73	39720	2	1	TTHERM_00053820			3.m01685	112	67719	3	3	TTHERM_00052420			160.m00090	56	64614	1	1	TTHERM_00899480
	3698.m00248	72	162687	3	3	TTHERM_00138550			32.m00258	112	52521	3	2	TTHERM_00322950			3723.m00049	56	62299	2	1	TTHERM_00515210
	22.m00296	72	109276	2	1	TTHERM_00255660			1.m00668	112	15752	2	1	TTHERM_00006120			122.m00104	56	22724	1	1	TTHERM_00753340
	3719.m00059	72	208570	3	2	TTHERM_00476990			3686.m00063	112	93622	4	3	TTHERM_00471020			3741.m00053	55	74130	1	1	TTHERM_00842720
	3689.m00032	72	22858	2	1	TTHERM_00334520			76.m00230	111	29424	4	2	TTHERM_00571980			1.m00688	55	98855	2	1	TTHERM_00006320
	211.m00037	72	54933	2	2	TTHERM_01048110			235.m00046	110	16199	2	1	TTHERM_01105030			91.m00185	55	9244	1	1	TTHERM_00637670
	110.m00143	72	72547	2	2	TTHERM_00703940			5.m00506	110	59523	2	1	TTHERM_00079090			3711.m00042	55	110448	2	2	TTHERM_00492710
	3718.m00042	71	25307	3	2	TTHERM_00535530			3735.m00021	110	22899	3	1	TTHERM_00557850			2.m02076	55	36914	1	1	TTHERM_00028530
	3693.m00036	71	16676	1	1	TTHERM_00371000			206.m00049	110	23933	3	2	TTHERM_01035650			3706.m00136	54	36577	1	1	TTHERM_00241700
	99.m00200	71	67115	2	1	TTHERM_00668060			41.m00266	110	31141	3	3	TTHERM_00388640			173.m00047	54	68636	1	1	TTHERM_00945220
	3681.m00038	71	48066	2	2	TTHERM_00442100			3679.m00100	110	127711	2	2	TTHERM_00420700			3705.m00002	54	49061	2	1	TTHERM_00325580
	3681.m00138	71	86190	1	1	TTHERM_00443100			6.m00368	109	56664	3	2	TTHERM_00083470			238.m00032	54	76604	2	1	TTHERM_01108510
	7.m00566	71	27795	3	3	TTHERM_00106960			91.m00169	109	67226	2	1	TTHERM_00637510			13.m00351	54	51643	1	1	TTHERM_00158020
	184.m00061	71	103342	1	1	TTHERM_00985160			124.m00100	109	66842	2	1	TTHERM_00758850			181.m00058	53	17124	1	1	TTHERM_00974160
	221.m00044	70	46369	2	1	TTHERM_01079090			180.m00051	109	27183	2	1	TTHERM_00969620			3720.m00106	53	96747	1	1	TTHERM_00562810
	3697.m00149	70	41976	2	2	TTHERM_00190760			3743.m00049	109	58667	2	1	TTHERM_00840040			2.m02245	53	41339	1	1	TTHERM_00035290
	445.m00008	70	11782	6	1	TTHERM_01528510			3686.m00018	109	29253	2	2	TTHERM_00470570			167.m00070	53	64074	1	1	TTHERM_00929550
	3697.m00116	70	15736	2	2	TTHERM_00189430			17.m00246	108	33575	3	1	TTHERM_00197710			445.m00008	52	11782	2	2	TTHERM_01528510
	339.m00010	70	89401	1	1	TTHERM_01347910			3736.m00091	108	39466	3	2	TTHERM_00664030			2.m02322	52	105771	2	2	TTHERM_00031760
	3724.m00017	70	65081	4	2	TTHERM_00657390			132.m00076	108	353710	4	3	TTHERM_00785910			120.m00106	52	20482	2	2	TTHERM_00735240
	52.m00171	70	84151	4	3	TTHERM_00448750			3716.m00019	108	41155	3	2	TTHERM_00499440			235.m00046	52	16199	1	1	TTHERM_01105030
	324.m00017	69	82166	2	2	TTHERM_01321550			3703.m00015	108	77077	3	3	TTHERM_00348060			3681.m00112	52	86014	1	1	TTHERM_00442840
	3707.m00302	69	198499	3	1	TTHERM_00070780			3733.m00087	107	8172	2	1	TTHERM_00579270			3695.m00019	52	48056	1	1	TTHERM_00343440
	3724.m00085	69	17000	1	1	TTHERM_00659070			3681.m00076	107	119516	2	2	TTHERM_00442480			192.m00057	52	219702	1	1	TTHERM_01005020
	231.m00035	69	26354	1	1	TTHERM_01094890			3726.m00020	107	49023	2	2	TTHERM_00586720			87.m00170	52	176317	2	2	TTHERM_00623030
	181.m00058	69	17124	2	2	TTHERM_00974160			166.m00084	106	31189	2	2	TTHERM_00927240			3684.m00044	51	44501	1	1	TTHERM_00529900
	3719.m00025	69	18180	3	1	TTHERM_00476640			3699.m00281	106	83609	4	2	TTHERM_00130010			3720.m00050	51	58586	2	1	TTHERM_00561220
	3727.m00492	69	127358	2	1				48.m00266	106	44098	3	3	TTHERM_00433610			7.m00395	51	75086	1	1	TTHERM_00101470
	99.m00162	68	84763	2	2	TTHERM_00666680			137.m00129	106	53188	4	4	TTHERM_00809400			117.m00117	51	125542	1	1	TTHERM_00725990
	52.m00291	68	93701	1	1	TTHERM_00450990			242.m00032	106	42790	2	2	TTHERM_01119460			16.m00488	51	72518	1	1	TTHERM_00196470
	283.m00020	68	78945	1	1	TTHERM_01228930			3702.m00268	105	63265	2	2	TTHERM_00146420			236.m00038	51	102154	1	1	TTHERM_01106200
	3733.m00080	68	120897	2	2	TTHERM_00579200			3702.m00153	105	54718	2	1	TTHERM_00145260			157.m00064	51	75048	1	1	TTHERM_00884600
	3713.m00140	68	54961	1	1	TTHERM_00405530			170.m00054	105	36796	3	1	TTHERM_00938750			30.m00328	51	83629	1	1	TTHERM_00313320
	3718.m00950	68	29349	2	1				170.m00093	105	27025	1	1	TTHERM_00939150			3707.m00154	51	65977	1	1	TTHERM_00059260
	3700.m00114	68	50642	1	1	TTHERM_00149590			188.m00053	105	52574	4	3	TTHERM_00997520			41.m00310	51	84683	1	1	TTHERM_00390070
	101.m00180	68	50364	1	1	TTHERM_00675840			3731.m00598	105	24614	4	2				3699.m00119	51	67168	1	1	TTHERM_00127260
	16.m00507	68	52811	2	1	TTHERM_00193910			3704.m00070	104	16831	3	1	TTHERM_00444800			16.m00326	51	9640	1	1	TTHERM_00193860
	3733.m00087	68	8172	2	1	TTHERM_00579270			3701.m00118	104	20409	4	1	TTHERM_00219050			188.m00053	51	52574	1	1	TTHERM_00997520
	1.m01056	68	13400	2	2	TTHERM_00023950			127.m00103	104	119272	3	3	TTHERM_00772010			3686.m00102	51	36905	1	1	TTHERM_00471450
	107.m00110	68	42707	2	2	TTHERM_00694470			6.m00395	104	27193	3	3	TTHERM_00083740			274.m00039	51	107287	1	1	TTHERM_01207690
	3700.m00049	67	59292	2	1	TTHERM_00148940			3701.m00080	104	101790	2	2	TTHERM_00218670			3698.m00201	50	31452	1	1	TTHERM_00138080
	3725.m00075	67	45246	2	2	TTHERM_00616420			3704.m00116	104	11482	2	2	TTHERM_00446280			3727.m00047	50	16491	1	1	TTHERM_00647250
	91.m00158	67	55962	1	1	TTHERM_00637400			167.m00070	104	64074	3	3	TTHERM_00929550			3731.m00061	50	42253	1	1	TTHERM_00670660
	226.m00042	67	24555	2	2	TTHERM_01085550			3712.m00047	104	71896	3	2	TTHERM_00455550			3737.m00055	50	22987	1	1	TTHERM_00688800
	253.m00041	67	96442	2	2	TTHERM_01145010			198.m00049	104	65206	3	1	TTHERM_01015950			95.m00161	50	15606	1	1	TTHERM_00653620
	3707.m00006	67	32319	1	1	TTHERM_00053780			3726.m00054	103	54701	2	2	TTHERM_00590060			149.m00047	50	48753	1	1	TTHERM_00849200
	306.m00029	67	52738	2	1	TTHERM_01280630			3701.m00064	103	217846	1	1	TTHERM_00218510			355.m00016	50	93216	1	1	TTHERM_01378930
	3714.m00044	67	15460	2	1	TTHERM_00410130			3.m01638	103	40412	1	1	TTHERM_00052260			3688.m00033	50	59776	1	1	TTHERM_00285560
	3693.m00039	67	48249	1	1	TTHERM_00371030			3699.m00014	103	43534	2	1	TTHERM_00125210			3704.m00119	50	36798	1	1	TTHERM_00446300
	30.m00265	67	88901	2	2	TTHERM_00312690			3679.m00059	102	103354	3	2	TTHERM_00420290			170.m00067	49	37961	2	2	TTHERM_00938880
	140.m00061	66	28773	1	1	TTHERM_00821870			3739.m00015	102	28051	3	2	TTHERM_00727630			3690.m00083	49	48327	1	1	TTHERM_00268030
	170.m00098	66	26361	2	2	TTHERM_00939200			3714.m00055	102	44274	3	3	TTHERM_00410240			230.m00053	49	35359	1	1	TTHERM_01093710
	3696.m00042	66	58712	1	1	TTHERM_00305580			3735.m00039	101	12756	2	2	TTHERM_00558030			99.m00200	49	67115	1	1	TTHERM_00668060
	3733.m00048	66	30322	2	1	TTHERM_00578880			14.m00354	101	36390	3	3	TTHERM_00171780			3686.m00150	49	50171	1	1	TTHERM_00471950
	8.m00356	66	48360	2	2	TTHERM_00112820			115.m00147	101	105646	2	2	TTHERM_00721830			170.m00092	49	45422	1	1	TTHERM_00939140
	230.m00053	66	35359	4	2	TTHERM_01093710			7.m00302	101	48344	2	1	TTHERM_00095540			3705.m00158	49	68816	1	1	TTHERM_00332150
	3684.m00030	66	24389	1	1	TTHERM_00529760			211.m00063	100	46596	3	2	TTHERM_01049320			3728.m00093	49	71480	2	2	TTHERM_00540420
	3692.m00187	66	15054	2	1	TTHERM_00297140			3700.m00052	100	38494	1	1	TTHERM_00148970			48.m00237	49	48437	1	1	TTHERM_00431330
	3703.m00082	66	50025	2	2	TTHERM_00348440			3686.m00102	100	36905	2	2	TTHERM_00471450			3686.m00132	49	65844	1	1	TTHERM_00471770
	3.m01923	66	75031	3	1	TTHERM_00052650			37.m00183	100	68153	3	2	TTHERM_00354800			280.m00032	49	54065	1	1	TTHERM_01222600
	2.m02245	66	41339	2	2	TTHERM_00035290			68.m00216	100	67959	2	2	TTHERM_00532710			19.m00379	49	24001	1	1	TTHERM_00227770
	3.m01799	66	21956	2	2	TTHERM_00047070			117.m00110	100	85978	2	1	TTHERM_00725920			3.m01991	49	35178	1	1	TTHERM_00049450
	21.m00269	65	101616	2	1	TTHERM_00245430			3729.m00109	100	97621	3	2	TTHERM_00549650			315.m00023	49	13000	1	1	TTHERM_01299660
	337.m00013	65	14209	1	1	TTHERM_01345790			45.m00162	99	171592	3	3	TTHERM_00414440			23.m00197	48	48098	1	1	TTHERM_00259350
	3735.m00021	65	22899	1	1	TTHERM_00557850			76.m00206	99	81273	3	2	TTHERM_00571740			3690.m00014	48	34844	1	1	TTHERM_00266330
	3738.m00038	65	188500	1	1	TTHERM_00780800			3697.m00235	99	68649	4	2	TTHERM_00191630			110.m00117	48	132273	1	1	TTHERM_00703680
	3689.m00095	65	88697	5	2	TTHERM_00338210			131.m00145	99	72674	2	2	TTHERM_00784680			3677.m00051	48	32513	1	1	TTHERM_00649110
	2.m02068	65	87770	2	2	TTHERM_00041600			16.m00488	98	72518	2	2	TTHERM_00196470			3.m01946	48	23750	1	1	TTHERM_00052000
	3695.m00029	65	56500	2	2	TTHERM_00343550			298.m00016	98	136507	1	1	TTHERM_01261780			154.m00122	48	20454	1	1	TTHERM_00865340
	3696.m00130	65	45178	2	1	TTHERM_00310470			262.m00020	98	45916	3	3	TTHERM_01169360			101.m00164	47	20339	1	1	TTHERM_00675680
	3723.m00018	65	92422	1	1	TTHERM_00506900			3706.m00106	97	37055	2	2	TTHERM_00239380			3702.m00113	47	52112	1	1	TTHERM_00144860
	13.m00394	64	66923	1	1	TTHERM_00158450			3737.m00060	97	19538	2	1	TTHERM_00689850			213.m00063	47	47911	1	1	TTHERM_01052900
	213.m00063	64	47911	1	1	TTHERM_01052900			3733.m00043	97	17283	3	2	TTHERM_00578830			3694.m00002	47	59976	1	1	TTHERM_00277080
	3705.m00115	64	28481	1	1	TTHERM_00329720			145.m00083	97	16091	1	1	TTHERM_00835010			8.m00542	47	36532	1	1	TTHERM_00123680
	30.m00283	64	61546	1	1	TTHERM_00312870			3707.m00021	96	53979	3	2	TTHERM_00053930			3671.m00048	47	72902	1	1	TTHERM_00723390
	3.m01638	64	40412	1	1	TTHERM_00052260			3715.m00942	96	16023	1	1				13.m00353	47	22036	1	1	TTHERM_00158040
	236.m00033	64	14541	1	1	TTHERM_01106150			3709.m00002	96	51980	1	1	TTHERM_00473020			41.m02880	47	36061	1	1
	3701.m00009	64	60753	1	1	TTHERM_00215960			3697.m00036	96	34147	3	3	TTHERM_00188630			42.m00253	47	123070	1	1	TTHERM_00392910
	3698.m00210	64	38659	1	1	TTHERM_00138170			3687.m00031	96	18461	2	2	TTHERM_00316160			163.m00048	46	31281	1	1	TTHERM_00918510
	3686.m00018	64	29253	2	2	TTHERM_00470570			3690.m00080	95	39763	3	1	TTHERM_00268000			374.m00016	46	11934	1	1	TTHERM_01412080
	21.m00372	64	80560	1	1	TTHERM_00248450			21.m00300	95	62737	2	2	TTHERM_00245740			3702.m00171	46	45469	1	1	TTHERM_00145440
	262.m00019	63	35837	1	1	TTHERM_01169350			274.m00026	95	51507	3	2	TTHERM_01207550			3740.m00060	46	41909	1	1	TTHERM_00766450
	13.m00336	63	60292	2	1	TTHERM_00157870			5.m00475	95	15454	1	1	TTHERM_00077790			3736.m00071	46	104072	1	1	TTHERM_00663830
	7.m00494	63	62980	2	2	TTHERM_00105450			152.m00096	94	132914	2	2	TTHERM_00858120			165.m00060	46	59426	1	1	TTHERM_00925340
	3685.m00010	63	139857	1	1	TTHERM_00599820			3720.m00004	94	79515	2	2	TTHERM_00559750			41.m00288	46	17403	1	1	TTHERM_00389850
	87.m00198	63	11794	2	2	TTHERM_00624300			5.m00452	94	28076	2	2	TTHERM_00077550			3715.m00030	46	37260	1	1	TTHERM_00497190
	3686.m00102	63	36905	2	2	TTHERM_00471450			3690.m00116	93	82135	2	2	TTHERM_00270360			3703.m01253	46	48187	1	1
	336.m00019	63	73915	1	1	TTHERM_01344720			3.m01699	93	32228	1	1	TTHERM_00052130			162.m00073	46	96776	1	1	TTHERM_00913400
	3689.m00155	63	13493	3	1	TTHERM_00339830			3687.m00078	93	146663	3	2	TTHERM_00316630			3734.m00050	46	128877	1	1	TTHERM_00683100
	3722.m00088	63	23240	2	1	TTHERM_00526930			68.m00204	93	67746	2	1	TTHERM_00532590			8.m00413	46	24366	1	1	TTHERM_00114380
	40.m00169	63	35552	2	2	TTHERM_00377310			201.m00034	93	104156	3	2	TTHERM_01021920			3707.m00152	45	46923	1	1	TTHERM_00059240
	1.m00688	63	98855	9	1	TTHERM_00006320			121.m00069	93	280563	1	1	TTHERM_00741670			170.m00054	45	36796	1	1	TTHERM_00938750
	3680.m00104	63	37499	1	1	TTHERM_00486780			160.m00097	93	129305	2	2	TTHERM_00899550			3732.m00081	45	7911	1	1	TTHERM_00686220
	14.m00339	63	31637	1	1	TTHERM_00171630			14.m00464	92	104789	2	1	TTHERM_00185750			3701.m00191	45	23693	1	1	TTHERM_00220800
	3698.m00019	62	204161	1	1	TTHERM_00131250			3699.m00121	92	48154	3	3	TTHERM_00128280			47.m00262	45	29035	1	1	TTHERM_00426320
	3712.m00049	62	70995	2	1	TTHERM_00455570			3689.m00102	92	47079	3	2	TTHERM_00338280			3680.m00137	45	27835	1	1	TTHERM_00487110
	41.m00250	62	54053	1	1	TTHERM_00388480			198.m00061	92	53467	4	2	TTHERM_01016070			3716.m00050	45	108886	1	1	TTHERM_00500750
	3735.m00039	62	12756	1	1	TTHERM_00558030			23.m00197	92	48098	3	2	TTHERM_00259350			2.m02034	44	68995	1	1	TTHERM_00035440
	3717.m00109	62	32326	1	1	TTHERM_00522970			3688.m00193	91	49849	3	3	TTHERM_00292170			1.m01085	44	26516	1	1	TTHERM_00024240
	3691.m00040	62	176881	1	1	TTHERM_00299600			3687.m00044	91	35892	2	1	TTHERM_00316290			3681.m00049	44	108797	1	1	TTHERM_00442210
	77.m00146	62	131669	4	2	TTHERM_00575440			3741.m00053	91	74130	2	1	TTHERM_00842720			3735.m00058	44	177999	1	1	TTHERM_00558230
	3702.m00136	62	35481	3	3	TTHERM_00145090			180.m00061	91	83702	3	2	TTHERM_00971710			40.m00169	44	35552	1	1	TTHERM_00377310
	3700.m00153	62	50068	2	2	TTHERM_00149980			431.m00008	91	75308	2	1	TTHERM_01507110			3733.m00087	44	8172	1	1	TTHERM_00579270
	13.m00282	62	52353	2	2	TTHERM_00155330			3702.m00176	91	12960	2	2	TTHERM_00145490			214.m00049	44	45114	1	1	TTHERM_01054280
	3686.m00132	62	65844	1	1	TTHERM_00471770			3.m01657	90	62154	2	2	TTHERM_00046440			3674.m00035	44	61252	1	1	TTHERM_00691440
	16.m00407	62	54501	1	1	TTHERM_00194670			3732.m00038	90	24782	3	2	TTHERM_00684790			3717.m00064	44	127094	1	1	TTHERM_00522520
	79.m00158	62	39678	1	1	TTHERM_00582060			3733.m00092	90	52238	3	2	TTHERM_00579320			3736.m00021	44	89431	1	1	TTHERM_00660330
	3677.m00001	61	92789	1	1	TTHERM_00648540			3698.m00210	90	38659	2	2	TTHERM_00138170			244.m00042	44	49929	1	1	TTHERM_01124020
	3716.m00093	61	76166	1	1	TTHERM_00502240			3689.m00178	89	54122	3	2	TTHERM_00340060			3699.m00121	44	48154	1	1	TTHERM_00128280
	17.m00246	61	33575	2	1	TTHERM_00197710			3701.m00150	89	113850	3	2	TTHERM_00219370			149.m00054	43	16523	1	1	TTHERM_00849270
	41.m00310	61	84683	2	2	TTHERM_00390070			41.m00167	89	40080	3	3	TTHERM_00384680			23.m00351	43	119645	2	1	TTHERM_00264890
	164.m00065	61	116865	3	1	TTHERM_00922930			110.m00143	89	72547	2	2	TTHERM_00703940			3686.m00110	43	119966	1	1	TTHERM_00471530
	3694.m00082	61	57050	3	2	TTHERM_00279940			3697.m00090	89	11321	4	2	TTHERM_00189170			183.m00035	43	299142	1	1	TTHERM_00979860
	154.m00113	61	13214	2	2	TTHERM_00865250			3718.m00039	89	59316	2	1	TTHERM_00535500			3704.m00116	43	11482	1	1	TTHERM_00446280
	3677.m00041	61	46287	3	1	TTHERM_00649010			3726.m00113	87	108510	3	1	TTHERM_00591660			3724.m00071	43	98199	1	1	TTHERM_00658930
	182.m00042	61	6190	4	1	TTHERM_00976460			309.m00017	87	46774	2	1	TTHERM_01287980			238.m00054	43	112126	1	1	TTHERM_01108740
	244.m00024	61	34141	3	1	TTHERM_01123840			3700.m00049	86	59292	1	1	TTHERM_00148940			3683.m00013	43	60274	1	1	TTHERM_00825190
	110.m00139	61	129385	2	2	TTHERM_00703900			3700.m00174	86	75016	2	1	TTHERM_00151190			3738.m00013	42	29501	1	1	TTHERM_00780550
	151.m00065	60	139241	3	1	TTHERM_00854270			13.m00457	86	14031	4	2	TTHERM_00161060			3702.m00131	42	37602	1	1	TTHERM_00145040
	3.m02032	60	12213	1	1	TTHERM_00051880			76.m00246	86	123049	3	3	TTHERM_00572140			14.m00339	42	31637	1	1	TTHERM_00171630
	76.m00246	60	123049	1	1	TTHERM_00572140			17.m00445	86	65562	3	2	TTHERM_00213560			3687.m00016	42	105126	1	1	TTHERM_00316010
	3671.m00038	60	17568	1	1	TTHERM_00723290			3731.m00012	86	89649	2	2	TTHERM_00670170			3737.m00083	42	109034	1	1	TTHERM_00690080
	3738.m00043	60	76784	3	2	TTHERM_00780850			230.m00053	86	35359	3	1	TTHERM_01093710			3681.m00098	42	58049	1	1	TTHERM_00442700
	3731.m00061	60	42253	2	2	TTHERM_00670660			96.m00123	86	32240	2	2	TTHERM_00655560			3707.m00247	42	126206	1	1	TTHERM_00069220
	236.m00026	60	727007	3	2	TTHERM_01106080			136.m00115	86	93571	3	3	TTHERM_00804730			3701.m00101	42	48582	1	1	TTHERM_00218880
	301.m00010	60	61240	2	2	TTHERM_01266070			86.m00170	85	35115	3	3	TTHERM_00621410			3723.m00076	42	28935	1	1	TTHERM_00518480
	3694.m00165	60	73534	2	2	TTHERM_00283790			30.m00262	85	30750	3	2	TTHERM_00312660			17.m00246	42	33575	1	1	TTHERM_00197710
	3707.m00256	60	32568	2	1	TTHERM_00069310			3698.m00045	85	21894	2	1	TTHERM_00133510			90.m00122	42	122784	1	1	TTHERM_00632890
	3730.m00019	60	159926	2	2	TTHERM_00678080			222.m00038	85	41477	2	1	TTHERM_01080400			186.m00054	41	13800	1	1	TTHERM_00992760
	3687.m00048	60	100661	2	1	TTHERM_00316330			351.m00013	85	47855	1	1	TTHERM_01369760			192.m00091	41	41274	1	1	TTHERM_01004930
	2.m02053	59	782982	2	2	TTHERM_00039110			6.m00651	85	31686	2	1	TTHERM_00094220			246.m00028	41	52836	1	1	TTHERM_01126400
	16.m00461	59	48964	2	2	TTHERM_00196200			38.m00286	84	61452	2	1	TTHERM_00365330			3.m02004	41	10987	1	1	TTHERM_00046420
	3731.m00598	59	24614	1	1				236.m00033	84	14541	2	1	TTHERM_01106150			3707.m00010	41	39720	1	1	TTHERM_00053820
	3715.m00133	59	21764	1	1	TTHERM_00498230			2.m02459	84	68669	2	1	TTHERM_00034920			14.m00510	41	31356	1	1	TTHERM_00187260
	41.m00239	59	37325	2	2	TTHERM_00388370			48.m00192	84	45031	1	1	TTHERM_00429890			3718.m00059	41	96497	1	1	TTHERM_00535700
	200.m00048	59	45602	1	1	TTHERM_01020680			3717.m00045	84	202016	2	2	TTHERM_00522330			3691.m00037	41	70144	1	1	TTHERM_00299570
	3738.m00011	58	41101	3	2	TTHERM_00780530			3700.m00250	84	42579	3	1	TTHERM_00151990			3729.m00041	41	49833	1	1	TTHERM_00545860
	3721.m00017	58	31485	1	1	TTHERM_00563990			3719.m00125	84	28760	2	2	TTHERM_00483650			68.m00205	41	17136	1	1	TTHERM_00532600
	3702.m00268	58	63265	2	2	TTHERM_00146420			3681.m00099	84	33702	1	1	TTHERM_00442710			30.m00265	41	88901	1	1	TTHERM_00312690
	3735.m00070	58	36263	1	1	TTHERM_00558350			253.m00041	83	96442	2	2	TTHERM_01145010			200.m00056	41	91682	1	1	TTHERM_01020760
	131.m00140	58	23016	2	2	TTHERM_00784630			3693.m00130	83	76256	3	3	TTHERM_00375010			304.m00017	41	63029	1	1	TTHERM_01276340
	3680.m00087	58	29579	2	2	TTHERM_00486610			319.m00014	83	30782	2	2	TTHERM_01309090			8.m00395	41	95404	1	1	TTHERM_00113210
	3714.m00007	58	92832	2	2	TTHERM_00408760			3701.m00163	83	21455	2	2	TTHERM_00219500			2.m02123	40	62385	1	1	TTHERM_00035180
	2.m02427	58	23196	1	1	TTHERM_00030290			3717.m00105	83	99893	3	3	TTHERM_00522930			2.m02106	40	75136	1	1	TTHERM_00030260
	244.m00042	58	49929	1	1	TTHERM_01124020			3714.m00007	82	92832	3	2	TTHERM_00408760			88.m00132	40	40070	1	1	TTHERM_00628380
	3741.m00053	58	74130	1	1	TTHERM_00842720			150.m00076	82	26374	3	3	TTHERM_00852850			3743.m00046	40	131405	1	1	TTHERM_00840010
	3743.m00049	58	58667	2	1	TTHERM_00840040			3730.m00047	82	74357	3	1	TTHERM_00678360			38.m00199	40	57837	1	1	TTHERM_00361490
	3712.m00047	58	71896	2	1	TTHERM_00455550			3698.m00201	82	31452	2	1	TTHERM_00138080			2.m02267	40	133077	1	1	TTHERM_00029950
	177.m00058	58	22892	1	1	TTHERM_00957580			3698.m00129	81	48968	2	2	TTHERM_00136360			3692.m00151	40	102147	1	1	TTHERM_00295780
	197.m00048	58	34818	2	1	TTHERM_01014440			37.m00186	81	45079	2	1	TTHERM_00354830			117.m00150	40	83200	1	1	TTHERM_00726330
	7.m00477	58	61387	1	1	TTHERM_00105280			3701.m00009	81	60753	3	2	TTHERM_00215960			3735.m00021	40	22899	1	1	TTHERM_00557850
	3711.m00026	58	45654	1	1	TTHERM_00492550			7.m00382	81	180845	2	2	TTHERM_00101340			167.m00069	40	154566	1	1	TTHERM_00929540
	226.m00044	58	39626	1	1	TTHERM_01085570			3683.m00023	81	33781	2	2	TTHERM_00825290			3694.m00158	39	23127	1	1	TTHERM_00283720
	3731.m00054	58	15938	2	2	TTHERM_00670590			171.m00056	81	38992	3	2	TTHERM_00941410			3719.m00042	39	49943	1	1	TTHERM_00476820
	3714.m00138	58	88150	2	1	TTHERM_00412070			3716.m00985	81	147498	2	2				91.m00116	39	36342	1	1	TTHERM_00636980
	237.m00051	57	111327	12	1	TTHERM_01107450			3690.m00083	80	48327	2	2	TTHERM_00268030			3702.m00025	39	35043	1	1	TTHERM_00140980
	136.m00115	57	93571	1	1	TTHERM_00804730			87.m00166	79	57892	3	2	TTHERM_00622990			16.m00314	39	22165	1	1	TTHERM_00193750
	3695.m00118	57	32051	1	1	TTHERM_00346450			87.m00194	78	71259	2	1	TTHERM_00624260			3714.m00003	39	33554	1	1	TTHERM_00408720
	3695.m00016	57	67501	1	1	TTHERM_00343410			3691.m00172	77	112507	2	2	TTHERM_00302040			3710.m00128	39	46261	1	1	TTHERM_00469230
	3683.m00013	57	60274	2	2	TTHERM_00825190			3690.m00156	77	28119	1	1	TTHERM_00275750			3729.m00067	39	126332	1	1	TTHERM_00548140
	157.m00080	57	70517	2	2	TTHERM_00885770			3719.m00059	77	208570	3	2	TTHERM_00476990			3706.m00163	39	35091	1	1	TTHERM_00241970
	2.m02312	57	25947	2	2	TTHERM_00041460			77.m00181	77	67200	2	1	TTHERM_00576780			21.m00372	39	80560	1	1	TTHERM_00248450
	150.m00066	57	154824	2	2	TTHERM_00852750			14.m00353	77	18569	2	2	TTHERM_00171770			3683.m00017	39	194045	1	1	TTHERM_00825230
	41.m00307	57	56439	2	2	TTHERM_00390040			3735.m00070	77	36263	2	1	TTHERM_00558350			3695.m00076	39	40540	1	1	TTHERM_00344030
	91.m00108	57	37869	3	2	TTHERM_00636900			3707.m00306	76	90190	2	1	TTHERM_00070820			3743.m00008	39	63933	1	1	TTHERM_00836630
	3740.m00065	57	30648	1	1	TTHERM_00766500			3707.m00117	76	11274	1	1	TTHERM_00058880			337.m00012	38	142233	1	1	TTHERM_01345780
	149.m00047	57	48753	1	1	TTHERM_00849200			3703.m00119	76	116672	1	1	TTHERM_00348810			3694.m00065	38	23604	1	1	TTHERM_00279750
	157.m00064	57	75048	1	1	TTHERM_00884600			337.m00011	76	75273	2	2	TTHERM_01345770			3691.m00179	38	28668	1	1	TTHERM_00302110
	324.m00016	57	123418	2	1	TTHERM_01321540			3729.m00041	76	49833	3	2	TTHERM_00545860			3712.m00020	38	60249	1	1	TTHERM_00455280
	3704.m01036	56	9966	1	1				3740.m00015	76	59864	2	2	TTHERM_00762990			310.m00031	38	111402	1	1	TTHERM_01289070
	3689.m00068	56	34890	1	1	TTHERM_00335890			89.m00121	76	83032	2	2	TTHERM_00630050			3723.m00008	38	31972	1	1	TTHERM_00503800
	3693.m00074	56	37169	2	2	TTHERM_00372410			145.m00094	76	53020	1	1	TTHERM_00835120			3689.m00008	38	87224	1	1	TTHERM_00334280
	183.m00026	56	562954	3	2	TTHERM_00979770			47.m00201	75	84318	1	1	TTHERM_00424720			3701.m00118	38	20409	1	1	TTHERM_00219050
	3721.m00108	37	97726	2	2	TTHERM_00566900			3743.m00008	75	63933	2	2	TTHERM_00836630			3684.m00075	38	59978	1	1	TTHERM_00530210
	242.m00032	56	42790	1	1	TTHERM_01119460			19.m00306	75	12075	2	1	TTHERM_00227040			3699.m00007	37	343808	1	1	TTHERM_00125140
	3719.m00034	56	23965	2	2	TTHERM_00476740			3711.m00121	75	26573	2	1	TTHERM_00494590			3718.m00042	37	25307	1	1	TTHERM_00535530
	149.m00054	56	16523	1	1	TTHERM_00849270			87.m00173	75	94366	2	2	TTHERM_00623060			87.m00211	37	56726	1	1	TTHERM_00624430
	91.m00116	56	36342	2	1	TTHERM_00636980			1.m00764	75	190036	2	1	TTHERM_00011040			3691.m00084	37	363401	1	1	TTHERM_00300120
	76.m00176	56	19912	2	2	TTHERM_00569460			3725.m00065	75	15207	1	1	TTHERM_00616320			3677.m00056	37	46024	1	1	TTHERM_00649160
	16.m00367	56	38291	1	1	TTHERM_00194270			3718.m00042	75	25307	2	2	TTHERM_00535530			7.m00367	37	35808	1	1	TTHERM_00101190
	3694.m00170	56	43961	1	1	TTHERM_00283840			171.m00077	75	24687	1	1	TTHERM_00941540			3696.m00139	37	15288	1	1	TTHERM_00310560
	3692.m00062	56	62395	2	1	TTHERM_00294890			243.m00041	75	56758	1	1	TTHERM_01122730			19.m00345	37	258295	1	1	TTHERM_00227430
	3697.m00153	56	46093	1	1	TTHERM_00190800			163.m00046	74	13383	1	1	TTHERM_00918490			6.m00395	37	27193	1	1	TTHERM_00083740
	191.m00069	56	36794	2	1	TTHERM_01002890			3691.m00178	74	59805	2	2	TTHERM_00302100			48.m00287	37	19844	1	1	TTHERM_00433830
	91.m00185	56	9244	1	1	TTHERM_00637670			3680.m00104	73	37499	2	2	TTHERM_00486780			115.m00106	37	158086	2	1	TTHERM_00721420
	3691.m00172	56	112507	1	1	TTHERM_00302040			3685.m00034	73	36905	2	1	TTHERM_00600100			3688.m00070	37	89354	1	1	TTHERM_00287930
	167.m00070	56	64074	1	1	TTHERM_00929550			95.m00161	73	15606	2	1	TTHERM_00653620			5.m00524	36	36864	1	1	TTHERM_00079270
	3701.m00158	56	90702	3	1	TTHERM_00219450			190.m00054	73	171994	1	1	TTHERM_01001240			6.m00651	36	31686	1	1	TTHERM_00094220
	3738.m00058	56	212155	2	2	TTHERM_00781000			220.m00039	73	64975	1	1	TTHERM_01076980			3709.m00044	36	10920	1	1	TTHERM_00474440
	140.m00091	55	81183	1	1	TTHERM_00822210			3701.m00191	72	23693	3	2	TTHERM_00220800			16.m00296	36	195073	1	1	TTHERM_00193570
	3700.m00250	55	42579	1	1	TTHERM_00151990			3701.m00127	72	95116	2	1	TTHERM_00219140			92.m00123	36	26089	1	1	TTHERM_00641120
	166.m00085	55	32198	2	1	TTHERM_00927250			96.m00143	71	184409	1	1	TTHERM_00655760			3.m01711	36	20960	1	1	TTHERM_00052430
	2.m02270	55	41486	1	1	TTHERM_00038960			3702.m00167	71	72768	2	2	TTHERM_00145400			52.m00204	36	55491	1	1	TTHERM_00449080
	138.m00123	55	74455	1	1	TTHERM_00812970			117.m00117	71	125542	2	1	TTHERM_00725990			3715.m00070	36	18171	1	1	TTHERM_00497600
	3689.m00132	55	197819	2	1	TTHERM_00339600			3724.m00017	71	65081	2	1	TTHERM_00657390			52.m00209	36	51363	1	1	TTHERM_00449130
	3720.m00077	55	70860	1	1	TTHERM_00561490			337.m00012	71	142233	2	2	TTHERM_01345780			208.m00035	36	25625	1	1	TTHERM_01043090
	91.m00156	55	37164	1	1	TTHERM_00637380			159.m00048	71	73723	2	1	TTHERM_00895580			3708.m00082	36	81181	1	1	TTHERM_00439040
	3691.m00178	55	59805	2	2	TTHERM_00302100			3.m01871	71	20493	3	1	TTHERM_00049040			16.m00367	36	38291	1	1	TTHERM_00194270
	152.m00096	54	132914	1	1	TTHERM_00858120			3694.m00188	71	63826	2	2	TTHERM_00284030			86.m00170	36	35115	1	1	TTHERM_00621410
	3711.m01002	54	39590	1	1				3738.m00028	71	24002	1	1	TTHERM_00780700			3697.m00149	36	41976	1	1	TTHERM_00190760
	5.m00475	54	15454	1	1	TTHERM_00077790			2.m02245	71	41339	1	1	TTHERM_00035290			3736.m00054	36	25218	1	1	TTHERM_00661660
	3734.m00076	54	45988	1	1	TTHERM_00683360			7.m00562	70	37318	2	1	TTHERM_00107210			139.m00113	35	29721	1	1	TTHERM_00819520
	3.m01945	54	43700	1	1	TTHERM_00043910			217.m00044	70	25435	2	1	TTHERM_01068160			37.m00185	35	78864	1	1	TTHERM_00354820
	335.m00015	54	33408	1	1	TTHERM_01339580			3740.m00060	70	41909	1	1	TTHERM_00766450			17.m00445	35	65562	1	1	TTHERM_00213560
	119.m00105	54	27316	1	1	TTHERM_00732590			3733.m00013	70	166217	2	1	TTHERM_00578530			5.m00326	35	111158	1	1	TTHERM_00074320
	3721.m00008	54	69686	1	1	TTHERM_00563900			47.m00277	69	29035	2	2	TTHERM_00427460	CFAP299		3717.m00077	35	47737	1	1	TTHERM_00522650
	3687.m00125	54	40734	2	2	TTHERM_00317210			184.m00046	69	22703	1	1	TTHERM_00985010			3734.m00048	35	109554	1	1	TTHERM_00683080
	13.m00527	54	23142	1	1	TTHERM_00161780			3709.m00081	69	87060	2	2	TTHERM_00474830			131.m00118	35	67217	1	1	TTHERM_00784410
	3671.m00054	53	120221	1	1	TTHERM_00723450			3736.m00054	69	25218	2	2	TTHERM_00661660			3697.m00074	35	181201	1	1	TTHERM_00189010
	14.m00424	53	49434	1	1	TTHERM_00185350			3704.m01036	69	9966	2	1				3705.m00053	35	63356	1	1	TTHERM_00327100
	3697.m00235	53	68649	1	1	TTHERM_00191630			167.m00069	68	154566	2	2	TTHERM_00929540			54.m00208	35	17701	1	1	TTHERM_00463000
	87.m00225	53	109901	1	1	TTHERM_00624570			127.m00081	68	152731	1	1	TTHERM_00770760			3697.m00153	35	46093	1	1	TTHERM_00190800
	3694.m00171	53	23582	2	1	TTHERM_00283850			148.m00098	68	210920	1	1	TTHERM_00848130			47.m00273	35	56513	1	1	TTHERM_00427420
	5.m00320	53	19477	1	1	TTHERM_00074260			3689.m00084	68	20766	1	1	TTHERM_00338080			157.m00089	35	146101	1	1	TTHERM_00885870
	3702.m00238	53	176275	3	3	TTHERM_00146120			1.m00962	68	23672	1	1	TTHERM_00016070			14.m00295	35	105218	1	1	TTHERM_00170170
	3739.m00058	52	33115	1	1	TTHERM_00729070			3739.m00058	68	33115	2	2	TTHERM_00729070			2.m02188	35	170461	1	1	TTHERM_00030500
	3673.m00062	52	14699	1	1	TTHERM_00716270			76.m00209	68	104682	2	1	TTHERM_00571770			3713.m00082	35	66242	1	1	TTHERM_00401930
	3729.m00067	52	126332	1	1	TTHERM_00548140			3694.m00080	68	121348	2	1	TTHERM_00279920			3716.m00019	34	41155	1	1	TTHERM_00499440
	1190.m00002	52	30958	2	1	TTHERM_02188720			90.m00122	68	122784	1	1	TTHERM_00632890			1.m00902	34	133543	1	1	TTHERM_00013480
	3.m01997	52	45942	2	2	TTHERM_00047580			88.m01453	67	14085	1	1				110.m00139	34	129385	1	1	TTHERM_00703900
	3686.m00067	52	49161	1	1	TTHERM_00471060			3702.m00238	67	176275	2	2	TTHERM_00146120			435.m00012	34	49506	1	1	TTHERM_01513260
	3709.m00011	52	29441	1	1	TTHERM_00473110			37.m00211	67	97627	1	1	TTHERM_00355080			3718.m00129	34	261091	1	1	TTHERM_00537400
	481.m00010	52	24528	2	1	TTHERM_01580350			213.m00063	67	47911	2	2	TTHERM_01052900			112.m00106	34	102065	1	1	TTHERM_00713100
	160.m00063	52	62089	1	1	TTHERM_00898220			2.m02234	67	15034	2	1	TTHERM_00035650			3681.m00138	34	86190	1	1	TTHERM_00443100
	3703.m00185	52	105299	2	1	TTHERM_00353490			2.m02076	67	36914	2	2	TTHERM_00028530			1.m00668	34	15752	1	1	TTHERM_00006120
	3721.m00101	52	196678	1	1	TTHERM_00566830			3707.m00152	67	46923	1	1	TTHERM_00059240			99.m00161	34	72267	1	1	TTHERM_00666670
	3710.m00090	52	61138	1	1	TTHERM_00467850			225.m00062	67	38771	1	1	TTHERM_01084410			160.m00097	34	129305	1	1	TTHERM_00899550
	3692.m00095	52	453494	2	2	TTHERM_00295220			40.m00171	67	67787	1	1	TTHERM_00377330			8.m00324	34	254241	1	1	TTHERM_00112500
	23.m00351	52	119645	2	1	TTHERM_00264890			37.m00212	67	37614	1	1	TTHERM_00355090			3691.m00178	34	59805	1	1	TTHERM_00302100
	3.m01940	51	87611	2	2	TTHERM_00049290			3707.m00261	66	98496	1	1	TTHERM_00069360			52.m00185	34	35567	1	1	TTHERM_00448890
	160.m00097	51	129305	2	1	TTHERM_00899550			2.m02427	66	23196	1	1	TTHERM_00030290			3695.m00118	34	32051	1	1	TTHERM_00346450
	3733.m00039	51	14822	1	1	TTHERM_00578790			3705.m00104	66	31478	1	1	TTHERM_00328610			76.m00246	34	123049	1	1	TTHERM_00572140
	17.m00399	51	43447	2	2	TTHERM_00205180			3681.m00106	66	90485	1	1	TTHERM_00442780			3733.m00013	34	166217	1	1	TTHERM_00578530
	3681.m00128	51	113097	1	1	TTHERM_00443000			3723.m00047	65	62240	2	1	TTHERM_00513180			3731.m00050	33	152972	1	1	TTHERM_00670550
	14.m00473	51	145885	2	1	TTHERM_00185840			214.m00049	65	45114	2	2	TTHERM_01054280			3700.m00153	33	50068	1	1	TTHERM_00149980
	1.m00865	51	108670	1	1	TTHERM_00013110			3689.m00176	65	52440	1	1	TTHERM_00340040			3735.m00012	33	46142	1	1	TTHERM_00557760
	90.m00191	51	84726	1	1	TTHERM_00633580			3716.m00014	65	199341	1	1	TTHERM_00499390			3738.m00043	33	76784	1	1	TTHERM_00780850
	3671.m00071	51	89234	1	1	TTHERM_00723620			3732.m00077	65	13152	1	1	TTHERM_00686180			3.m02017	33	54079	1	1	TTHERM_00047660
	48.m00288	51	13661	1	1	TTHERM_00433840			3693.m00062	65	39717	1	1	TTHERM_00371260			3718.m00063	33	33441	1	1	TTHERM_00535740
	3705.m00002	51	49061	1	1	TTHERM_00325580			151.m00094	65	87757	2	2	TTHERM_00856550			5.m00506	33	59523	1	1	TTHERM_00079090
	3712.m00077	51	36316	1	1	TTHERM_00456850			3691.m00003	65	56077	2	2	TTHERM_00298230			3700.m00174	33	75016	1	1	TTHERM_00151190
	204.m00043	51	408763	5	1	TTHERM_01028850			6.m00528	65	52030	1	1	TTHERM_00088040
	16.m00326	51	9640	2	1	TTHERM_00193860			3701.m00100	65	68084	1	1	TTHERM_00218870
	3726.m00053	50	113423	1	1	TTHERM_00590050			7.m00507	65	25684	1	1	TTHERM_00105580
	3.m01778	50	87295	1	1	TTHERM_00052160			3707.m00143	65	45437	2	2	TTHERM_00059150
	3745.m00009	50	155373	1	1	TTHERM_00931970			21.m00367	64	73307	2	2	TTHERM_00248400
	3679.m00052	50	99365	2	2	TTHERM_00420220			3.m01634	64	450511	2	2	TTHERM_00050600
	3729.m00037	50	89640	1	1	TTHERM_00545820			3675.m00021	64	33014	2	2	TTHERM_00584690
	151.m00094	50	87757	1	1	TTHERM_00856550			139.m00130	64	60859	2	2	TTHERM_00820680
	3699.m00027	50	68833	1	1	TTHERM_00125340			170.m00092	64	45422	2	2	TTHERM_00939140
	120.m00089	50	57715	1	1	TTHERM_00734080			150.m00098	64	37025	1	1	TTHERM_00853070
	52.m00189	50	50866	1	1	TTHERM_00448930			3.m01929	64	25828	1	1	TTHERM_00051770
	255.m00041	50	14665	1	1	TTHERM_01150420			3689.m00155	63	13493	1	1	TTHERM_00339830
	131.m00081	50	14271	1	1	TTHERM_00782060			3698.m00233	63	45011	1	1	TTHERM_00138400
	14.m00353	50	18569	2	1	TTHERM_00171770			3707.m00154	63	65977	1	1	TTHERM_00059260
	3714.m00083	50	34241	1	1	TTHERM_00411520			95.m00127	63	32788	1	1	TTHERM_00653940
	13.m00387	50	193063	2	1	TTHERM_00158380			3694.m00165	63	73534	1	1	TTHERM_00283790
	3697.m00043	50	73224	1	1	TTHERM_00188700			3697.m00064	63	109841	2	2	TTHERM_00188910
	2.m02248	50	225690	1	1	TTHERM_00030520			170.m00084	63	23918	2	1	TTHERM_00939050
	1077.m00003	49	5098	4	1	TTHERM_02106570			3735.m00073	63	59851	2	1	TTHERM_00558380
	3717.m00045	49	202016	2	1	TTHERM_00522330			3702.m00113	63	52112	2	2	TTHERM_00144860
	68.m00245	49	107070	1	1	TTHERM_00533990			3700.m00011	63	21596	1	1	TTHERM_00147560
	88.m00090	49	35370	2	1	TTHERM_00625980			3724.m00085	62	17000	1	1	TTHERM_00659070
	7.m00562	49	37318	1	1	TTHERM_00107210			16.m05355	62	22839	2	1
	190.m00047	49	40750	1	1	TTHERM_01000180			3684.m00108	62	48785	1	1	TTHERM_00530600
	3703.m01253	49	48187	1	1				509.m00002	62	102582	2	2	TTHERM_01615780
	2.m02332	49	33943	2	1	TTHERM_00037110			3694.m00001	62	70253	1	1	TTHERM_00277070
	3704.m00036	49	43984	1	1	TTHERM_00444470			3690.m00042	62	151361	2	2	TTHERM_00266610
	3691.m00037	49	70144	2	1	TTHERM_00299570			171.m00073	62	23293	2	1	TTHERM_00941580
	3691.m00130	49	221098	3	1	TTHERM_00300580			87.m00214	62	20375	1	1	TTHERM_00624460
	3692.m00098	49	53575	1	1	TTHERM_00295250			3711.m00998	62	21547	1	1
	86.m00190	49	310009	1	1	TTHERM_00621610			22.m00354	62	18306	1	1	TTHERM_00257230
	112.m00102	49	22418	1	1	TTHERM_00711980			41.m00309	62	103930	1	1	TTHERM_00390060
	688.m00002	49	45810	2	1	TTHERM_01815930			214.m00043	62	30533	2	1	TTHERM_01054220
	72.m00123	49	25997	1	1	TTHERM_00550920			154.m00118	61	26119	1	1	TTHERM_00865300
	170.m00084	49	23918	1	1	TTHERM_00939050			255.m00041	61	14665	1	1	TTHERM_01150420
	287.m00029	49	95710	1	1	TTHERM_01243470			68.m00150	61	41210	2	1	TTHERM_00532030
	8.m00450	49	21168	1	1	TTHERM_00118740			3692.m01165	61	30313	1	1
	3702.m00219	49	66771	1	1	TTHERM_00145930			76.m00234	61	30557	2	2	TTHERM_00572020
	3725.m00039	49	80463	1	1	TTHERM_00616060			3718.m00010	61	11718	1	1	TTHERM_00535210
	149.m00085	48	70060	2	2	TTHERM_00850570			1.m00826	61	60130	1	1	TTHERM_00011720
	3702.m00131	48	37602	1	1	TTHERM_00145040			7.m00566	61	27795	1	1	TTHERM_00106960
	3707.m00168	48	143190	1	1	TTHERM_00059400			196.m00041	60	51070	2	2	TTHERM_01012110
	1.m00683	48	210775	1	1	TTHERM_00006270			88.m00132	60	40070	2	2	TTHERM_00628380
	90.m00186	48	31327	1	1	TTHERM_00633530			3706.m00163	60	35091	1	1	TTHERM_00241970
	2.m02147	48	93299	1	1	TTHERM_00035550			54.m00163	60	22726	1	1	TTHERM_00460560
	107.m00061	48	58769	2	1	TTHERM_00692970			88.m00091	60	11982	2	1	TTHERM_00626980
	37.m00176	48	51893	1	1	TTHERM_00354730			48.m00289	60	41414	1	1	TTHERM_00433850
	120.m00106	48	20482	1	1	TTHERM_00735240			99.m00151	59	79436	1	1	TTHERM_00666570
	16.m00427	48	48025	1	1	TTHERM_00195860			3671.m00071	59	89234	2	2	TTHERM_00723620
	16.m00393	48	86479	2	2	TTHERM_00194530			3734.m00050	59	128877	2	2	TTHERM_00683100
	190.m00053	48	23746	1	1	TTHERM_01001230			1.m01085	59	26516	2	2	TTHERM_00024240
	3702.m00021	48	53104	1	1	TTHERM_00140940			314.m00030	59	87584	1	1	TTHERM_01298560
	3685.m00006	48	97170	1	1	TTHERM_00599780			3729.m00055	59	181500	1	1	TTHERM_00548020
	13.m00349	48	26957	1	1	TTHERM_00158000			3681.m00019	59	40471	1	1	TTHERM_00441900
	3701.m00163	48	21455	1	1	TTHERM_00219500			3689.m00115	59	83845	1	1	TTHERM_00338410
	3700.m00098	47	23182	1	1	TTHERM_00149430			6.m00499	59	38237	1	1	TTHERM_00086760
	3734.m00033	47	8014	1	1	TTHERM_00682930			3714.m00044	59	15460	2	1	TTHERM_00410130
	76.m00209	47	104682	1	1	TTHERM_00571770			72.m00103	59	17669	1	1	TTHERM_00550720
	3673.m00070	47	80219	1	1	TTHERM_00716350			3735.m00012	58	46142	2	2	TTHERM_00557760
	2.m02229	47	78885	2	2	TTHERM_00039240			1.m00862	58	89696	2	2	TTHERM_00013070
	91.m00133	44	172279	2	2	TTHERM_00637150			5.m00546	58	60788	1	1	TTHERM_00079490
	3682.m00053	47	32568	1	1	TTHERM_00823940			3738.m00041	58	94545	1	1	TTHERM_00780830
	3742.m00031	47	436533	1	1	TTHERM_00756030			8.m00542	58	36532	2	1	TTHERM_00123680
	112.m00115	47	46478	1	1	TTHERM_00713190			204.m00044	58	134026	1	1	TTHERM_01028860
	310.m00041	47	46797	1	1	TTHERM_01289160			40.m00163	58	56097	2	2	TTHERM_00377250
	79.m00164	47	144872	2	2	TTHERM_00582140			1.m00890	58	38854	1	1	TTHERM_00013360
	3691.m00143	47	83019	2	1	TTHERM_00301710			3684.m00015	57	51225	1	1	TTHERM_00529610
	435.m00012	47	49506	2	2	TTHERM_01513260			87.m00235	57	52226	2	1	TTHERM_00624670
	164.m00089	46	128928	2	2	TTHERM_00923170			324.m00017	57	82166	2	2	TTHERM_01321550
	1.m00902	46	133543	2	1	TTHERM_00013480			162.m00073	56	96776	1	1	TTHERM_00913400
	2.m02034	46	68995	1	1	TTHERM_00035440			3699.m00108	56	203393	1	1	TTHERM_00127150
	17.m00473	46	157582	2	1	TTHERM_00214830			14.m00310	56	60891	1	1	TTHERM_00170320
	52.m00168	46	39113	1	1	TTHERM_00448720			3686.m00027	56	36135	1	1	TTHERM_00470660
	188.m00064	46	45115	1	1	TTHERM_00997630			119.m00136	56	82162	2	2	TTHERM_00732900
	2.m02275	46	28545	1	1	TTHERM_00037090			38.m00272	56	34385	1	1	TTHERM_00363210
	3719.m00123	46	106828	2	1	TTHERM_00483630			91.m00185	56	9244	1	1	TTHERM_00637670
	6.m00615	46	345613	1	1	TTHERM_00092870			3736.m00071	55	104072	1	1	TTHERM_00663830
	1.m00651	46	46665	2	2	TTHERM_00005920			8.m00450	55	21168	2	2	TTHERM_00118740
	89.m00152	46	30028	1	1	TTHERM_00630450			96.m00114	55	52279	2	2	TTHERM_00655470
	3704.m00084	46	60748	1	1	TTHERM_00445940			3679.m00052	55	99365	1	1	TTHERM_00420220
	3685.m00094	46	133412	4	2	TTHERM_00600700			3673.m00053	55	621685	2	2	TTHERM_00716180
	3739.m00013	46	70974	1	1	TTHERM_00727610			3703.m00115	55	98530	1	1	TTHERM_00348770
	3736.m00056	46	171978	1	1	TTHERM_00661680			8.m00491	55	137321	2	2	TTHERM_00122160
	190.m00054	46	171994	1	1	TTHERM_01001240			3721.m00037	55	40605	1	1	TTHERM_00564190
	3723.m00102	46	95639	1	1	TTHERM_00518740			23.m02931	55	39332	1	1
	3681.m00098	46	58049	1	1	TTHERM_00442700			3737.m00004	54	39801	1	1	TTHERM_00688290
	5.m00323	46	198831	2	1	TTHERM_00074290			173.m00047	54	68636	1	1	TTHERM_00945220
	115.m00094	46	91110	2	2	TTHERM_00721300			40.m00205	54	62606	1	1	TTHERM_00378660
	87.m00214	45	20375	1	1	TTHERM_00624460			37.m00177	54	65186	1	1	TTHERM_00354740
	3671.m00048	45	72902	1	1	TTHERM_00723390			3709.m00027	54	90695	1	1	TTHERM_00473270
	3690.m00083	45	48327	2	1	TTHERM_00268030			127.m00100	54	82486	1	1	TTHERM_00771980
	3739.m00044	45	110548	3	1	TTHERM_00728920			274.m00042	54	80567	1	1	TTHERM_01207720
	41.m00207	45	7958	1	1	TTHERM_00387060			238.m00054	53	112126	1	1	TTHERM_01108740
	6.m00446	45	46061	1	1	TTHERM_00085240			3716.m00086	53	38987	2	2	TTHERM_00502170
	198.m00076	45	60896	1	1	TTHERM_01016220			237.m00054	53	54287	2	2	TTHERM_01107480
	217.m00044	45	25435	2	2	TTHERM_01068160			14.m00446	53	24679	1	1	TTHERM_00185570
	131.m00082	45	35098	1	1	TTHERM_00782070			41.m00310	53	84683	1	1	TTHERM_00390070
	3689.m00176	45	52440	1	1	TTHERM_00340040			41.m02880	53	36061	1	1
	185.m00064	45	54153	1	1	TTHERM_00990520			101.m00164	53	20339	1	1	TTHERM_00675680
	3.m01929	45	25828	1	1	TTHERM_00051770			3695.m00019	53	48056	1	1	TTHERM_00343440
	337.m00015	45	36505	1	1	TTHERM_01345810			3676.m00055	53	31076	1	1	TTHERM_00773610
	3698.m00251	45	163071	1	1	TTHERM_00138580			225.m00035	52	69431	1	1	TTHERM_01084130
	280.m00029	45	15423	1	1	TTHERM_01222570			3704.m00057	52	92125	1	1	TTHERM_00444670
	3704.m00113	45	19090	1	1	TTHERM_00446250			3677.m00048	52	19146	1	1	TTHERM_00649080
	225.m00062	45	38771	1	1	TTHERM_01084410			16.m00280	52	58071	1	1	TTHERM_00193410
	3.m01925	45	40163	2	2	TTHERM_00051840			22.m00296	52	109276	1	1	TTHERM_00255660
	188.m00053	45	52574	1	1	TTHERM_00997520			84.m00098	52	24020	1	1	TTHERM_00601860
	3708.m00019	45	125308	2	2	TTHERM_00437410			3687.m00068	52	23122	1	1	TTHERM_00316530
	137.m00076	45	298498	1	1	TTHERM_00805880			112.m00106	52	102065	1	1	TTHERM_00713100
	3739.m00015	45	28051	1	1	TTHERM_00727630			115.m00141	52	37538	1	1	TTHERM_00721770
	3679.m00059	45	103354	1	1	TTHERM_00420290			160.m00063	52	62089	1	1	TTHERM_00898220
	8.m00461	44	116793	1	1	TTHERM_00120830			3704.m00114	51	19808	1	1	TTHERM_00446260
	54.m00253	44	54702	1	1	TTHERM_00463450			238.m00038	51	151420	1	1	TTHERM_01108570
	5.m00517	44	34338	1	1	TTHERM_00079200			14.m00339	51	31637	1	1	TTHERM_00171630
	3712.m00058	44	60815	2	2	TTHERM_00455660			3732.m00081	51	7911	1	1	TTHERM_00686220
	232.m00046	44	376314	3	1	TTHERM_01099090			3674.m00002	51	17712	1	1	TTHERM_00691100
	200.m00056	44	91682	1	1	TTHERM_01020760			110.m00139	51	129385	1	1	TTHERM_00703900
	3717.m00018	44	89302	2	1	TTHERM_00522060			270.m00029	51	85228	1	1	TTHERM_01194660
	260.m00019	44	24852	1	1	TTHERM_01164080			3702.m00128	51	210645	1	1	TTHERM_00145010
	3673.m00037	44	36299	1	1	TTHERM_00716020			3704.m00123	51	56494	2	2	TTHERM_00446340
	41.m00277	44	28513	1	1	TTHERM_00389740			3679.m00002	50	124428	1	1	TTHERM_00419670
	158.m00071	44	33576	1	1	TTHERM_00888050			3733.m00049	50	10939	1	1	TTHERM_00578890
	3731.m00035	44	25555	1	1	TTHERM_00670400			48.m00204	50	24278	1	1	TTHERM_00430010
	238.m00029	44	33523	1	1	TTHERM_01108480			3697.m00202	50	50107	1	1	TTHERM_00191290
	91.m00177	44	17015	1	1	TTHERM_00637590			3700.m00066	50	23486	1	1	TTHERM_00149110
	215.m00064	44	100841	1	1	TTHERM_01055670			3672.m00009	50	49009	1	1	TTHERM_00760270
	3684.m00074	44	56322	1	1	TTHERM_00530200			3689.m00032	50	22858	1	1	TTHERM_00334520
	3709.m00044	44	10920	2	1	TTHERM_00474440			127.m00075	49	24651	1	1	TTHERM_00770700
	3688.m00096	44	160635	2	1	TTHERM_00289190			3695.m00016	49	67501	1	1	TTHERM_00343410
	183.m00027	44	47334	1	1	TTHERM_00979780			3688.m00002	49	258016	1	1	TTHERM_00285250
	197.m00068	43	176168	2	1	TTHERM_01014640			3737.m00055	49	22987	1	1	TTHERM_00688800
	132.m00110	43	64286	1	1	TTHERM_00787240			23.m00292	49	36473	1	1	TTHERM_00263310
	13.m00457	43	14031	1	1	TTHERM_00161060			21.m00246	48	25985	1	1	TTHERM_00245190
	1.m00972	43	15520	1	1	TTHERM_00016170			68.m00166	48	23425	1	1	TTHERM_00532190
	3717.m00036	43	44969	1	1	TTHERM_00522240			3707.m00005	48	365719	1	1	TTHERM_00053770
	86.m00160	43	111898	1	1	TTHERM_00621310			68.m00156	48	25706	1	1	TTHERM_00532090
	3685.m00016	43	153041	1	1	TTHERM_00599890			3703.m00161	48	106496	1	1	TTHERM_00352220
	3690.m00010	43	12379	1	1	TTHERM_00266290			3.m01991	48	35178	1	1	TTHERM_00049450
	3737.m00051	43	24509	1	1	TTHERM_00688760			167.m00098	48	250385	1	1	TTHERM_00930820
	140.m00085	43	154210	2	1	TTHERM_00822150			3671.m00040	47	31609	1	1	TTHERM_00723310
	3729.m00107	42	29600	1	1	TTHERM_00549630			101.m00159	47	16758	1	1	TTHERM_00675630
	3712.m00060	42	81405	1	1	TTHERM_00455680			41.m00293	47	43771	1	1	TTHERM_00389900
	3694.m00178	42	191230	1	1	TTHERM_00283920			1.m00577	47	342523	1	1	TTHERM_00001220
	3681.m00080	42	121367	2	1	TTHERM_00442520			2.m02085	47	8954	1	1	TTHERM_00037390
	3714.m00095	42	150439	1	1	TTHERM_00411640			166.m00085	47	32198	1	1	TTHERM_00927250
	3738.m00056	42	89861	1	1	TTHERM_00780980			3694.m00073	47	42295	1	1	TTHERM_00279840
	40.m00234	42	100033	2	2	TTHERM_00378950			42.m00253	47	123070	1	1	TTHERM_00392910
	175.m00058	42	74025	1	1	TTHERM_00951830			37.m00281	47	57403	1	1	TTHERM_00355780
	3686.m00147	42	58249	1	1	TTHERM_00471920			3701.m00206	47	93274	1	1	TTHERM_00220950
	72.m00175	42	79906	2	1	TTHERM_00554450			13.m00353	47	22036	2	1	TTHERM_00158040
	19.m00400	42	38159	1	1	TTHERM_00230950			3709.m00125	47	69917	1	1	TTHERM_00475270
	3745.m00033	42	120975	1	1	TTHERM_00933210			3712.m00130	47	69570	1	1	TTHERM_00459390
	3697.m00059	42	27188	1	1	TTHERM_00188860			3736.m00006	47	18624	1	1	TTHERM_00660180
	3700.m00174	42	75016	1	1	TTHERM_00151190			3688.m00176	47	50866	1	1	TTHERM_00292000
	3721.m00029	42	75868	1	1	TTHERM_00564110			3685.m00067	46	41086	1	1	TTHERM_00600430
	48.m00289	42	41414	2	2	TTHERM_00433850			2.m02295	46	40781	1	1	TTHERM_00029960
	2.m02241	42	68600	1	1	TTHERM_00035360			3705.m00013	46	79070	1	1	TTHERM_00326690
	3726.m00039	41	39601	2	1	TTHERM_00588910			3684.m00053	46	50566	1	1	TTHERM_00529990
	3676.m00065	41	44709	1	1	TTHERM_00773710			3681.m00098	46	58049	1	1	TTHERM_00442700
	16.m00345	41	200457	2	2	TTHERM_00194050			3700.m00035	46	14428	1	1	TTHERM_00148800
	230.m00031	41	446006	1	1	TTHERM_01093490			3731.m00061	46	42253	1	1	TTHERM_00670660
	3.m01859	41	36985	1	1	TTHERM_00043950			3687.m00048	45	100661	1	1	TTHERM_00316330
	3734.m00077	41	25122	2	2	TTHERM_00683370			3712.m00058	45	60815	1	1	TTHERM_00455660
	38.m02218	41	72811	2	1				13.m00479	45	219374	1	1	TTHERM_00161280
	3731.m00016	41	53898	1	1	TTHERM_00670210			2.m02241	45	68600	1	1	TTHERM_00035360
	1.m01052	41	108595	2	1	TTHERM_00023910			1.m00651	45	46665	1	1	TTHERM_00005920
	5.m00452	41	28076	1	1	TTHERM_00077550			3688.m00070	45	89354	1	1	TTHERM_00287930
	144.m00131	41	32185	1	1	TTHERM_00833850			3702.m00133	45	71367	1	1	TTHERM_00145060
	3706.m00208	41	22127	1	1	TTHERM_00242430			3680.m00006	45	10396	1	1	TTHERM_00485790
	337.m00012	41	142233	1	1	TTHERM_01345780			3.m01695	45	31445	1	1	TTHERM_00047690
	180.m00070	41	47517	1	1	TTHERM_00971800			3728.m00061	45	23855	1	1	TTHERM_00540100
	3723.m00031	41	19919	1	1	TTHERM_00509030			17.m00260	45	37924	1	1	TTHERM_00197850
	3698.m00098	41	47573	3	1	TTHERM_00136050			48.m00254	45	185507	1	1	TTHERM_00433480
	3683.m00023	41	33781	1	1	TTHERM_00825290			3707.m02163	45	87406	1	1
	47.m00220	41	104296	2	2	TTHERM_00425900			30.m00261	44	38224	1	1	TTHERM_00312650
	3735.m00074	41	291446	3	2	TTHERM_00558390			287.m00029	44	95710	1	1	TTHERM_01243470
	47.m00273	41	56513	1	1	TTHERM_00427420			154.m00113	44	13214	1	1	TTHERM_00865250
	3717.m00067	41	75415	1	1	TTHERM_00522550			16.m00489	44	350643	1	1	TTHERM_00196480
	3704.m00089	41	179355	2	1	TTHERM_00445990			41.m00300	44	70459	1	1	TTHERM_00389970
	3698.m00203	41	127013	2	1	TTHERM_00138100			120.m00116	44	81886	1	1	TTHERM_00735340
	14.m04428	41	142962	2	1				336.m00019	44	73915	1	1	TTHERM_01344720
	3692.m00109	41	139109	1	1	TTHERM_00295360			3707.m00008	44	67365	1	1	TTHERM_00053800
	3684.m00001	41	151688	1	1	TTHERM_00529470			3693.m00036	43	16676	1	1	TTHERM_00371000
	166.m00062	41	18956	1	1	TTHERM_00927010			3702.m00121	43	73643	1	1	TTHERM_00144940
	5.m00385	40	42490	1	1	TTHERM_00075890			3738.m00011	43	41101	1	1	TTHERM_00780530
	60.m00169	40	109924	1	1	TTHERM_00490670			230.m00057	43	37444	1	1	TTHERM_01093750
	405.m00008	40	35021	1	1	TTHERM_01467280			3726.m00096	43	81152	1	1	TTHERM_00590480
	3689.m00008	40	87224	1	1	TTHERM_00334280			48.m00288	43	13661	1	1	TTHERM_00433840
	3692.m00054	40	226649	1	1	TTHERM_00294810			3684.m00074	43	56322	1	1	TTHERM_00530200
	3702.m00016	40	41473	1	1	TTHERM_00140890			52.m00185	43	35567	1	1	TTHERM_00448890
	3703.m00134	40	52701	1	1	TTHERM_00348960			14.m00486	43	133992	1	1	TTHERM_00186030
	3681.m00059	40	255582	1	1	TTHERM_00442310			3.m01739	43	42727	1	1	TTHERM_00052510
	3691.m00088	40	114356	1	1	TTHERM_00300160			3701.m00097	43	21424	1	1	TTHERM_00218840
	3687.m00178	40	161173	1	1	TTHERM_00318740			131.m00140	43	23016	1	1	TTHERM_00784630
	3.m01883	40	71243	1	1	TTHERM_00049340			42.m00252	42	25303	1	1	TTHERM_00392900
	3710.m00098	40	130251	1	1	TTHERM_00467930			3692.m00112	42	66404	1	1	TTHERM_00295390
	3688.m00176	40	50866	1	1	TTHERM_00292000			5.m00432	42	43554	1	1	TTHERM_00077350
	3700.m00011	40	21596	1	1	TTHERM_00147560			3676.m00052	42	12144	1	1	TTHERM_00773580
	3696.m00165	40	55789	1	1	TTHERM_00310890			3709.m00052	42	150119	1	1	TTHERM_00474520
	3681.m00112	40	86014	2	2	TTHERM_00442840			68.m00247	42	31103	1	1	TTHERM_00534010
	3720.m00045	40	70095	1	1	TTHERM_00561170			3726.m00041	42	22035	1	1	TTHERM_00589930
	3743.m00009	40	71071	1	1	TTHERM_00836640			21.m00235	42	28476	1	1	TTHERM_00245080
	3681.m00019	40	40471	1	1	TTHERM_00441900			132.m00094	42	35118	1	1	TTHERM_00787080
	101.m00168	40	115699	1	1	TTHERM_00675720			3718.m00044	42	15936	1	1	TTHERM_00535550
	3702.m00180	40	208972	1	1	TTHERM_00145530			38.m00224	42	35199	1	1	TTHERM_00361740
	3711.m00104	40	179262	2	1	TTHERM_00494360			335.m00015	42	33408	1	1	TTHERM_01339580
	68.m00256	40	20791	1	1	TTHERM_00534100			127.m00073	41	213457	1	1	TTHERM_00770680
	1045.m00002	40	41084	2	1	TTHERM_02081560			8.m00494	41	10877	1	1	TTHERM_00122190
	149.m00080	40	387854	1	1	TTHERM_00850520			3677.m00082	41	45709	1	1	TTHERM_00649420
	3674.m00052	40	28921	1	1	TTHERM_00691610			3716.m00051	41	16651	1	1	TTHERM_00500760
	162.m00070	40	236740	1	1	TTHERM_00913370			3683.m00002	41	49790	1	1	TTHERM_00825080
	6.m00355	40	164404	1	1	TTHERM_00083340			3735.m00058	41	177999	1	1	TTHERM_00558230
	3681.m00123	39	214446	1	1	TTHERM_00442950			76.m00176	41	19912	1	1	TTHERM_00569460
	152.m00065	39	26403	1	1	TTHERM_00857810			343.m00013	41	43751	1	1	TTHERM_01354250
	3698.m00061	39	201753	1	1	TTHERM_00133670			96.m00155	41	87019	1	1	TTHERM_00655920
	76.m00165	39	109005	1	1	TTHERM_00569330			3686.m00109	41	112776	1	1	TTHERM_00471520
	3733.m00013	39	166217	1	1	TTHERM_00578530			3690.m00086	41	35164	1	1	TTHERM_00268060
	315.m00026	39	168655	1	1	TTHERM_01299690			77.m00154	41	108857	1	1	TTHERM_00575520
	38.m00272	39	34385	1	1	TTHERM_00363210			37.m00305	41	42950	1	1	TTHERM_00357020
	268.m00033	39	83831	1	1	TTHERM_01188400			3708.m00065	41	99232	1	1	TTHERM_00438870
	2.m02111	39	554662	3	1	TTHERM_00031690			7.m00466	41	123776	1	1	TTHERM_00105150
	3695.m00141	39	253275	1	1	TTHERM_00346680			110.m00149	40	40054	1	1	TTHERM_00704010
	3688.m00056	39	53824	2	1	TTHERM_00286790			3677.m00045	40	222044	1	1	TTHERM_00649050
	23.m00276	39	236533	1	1	TTHERM_00263150			3695.m00118	40	32051	1	1	TTHERM_00346450
	89.m01387	39	53420	1	1				3723.m00008	40	31972	1	1	TTHERM_00503800
	3706.m00163	39	35091	1	1	TTHERM_00241970			6.m00432	40	92078	1	1	TTHERM_00085100
	21.m00235	39	28476	1	1	TTHERM_00245080			115.m00106	40	158086	3	1	TTHERM_00721420
	3675.m00074	39	99214	1	1	TTHERM_00585240			3723.m00070	40	26040	1	1	TTHERM_00516420
	119.m00129	39	209117	1	1	TTHERM_00732830			108.m00150	40	82564	2	1	TTHERM_00697010
	240.m00040	39	117842	1	1	TTHERM_01113110			119.m00131	40	180144	1	1	TTHERM_00732850
	3692.m01165	39	30313	1	1				6.m00470	40	147013	1	1	TTHERM_00085480
	42.m00300	38	26957	1	1	TTHERM_00394420			3691.m00040	40	176881	1	1	TTHERM_00299600
	3719.m00010	38	32922	1	1	TTHERM_00476490			194.m00023	40	150982	1	1	TTHERM_01008630
	3681.m00105	38	108101	1	1	TTHERM_00442770			89.m00135	40	25790	1	1	TTHERM_00630260
	315.m00027	38	61940	1	1	TTHERM_01299700			8.m00395	40	95404	1	1	TTHERM_00113210
	3743.m00008	38	63933	1	1	TTHERM_00836630			3694.m00039	39	41667	1	1	TTHERM_00277470
	3.m01901	38	531427	1	1	TTHERM_00046310			2.m02312	39	25947	1	1	TTHERM_00041460
	110.m00141	38	79857	1	1	TTHERM_00703920			95.m00117	39	67500	1	1	TTHERM_00653840
	155.m00064	38	59462	1	1	TTHERM_00866530			190.m00086	39	5204	1	1	TTHERM_01001570
	6.m00576	38	159411	2	2	TTHERM_00091490			3692.m00085	39	158187	1	1	TTHERM_00295120
	333.m00014	38	34559	1	1	TTHERM_01337360			3692.m00031	39	50697	1	1	TTHERM_00294580
	3692.m00031	38	50697	1	1	TTHERM_00294580			3689.m00002	39	77932	1	1	TTHERM_00333220
	3695.m00019	38	48056	1	1	TTHERM_00343440			3676.m00044	39	22616	1	1	TTHERM_00773500
	3714.m00025	38	232515	1	1	TTHERM_00408940			133.m00072	39	69307	1	1	TTHERM_00790570
	3709.m00007	38	158998	2	1	TTHERM_00473070			41.m00288	39	17403	1	1	TTHERM_00389850
	22.m00327	38	166393	1	1	TTHERM_00256960			3.m01759	38	55029	1	1	TTHERM_00046550
	3730.m00012	38	118543	3	1	TTHERM_00678010			3739.m00020	38	70719	1	1	TTHERM_00727680
	13.m00353	38	22036	1	1	TTHERM_00158040			3711.m00044	38	27592	1	1	TTHERM_00492730
	3695.m00080	38	135005	1	1	TTHERM_00344070			3.m01935	38	22262	1	1	TTHERM_00047630
	3713.m00115	38	77276	1	1	TTHERM_00404270			138.m00130	38	130377	1	1	TTHERM_00813040
	3709.m00087	38	381777	1	1	TTHERM_00474890			3724.m00071	38	98199	1	1	TTHERM_00658930
	1.m00871	38	38535	1	1	TTHERM_00013170			8.m00442	38	36328	1	1	TTHERM_00118630
	3708.m00030	38	42768	1	1	TTHERM_00437520			3700.m00098	38	23182	1	1	TTHERM_00149430
	16.m00280	38	58071	1	1	TTHERM_00193410			30.m00338	38	228393	1	1	TTHERM_00313420
	119.m00133	38	54072	1	1	TTHERM_00732870			3689.m00119	38	61761	1	1	TTHERM_00338460
	219.m00030	38	61886	1	1	TTHERM_01075650			91.m00196	38	100751	1	1	TTHERM_00637780
	3683.m00034	38	115752	1	1	TTHERM_00825400			3689.m00051	38	50411	1	1	TTHERM_00335720
	187.m00075	38	48312	1	1	TTHERM_00994420			185.m00061	38	20857	1	1	TTHERM_00989500
	137.m00098	38	112437	1	1	TTHERM_00808080			3701.m00171	37	37314	1	1	TTHERM_00220590
	3693.m00006	38	74752	1	1	TTHERM_00370700			68.m00205	37	17136	1	1	TTHERM_00532600
	3714.m00091	37	151193	1	1	TTHERM_00411600			131.m00118	37	67217	1	1	TTHERM_00784410
	3721.m00013	37	80844	1	1	TTHERM_00563950			13.m00349	37	26957	1	1	TTHERM_00158000
	164.m00082	37	100844	2	1	TTHERM_00923100			143.m00076	37	40203	1	1	TTHERM_00826940
	3714.m00139	37	134186	1	1	TTHERM_00412080			3702.m00131	37	37602	1	1	TTHERM_00145040
	3726.m00010	37	92080	1	1	TTHERM_00586620			16.m00490	37	45276	1	1	TTHERM_00196490
	238.m00042	37	211795	1	1	TTHERM_01108610			3724.m00061	37	19879	1	1	TTHERM_00658830
	3739.m00067	37	56728	2	1	TTHERM_00729160			112.m00109	37	86787	1	1	TTHERM_00713130
	77.m00182	37	102448	2	2	TTHERM_00576790			150.m00066	37	154824	1	1	TTHERM_00852750
	23.m00266	37	96609	2	1	TTHERM_00263050			3716.m00142	37	29145	1	1	TTHERM_00502730
	193.m00049	37	48874	1	1	TTHERM_01006550			3723.m00076	37	28935	1	1	TTHERM_00518480
	196.m00062	37	67912	1	1	TTHERM_01013310			3721.m00046	37	41983	1	1	TTHERM_00564280
	3698.m00003	37	81302	1	1	TTHERM_00131090			14.m00424	37	49434	1	1	TTHERM_00185350
	3706.m00198	37	20457	1	1	TTHERM_00242330			3715.m00067	37	15243	1	1	TTHERM_00497570
	3732.m00038	37	24782	1	1	TTHERM_00684790			140.m00100	37	17528	1	1	TTHERM_00822300
	3719.m00088	37	12158	1	1	TTHERM_00481280			3700.m00272	37	171691	1	1	TTHERM_00152210
	96.m00155	37	87019	1	1	TTHERM_00655920			3.m01813	36	94575	1	1	TTHERM_00046570
	178.m00080	37	91946	1	1	TTHERM_00962110			91.m00116	36	36342	1	1	TTHERM_00636980
	48.m00196	37	59208	1	1	TTHERM_00429930			3735.m00094	36	35428	1	1	TTHERM_00558600
	112.m00109	37	86787	1	1	TTHERM_00713130			19.m00307	36	11951	1	1	TTHERM_00227050
	3707.m00029	37	56612	1	1	TTHERM_00056000			5.m00529	36	16924	1	1	TTHERM_00079320
	37.m00218	37	91319	1	1	TTHERM_00355150			7.m00532	36	77264	1	1	TTHERM_00106890
	96.m00095	37	42175	2	2	TTHERM_00655280			3713.m00082	36	66242	1	1	TTHERM_00401930
	3671.m00021	36	18213	1	1	TTHERM_00723120			7.m00395	36	75086	1	1	TTHERM_00101470
	3692.m00138	36	88995	1	1	TTHERM_00295650			13.m00491	36	107493	1	1	TTHERM_00161420
	3701.m00151	36	138655	1	1	TTHERM_00219380			110.m00141	36	79857	1	1	TTHERM_00703920
	3697.m00064	36	109841	1	1	TTHERM_00188910			3714.m00083	36	34241	1	1	TTHERM_00411520
	3701.m00191	36	23693	2	1	TTHERM_00220800			196.m00064	36	20382	1	1	TTHERM_01013330
	3699.m00006	36	23889	1	1	TTHERM_00125130			131.m00110	36	158482	1	1	TTHERM_00784330
	16.m00425	36	117525	1	1	TTHERM_00195840			280.m00032	36	54065	1	1	TTHERM_01222600
	90.m00202	36	86838	1	1	TTHERM_00634680			7.m00477	35	61387	1	1	TTHERM_00105280
	143.m00089	36	65272	1	1	TTHERM_00827070			5.m00320	35	19477	1	1	TTHERM_00074260
	3729.m00055	36	181500	1	1	TTHERM_00548020			16.m00461	35	48964	1	1	TTHERM_00196200
	3716.m00050	36	108886	1	1	TTHERM_00500750			3730.m00036	35	50009	1	1	TTHERM_00678250
	3695.m00025	36	56897	1	1	TTHERM_00343500			3739.m00050	35	222615	1	1	TTHERM_00728990
	41.m00288	36	17403	1	1	TTHERM_00389850			3718.m00059	35	96497	1	1	TTHERM_00535700
	403.m00010	36	83223	1	1	TTHERM_01465230			3719.m00093	35	24147	1	1	TTHERM_00481330
	3677.m00035	36	134595	1	1	TTHERM_00648950			3709.m00047	35	5035	1	1	TTHERM_00474470
	3722.m00091	36	170263	1	1	TTHERM_00526960			3701.m00079	35	26855	1	1	TTHERM_00218660
	108.m00198	36	34369	1	1	TTHERM_00697540			8.m00461	35	116793	1	1	TTHERM_00120830
	3735.m00697	36	16817	1	1				127.m00107	35	174307	1	1	TTHERM_00772060
	234.m00050	36	71594	1	1	TTHERM_01102780			3737.m00075	35	100530	1	1	TTHERM_00690000
	3722.m00120	36	37692	1	1	TTHERM_00527320			192.m00057	35	219702	1	1	TTHERM_01005020
	3692.m00157	36	59086	2	1	TTHERM_00295840			3725.m00090	35	62345	1	1	TTHERM_00616570
	3694.m00050	36	122434	1	1	TTHERM_00277580			13.m00330	35	23221	1	1	TTHERM_00157810
	90.m00113	36	4916	1	1	TTHERM_00632800			3.m01665	35	23082	1	1	TTHERM_00050540
	3699.m00007	36	343808	1	1	TTHERM_00125140			3715.m00042	35	20164	1	1	TTHERM_00497310
	3705.m00152	35	23920	1	1	TTHERM_00332090			3692.m00082	35	474196	1	1	TTHERM_00295090
	3712.m00092	35	142357	1	1	TTHERM_00457000			3710.m00037	34	80398	1	1	TTHERM_00467310
	3730.m00071	35	62026	1	1	TTHERM_00678600			3738.m00021	34	95460	1	1	TTHERM_00780630
	3707.m00309	35	36005	1	1	TTHERM_00070850			3723.m00730	34	25884	1	1
	270.m00027	35	29389	1	1	TTHERM_01194640			5.m00553	34	105015	1	1	TTHERM_00079570
	3674.m00058	35	62540	1	1	TTHERM_00691670			7.m04851	34	27725	1	1
	3715.m00112	35	30191	1	1	TTHERM_00498020			3716.m00136	34	67018	1	1	TTHERM_00502670
	3694.m00002	35	59976	1	1	TTHERM_00277080			3696.m00139	34	15288	1	1	TTHERM_00310560
	3698.m00233	35	45011	1	1	TTHERM_00138400			1.m00688	34	98855	1	1	TTHERM_00006320
	3734.m00048	35	109554	1	1	TTHERM_00683080			41.m00251	34	243064	1	1	TTHERM_00388490
	3688.m00035	35	147692	2	1	TTHERM_00285580			79.m00164	34	144872	1	1	TTHERM_00582140
	3713.m00152	35	112453	2	2	TTHERM_00406650			225.m00057	34	118097	1	1	TTHERM_01084360
	95.m00148	35	44513	1	1	TTHERM_00654150			2.m02275	34	28545	1	1	TTHERM_00037090
	3724.m00007	35	331087	1	1	TTHERM_00657290			3688.m00099	34	30172	1	1	TTHERM_00289220
	160.m00085	35	87853	1	1	TTHERM_00899430			3701.m01496	34	72132	1	1
	3691.m00145	35	197210	2	1	TTHERM_00301730			23.m00351	34	119645	1	1	TTHERM_00264890
	6.m00538	35	128229	1	1	TTHERM_00088140			3702.m00025	34	35043	1	1	TTHERM_00140980
	172.m00060	35	83367	1	1	TTHERM_00942750			3723.m00031	34	19919	1	1	TTHERM_00509030
	3724.m00029	35	174456	1	1	TTHERM_00657510			3707.m00111	34	113920	1	1	TTHERM_00058820
	215.m00055	35	102242	1	1	TTHERM_01055580			3709.m00928	34	35590	1	1
	3734.m00052	35	47379	1	1	TTHERM_00683120			3719.m00042	34	49943	1	1	TTHERM_00476820
	45.m00242	35	100964	1	1	TTHERM_00418280			68.m00245	34	107070	1	1	TTHERM_00533990
	3729.m00111	35	308732	1	1	TTHERM_00549670			99.m00111	34	67330	1	1	TTHERM_00666170
	21.m00206	35	23441	1	1	TTHERM_00243800			204.m00055	34	38082	1	1	TTHERM_01029960
	3727.m00076	35	96293	1	1	TTHERM_00647540			204.m00060	34	63939	1	1	TTHERM_01030010
	3722.m00001	35	75471	1	1	TTHERM_00525060			72.m00191	34	43465	1	1	TTHERM_00554610
	3711.m00007	35	56550	1	1	TTHERM_00492360			68.m00224	34	200195	1	1	TTHERM_00532790
	3685.m00044	35	19131	1	1	TTHERM_00600200			3687.m00165	33	96982	1	1	TTHERM_00318610
	3710.m00056	35	46680	1	1	TTHERM_00467500			3735.m00027	33	38525	1	1	TTHERM_00557910
	115.m00093	35	161390	1	1	TTHERM_00721290			76.m00146	33	23631	1	1	TTHERM_00569140
	3735.m00029	35	368228	1	1	TTHERM_00557930			54.m00253	33	54702	1	1	TTHERM_00463450
	3709.m00051	35	86663	1	1	TTHERM_00474510			14.m00500	33	35267	1	1	TTHERM_00187160
	87.m00194	35	71259	1	1	TTHERM_00624260			3686.m00138	33	43560	1	1	TTHERM_00471830
	107.m00100	35	132281	1	1	TTHERM_00694360			79.m00158	33	39678	1	1	TTHERM_00582060
	79.m00103	35	232282	1	1	TTHERM_00581460			3705.m00152	33	23920	1	1	TTHERM_00332090
	110.m00134	35	60307	1	1	TTHERM_00703850
	160.m00090	35	64614	1	1	TTHERM_00899480
	117.m00086	35	54937	1	1	TTHERM_00724690
	14.m00398	34	21015	1	1	TTHERM_00181130
	185.m00041	34	218175	1	1	TTHERM_00989300
	212.m00047	34	3857	1	1	TTHERM_01050460
	52.m00276	34	40632	1	1	TTHERM_00450840
	87.m00159	34	55564	1	1	TTHERM_00622920
	3680.m00033	34	124145	1	1	TTHERM_00486060
	3702.m00231	34	94300	1	1	TTHERM_00146050
	3708.m00038	34	49871	1	1	TTHERM_00437600
	374.m00013	34	63474	1	1	TTHERM_01412050
	3689.m00152	34	132632	1	1	TTHERM_00339800
	60.m00159	34	167519	1	1	TTHERM_00490570
	3722.m00040	34	9214	1	1	TTHERM_00526450
	3712.m00019	34	257338	2	1	TTHERM_00455270
	3718.m00073	34	169356	1	1	TTHERM_00535840
	154.m00110	34	45663	1	1	TTHERM_00865220
	676.m00002	34	77770	1	1	TTHERM_01805870
	3699.m00169	34	147970	1	1	TTHERM_00128760
	3702.m00104	34	23884	1	1	TTHERM_00143770
	47.m00198	34	172358	1	1	TTHERM_00424690
	1.m01091	34	49165	1	1	TTHERM_00024300
	2.m02158	34	17488	1	1	TTHERM_00036910
	3688.m00085	34	58382	1	1	TTHERM_00289080
	3723.m00076	34	28935	1	1	TTHERM_00518480
	3679.m00020	34	39230	1	1	TTHERM_00419850
	3716.m00027	34	20787	1	1	TTHERM_00499520
	3723.m00041	34	139128	1	1	TTHERM_00509130
	3730.m00026	34	114488	1	1	TTHERM_00678150
	3677.m00054	34	185839	1	1	TTHERM_00649140
	92.m00120	34	89934	1	1	TTHERM_00641090
	1.m00589	34	181751	1	1	TTHERM_00001340
	8.m00353	34	204918	1	1	TTHERM_00112790
	3.m01981	34	87343	1	1	TTHERM_00052670
	3671.m00044	33	48499	1	1	TTHERM_00723350
	101.m00130	33	95572	1	1	TTHERM_00672290
	3689.m00020	33	71274	1	1	TTHERM_00334400
	252.m00038	33	51803	1	1	TTHERM_01142830
	3708.m00031	33	149318	1	1	TTHERM_00437530
	3679.m00071	33	76167	1	1	TTHERM_00420410
	32.m00178	33	88737	1	1	TTHERM_00320170
	274.m00040	33	101034	1	1	TTHERM_01207700
	3705.m00046	33	131160	1	1	TTHERM_00327030
	3723.m00067	33	126971	1	1	TTHERM_00516390
	54.m00251	33	238310	2	2	TTHERM_00463430
	3692.m00072	33	30458	1	1	TTHERM_00294990
	3699.m00180	33	146796	1	1	TTHERM_00128870
