# Supplementary material for: Ccdc113/Ccdc96 complex, a novel regulator of ciliary beating that connects radial spoke 3 to dynein g and the nexin link
Source: PLoS Genet. 2021 Mar 4;17(3):e1009388. doi: 10.1371/journal.pgen.1009388 (PMC7987202; doi:10.1371/journal.pgen.1009388)
Supplement: S3 Table — About 0.2 mg of ciliary proteins was analyzed in each sample. Proteins present in both control and experimental samples are highlighted in green. (XLSX) [file pgen.1009388.s012.xlsx]

## Sheet: Arkusz1
	WT - Exp 1								CCDC96-coDel - Exp1									WT - Exp 2									CCDC96-coDel - Exp 2
	Accession	Score	Mass	Matches	Sequences	Description			Accession	Score	Mass	Matches	Sequences	Description				Accession	Score	Mass	Matches	Sequences	Description				Accession	Score	Mass	Matches	Sequences	Description
	3735.m00096	98183	50069	1227	30	TTHERM_00558620			3735.m00096	231825	50069	2487	23	TTHERM_00558620				3735.m00096	122878	50069	1598	38	TTHERM_00558620				3735.m00096	148763	50069	1900	36	TTHERM_00558620
	3703.m00089	90615	50052	1311	30	TTHERM_00348510			3703.m00089	160702	50052	2127	27	TTHERM_00348510				3703.m00089	103924	50052	1672	35	TTHERM_00348510				3703.m00089	101701	50052	1607	34	TTHERM_00348510
	84.m00113	50360	43223	466	7	TTHERM_00606960			84.m00113	114163	43223	1092	7	TTHERM_00606960				84.m00113	54521	43223	604	7	TTHERM_00606960				84.m00113	49671	43223	547	8	TTHERM_00606960
	3716.m00005	43840	532210	771	240	TTHERM_00499300	Dyh4		3716.m00005	38575	532210	717	202	TTHERM_00499300	Dyh4			304.m00025	28313	536680	549	217	TTHERM_01276420				304.m00025	21481	536680	425	191	TTHERM_01276420
	304.m00025	41649	536680	706	208	TTHERM_01276420	Dyh3		304.m00025	38434	536680	721	197	TTHERM_01276420	Dyh3			3716.m00005	25612	532210	584	229	TTHERM_00499300				3716.m00005	17786	532210	417	187	TTHERM_00499300
	3680.m00086	41076	484630	657	183	TTHERM_00486600	Dyh5		3680.m00086	35586	484630	661	167	TTHERM_00486600	Dyh5			3680.m00086	21871	484630	477	187	TTHERM_00486600				3680.m00086	17720	484630	362	160	TTHERM_00486600
	3737.m00022	10420	510911	177	84	TTHERM_00688470	Dyh6		3737.m00022	9325	510911	178	82	TTHERM_00688470	Dyh6			3737.m00022	7699	510911	173	111	TTHERM_00688470				162.m00065	5793	564538	115	77	TTHERM_00912290
	162.m00065	8286	564538	159	83	TTHERM_00912290	Dyh7		162.m00065	9115	564538	189	99	TTHERM_00912290	Dyh7			48.m00284	7128	479420	149	94	TTHERM_00433800				3737.m00022	5306	510911	128	84	TTHERM_00688470
	48.m00284	7973	479420	148	74	TTHERM_00433800			129.m00064	3880	515389	84	48	TTHERM_00774810				162.m00065	7087	564538	153	94	TTHERM_00912290				48.m00284	5133	479420	109	73	TTHERM_00433800
	129.m00064	5716	515389	96	52	TTHERM_00774810			3733.m00016	3071	76042	47	16	TTHERM_00578560				256.m00018	5506	461188	115	79	TTHERM_01151430				129.m00064	3331	515389	75	54	TTHERM_00774810
	256.m00018	5507	461188	97	54	TTHERM_01151430			3721.m00078	2483	521588	66	36	TTHERM_00565600				129.m00064	4629	515389	96	63	TTHERM_00774810				3700.m00030	3259	242620	79	47	TTHERM_00148750
	203.m00051	4048	498880	69	41	TTHERM_01027670			3711.m00055	2182	62591	50	18	TTHERM_00492840				3735.m00098	4187	490619	81	54	TTHERM_00558640				256.m00018	3204	461188	67	48	TTHERM_01151430
	22.m00270	4032	506850	78	46	TTHERM_00252430			139.m00128	1747	73957	36	19	TTHERM_00820660				22.m00270	3856	506850	78	54	TTHERM_00252430				3735.m00098	2570	490619	63	43	TTHERM_00558640
	3721.m00078	3681	521588	80	42	TTHERM_00565600			22.m00270	1715	506850	48	32	TTHERM_00252430				203.m00051	3160	498880	69	51	TTHERM_01027670				22.m00270	2556	506850	55	42	TTHERM_00252430
	3735.m00098	3637	490619	62	43	TTHERM_00558640			16.m00291	1396	481243	28	18	TTHERM_00193520	Dyh24			3721.m00078	2182	521588	60	48	TTHERM_00565600				203.m00051	2319	498880	55	42	TTHERM_01027670
	16.m00291	2469	481243	42	26	TTHERM_00193520	Dyh24		260.m00017	1333	158061	35	15	TTHERM_01164060				16.m00291	2143	481243	51	40	TTHERM_00193520	dyh24			3721.m00078	2113	521588	54	40	TTHERM_00565600
	19.m00324	2246	114022	42	21	TTHERM_00227220			2.m02357	1326	102697	38	22	TTHERM_00038990				3688.m00161	1186	182358	26	19	TTHERM_00290850				16.m00291	1723	481243	39	26	TTHERM_00193520	dyh24
	3711.m00055	2144	62591	49	16	TTHERM_00492840			3708.m00136	1106	107203	32	20	TTHERM_00440620				3678.m00012	1074	497458	26	16	TTHERM_00947430	Dyh9			3711.m00055	810	62591	27	16	TTHERM_00492840
	68.m00136	1099	546552	24	7	TTHERM_00531870			3698.m00262	910	87939	26	17	TTHERM_00139700				3711.m00054	937	551129	20	16	TTHERM_00492830				40.m00280	648	75436	17	14	TTHERM_00382380
	163.m00052	719	658887	16	7	TTHERM_00919540			6.m00636	781	147256	19	12	TTHERM_00094070				140.m00071	844	490917	18	12	TTHERM_00821980	Dyh20			3711.m00054	608	551129	15	12	TTHERM_00492830
	149.m00089	469	557436	12	2	TTHERM_00850620			3718.m00946	759	50699	18	10					68.m00136	762	546552	20	10	TTHERM_00531870				8.m00543	504	72321	10	7	TTHERM_00123690
	3680.m00066	205	157360	8	2	TTHERM_00486400			68.m00136	652	546552	14	7	TTHERM_00531870				181.m00060	755	28982	24	14	TTHERM_00974270				163.m00052	289	658887	7	6	TTHERM_00919540
	3729.m00067	153	126629	4	3	TTHERM_00548140			3677.m00579	594	30831	14	10					235.m00033	535	506590	12	7	TTHERM_01104900	Dyh13			68.m00136	278	546552	10	7	TTHERM_00531870
	186.m00054	109	13833	3	2	TTHERM_00992760			3711.m00054	572	551129	14	11	TTHERM_00492830				163.m00052	472	658887	15	10	TTHERM_00919540				3679.m00064	218	512136	6	5	TTHERM_00420340
	198.m00054	109	258660	5	2	TTHERM_01016000			8.m00347	518	79157	15	8	TTHERM_00112730				3710.m00072	440	17082	9	4	TTHERM_00467660				3729.m00067	216	126629	4	2	TTHERM_00548140
	1.m00674	93	24301	3	2	TTHERM_00006180			163.m00052	499	658887	14	8	TTHERM_00919540				3729.m00038	244	397674	4	3	TTHERM_00545830				181.m00060	196	28982	13	7	TTHERM_00974270
	164.m00089	14261	129148	216	47	TTHERM_00923170			3691.m00063	439	69581	10	5	TTHERM_00299910				149.m00089	227	557436	9	4	TTHERM_00850620				3680.m00066	161	157360	6	3	TTHERM_00486400
	3687.m00124	13497	118028	232	58	TTHERM_00317200			3679.m00064	408	512136	11	6	TTHERM_00420340				37.m00213	215	515227	6	5	TTHERM_00355100	dyh23			149.m00089	153	557436	12	5	TTHERM_00850620
	19.m00438	370	22062	8	2	TTHERM_00227210			149.m00089	348	557436	12	3	TTHERM_00850620				3680.m00066	113	157360	4	2	TTHERM_00486400				3.m01885	135	542777	5	3	TTHERM_00047540
	13.m00343	12685	55789	157	28	TTHERM_00157940			3680.m00066	335	157360	12	3	TTHERM_00486400				3700.m00106	112	834201	6	5	TTHERM_00149510				309.m00011	87	171916	3	2	TTHERM_01286930
	16.m00315	11829	107339	204	53	TTHERM_00193760			110.m00090	276	236397	11	8	TTHERM_00703410				3729.m00067	107	126629	4	4	TTHERM_00548140				3692.m00135	85	76328	3	2	TTHERM_00295620
	99.m00112	11777	65466	164	34	TTHERM_00666180			337.m00013	240	14209	7	2	TTHERM_01345790				122.m00136	107	52700	6	2	TTHERM_00754690				8.m00533	75	191863	7	5	TTHERM_00123570
	5.m00520	8657	79047	135	38	TTHERM_00079230			170.m00064	203	95962	6	2	TTHERM_00938850				86.m00163	100	236844	12	7	TTHERM_00621340				13.m00535	69	167256	5	2	TTHERM_00161860
	3713.m00146	7799	57757	140	38	TTHERM_00406590			3.m01885	176	542777	4	2	TTHERM_00047540				3707.m00315	85	205354	5	3	TTHERM_00070910				122.m00136	67	52700	4	2	TTHERM_00754690
	3680.m00141	6931	85163	126	30	TTHERM_00487150			3699.m00007	173	344272	5	5	TTHERM_00125140				3680.m00143	76	118026	4	2	TTHERM_00487170				3707.m00315	64	205354	5	3	TTHERM_00070910
	3697.m00168	6888	42528	96	16	TTHERM_00190950	actin		309.m00011	166	171916	5	2	TTHERM_01286930				2.m02383	69	67380	5	2	TTHERM_00042700				127.m00066	59	221112	4	2	TTHERM_00770610
	3700.m00030	6800	242620	123	59	TTHERM_00148750			38.m00199	151	57871	4	2	TTHERM_00361490				3692.m00135	67	76328	3	2	TTHERM_00295620				1.m00658	56	550963	4	3	TTHERM_00006020
	3706.m00157	58	0	3	2				2.m02383	134	67380	9	2	TTHERM_00042700				127.m00066	65	221112	5	2	TTHERM_00770610				3699.m00031	52	0	5	2
	129.m00110	6732	36929	213	17	TTHERM_00777250			2.m02181	101	84239	6	2	TTHERM_00028790				3707.m00151	60	168099	4	3	TTHERM_00059230				3711.m00143	51	129552	3	2	TTHERM_00494820
	3697.m00252	6687	99387	115	31	TTHERM_00191800			3.m01904	95	206867	5	3	TTHERM_00051760				309.m00011	56	171916	2	2	TTHERM_01286930				2.m02046	49	0	3	3
	3716.m00032	6665	28583	104	22	TTHERM_00499570			3677.m00003	81	94792	4	2	TTHERM_00648560				138.m00104	49	10187	3	3	TTHERM_00812780				60.m00223	48	506230	3	2	TTHERM_00491210
	3677.m00066	6452	179529	107	51	TTHERM_00649260			3715.m00073	76	89919	2	1	TTHERM_00497630				2.m02393	48	189849	3	2	TTHERM_00041560				32.m00297	47	285898	2	2	TTHERM_00324480
	231.m00034	6410	74036	116	29	TTHERM_01094880			3711.m00050	76	85717	5	2	TTHERM_00492790				245.m00028	10232	36222	122	16	TTHERM_01125120				3733.m00012	47	311258	2	2	TTHERM_00578520
	96.m00145	6280	48729	118	22	TTHERM_00655820			91.m00159	71	35888	3	2	TTHERM_00637410				13.m00343	6471	55789	109	25	TTHERM_00157940				3700.m00106	42	834201	2	2	TTHERM_00149510
	140.m00054	5746	433491	97	59	TTHERM_00821790			3.m01999	71	65816	3	2	TTHERM_00046780				3687.m00124	6218	118028	136	45	TTHERM_00317200				86.m00163	42	236844	5	4	TTHERM_00621340
	170.m00104	5731	94293	94	33	TTHERM_00938820			23.m00338	68	86690	2	2	TTHERM_00264760				170.m00104	5402	94293	103	36	TTHERM_00938820				3717.m00019	40	0	2	2
	3704.m00118	5600	43675	90	18	TTHERM_00446290			260.m00016	55	450026	2	2	TTHERM_01164050				3706.m00104	80	144737	7	3	TTHERM_00239360				138.m00104	40	10187	2	2	TTHERM_00812780
	72.m00131	5598	562414	122	62	TTHERM_00551040			183.m00025	49	606052	4	2	TTHERM_00978770				3702.m00238	50	176374	2	2	TTHERM_00146120				19.m00436	39	61581	2	2	TTHERM_00236260
	3702.m00096	5558	73072	112	34	TTHERM_00143690			13.m00343	15503	55789	200	25	TTHERM_00157940				23.m00364	5153	135264	111	39	TTHERM_00265100				3675.m00026	38	0	2	2
	3720.m00003	5554	259488	94	37	TTHERM_00559720			3687.m00124	12716	118028	233	49	TTHERM_00317200				6.m00549	4786	198660	114	52	TTHERM_00089240				2.m02393	38	189849	2	2	TTHERM_00041560
	6.m00549	5394	198660	83	42	TTHERM_00089240			152.m00110	108	201739	4	2	TTHERM_00859280				16.m00315	4755	107339	111	50	TTHERM_00193760				245.m00028	7672	36222	80	11	TTHERM_01125120
	270.m00046	5207	23140	85	11	TTHERM_01194830			3.m01719	50	393834	4	2	TTHERM_00047040				60.m00215	4442	11666	44	1	TTHERM_00491130				3687.m00124	6909	118028	141	50	TTHERM_00317200
	3675.m00036	5166	61141	103	27	TTHERM_00584850			16.m00315	11193	107339	238	55	TTHERM_00193760				96.m00145	4345	48729	96	19	TTHERM_00655820				19.m00438	138	22062	5	2	TTHERM_00227210
	92.m00130	4982	199407	74	33	TTHERM_00641200			5.m00520	9567	79047	170	36	TTHERM_00079230				5.m00520	4273	79047	91	34	TTHERM_00079230				170.m00104	6143	94293	118	34	TTHERM_00938820
	19.m00382	4978	50287	76	19	TTHERM_00227800			99.m00112	9218	65466	151	28	TTHERM_00666180				72.m00131	3976	562414	105	67	TTHERM_00551040				3702.m00238	95	176374	8	4	TTHERM_00146120
	13.m00432	4944	63220	89	20	TTHERM_00160810			30.m00276	9012	35137	155	21	TTHERM_00312800				3735.m00066	3893	496300	71	53	TTHERM_00558310				3706.m00104	82	144737	6	3	TTHERM_00239360
	42.m00299	4919	74976	88	26	TTHERM_00394410			41.m00272	57	706680	2	2	TTHERM_00389690				3710.m00113	174	84586	5	4	TTHERM_00469080				14.m00305	78	56418	5	2	TTHERM_00170270
	3709.m00128	49	324030	4	2	TTHERM_00475300			129.m00110	8245	36929	234	19	TTHERM_00777250				6.m00493	3879	85374	72	24	TTHERM_00086700				3728.m00087	56	0	2	1
	87.m00176	4886	48066	79	21	TTHERM_00623090			42.m00299	7823	74976	146	34	TTHERM_00394410				92.m00130	3822	199407	68	40	TTHERM_00641200				8.m00297	49	0	3	2
	3707.m00090	4787	55281	55	15	TTHERM_00058610			48.m00284	7773	479420	165	80	TTHERM_00433800				3744.m00017	1023	319000	28	24	TTHERM_00705200				96.m00145	5400	48729	120	19	TTHERM_00655820
	3701.m00014	4776	28228	80	22	TTHERM_00216010			256.m00018	4847	461188	106	56	TTHERM_01151430				87.m00153	40	80006	2	2	TTHERM_00622860				13.m00343	5178	55789	91	24	TTHERM_00157940
	13.m00428	3894	28730	67	16	TTHERM_00160770			3735.m00098	3462	490619	77	44	TTHERM_00558640				3697.m00252	3773	99387	69	30	TTHERM_00191800				16.m00315	5056	107339	124	51	TTHERM_00193760
	77.m00207	4751	65720	69	23	TTHERM_00577080			203.m00051	2204	498880	44	26	TTHERM_01027670				269.m00022	3610	55849	54	22	TTHERM_01193550	LAP1			6.m00549	4683	198660	108	48	TTHERM_00089240
	47.m00290	4612	57835	65	18	TTHERM_00427590			3678.m00012	1283	497458	26	12	TTHERM_00947430	Dyh9			140.m00054	3598	433491	79	53	TTHERM_00821790				6.m00493	4227	85374	82	31	TTHERM_00086700
	84.m00099	4600	25740	60	14	TTHERM_00602860			140.m00071	1040	490917	20	9	TTHERM_00821980	Dyh20			3702.m00096	3576	73072	87	25	TTHERM_00143690				3716.m00032	4208	28583	72	20	TTHERM_00499570
	13.m00537	4396	81997	73	24	TTHERM_00158520			1.m00724	92	178780	3	1	TTHERM_00008660				3677.m00066	3477	179529	78	48	TTHERM_00649260				5.m00520	3918	79047	85	32	TTHERM_00079230
	3680.m00135	4316	38859	63	17	TTHERM_00487090			19.m00270	87	111447	3	2	TTHERM_00225680				3697.m00168	3412	42528	65	16	TTHERM_00190950				3713.m00146	3573	57757	96	31	TTHERM_00406590
	30.m003249	302	179109	11	3				3677.m00066	7268	179529	137	52	TTHERM_00649260				231.m00034	3066	74036	79	29	TTHERM_01094880				3697.m00168	3553	42528	59	18	TTHERM_00190950	actin
	3695.m00071	288	159569	13	2	TTHERM_00343980			3697.m00168	7238	42528	91	14	TTHERM_00190950	actin			45.m00266	3041	23046	53	14	TTHERM_00418580				77.m00207	3322	65720	63	25	TTHERM_00577080
	45.m00266	4152	23046	65	15	TTHERM_00418580			3720.m00003	7175	259488	122	44	TTHERM_00559720				84.m00099	2941	25740	43	13	TTHERM_00602860				30.m00368	3302	75566	63	26	TTHERM_00313720
	3690.m00068	4114	35003	72	16	TTHERM_00267880			3713.m00146	7165	57757	145	34	TTHERM_00406590				3680.m00141	2911	85163	65	26	TTHERM_00487150				208.m00058	111	749723	8	3	TTHERM_01043320
	8.m00411	4070	54438	61	17	TTHERM_00114360			3716.m00032	7040	28583	111	16	TTHERM_00499570				13.m00432	2859	63220	59	20	TTHERM_00160810				160.m00076	106	182277	5	2	TTHERM_00898350
	38.m00287	4000	93841	65	25	TTHERM_00365340			3680.m00141	7037	85163	129	31	TTHERM_00487150				13.m00431	520	43823	15	8	TTHERM_00160800				213.m00063	97	47933	4	2	TTHERM_01052900
	3681.m00024	3997	68069	56	15	TTHERM_00441960			170.m00104	6991	94293	119	31	TTHERM_00938820				3716.m00032	2835	28583	50	16	TTHERM_00499570				2.m02165	49	452549	3	2	TTHERM_00028560
	3715.m00037	3997	110459	71	35	TTHERM_00497260			3702.m00238	107	176374	4	2	TTHERM_00146120				3700.m00030	2759	242620	77	54	TTHERM_00148750				60.m00215	3240	11666	34	1	TTHERM_00491130
	3701.m00160	3965	155304	66	30	TTHERM_00219470			3717.m00005	70	0	6	2					3730.m00019	90	160003	4	3	TTHERM_00678080				3680.m00141	3233	85163	66	27	TTHERM_00487150
	3717.m00104	3959	261085	72	35	TTHERM_00522920			140.m00054	6968	433491	122	58	TTHERM_00821790				48.m00206	2666	223239	51	32	TTHERM_00430030	PF6			3678.m00006	3216	127366	73	36	TTHERM_00947370
	3701.m00148	3959	55926	69	20	TTHERM_00219350			231.m00034	6836	74036	144	31	TTHERM_01094880				48.m00205	2607	34258	60	16	TTHERM_00430020				16.m00460	1371	197262	39	28	TTHERM_00196190
	48.m00206	3935	223239	73	34	TTHERM_00430030	PF6		3704.m00038	91	101102	5	2	TTHERM_00444490				3713.m00146	2554	57757	68	29	TTHERM_00406590				47.m00290	3206	57835	54	22	TTHERM_00427590
	60.m00215	3878	11666	38	1	TTHERM_00491130			96.m00145	6808	48729	125	20	TTHERM_00655820				16.m00460	2536	197262	66	34	TTHERM_00196190				140.m00054	3068	433491	62	44	TTHERM_00821790
	3715.m00132	3861	262853	69	31	TTHERM_00498220			270.m00046	6371	23140	95	11	TTHERM_01194830				3693.m00086	2478	234629	55	23	TTHERM_00372530				3677.m00066	3022	179529	67	45	TTHERM_00649260
	3733.m00016	3770	76042	53	15	TTHERM_00578560			3675.m00036	6319	61141	120	22	TTHERM_00584850				13.m00537	2356	81997	57	29	TTHERM_00158520				3697.m00252	2966	99387	56	26	TTHERM_00191800
	7.m00462	3757	71682	57	21	TTHERM_00105110			48.m00205	6178	34258	122	17	TTHERM_00430020				281.m00018	52	354259	2	2	TTHERM_01224660				2.m02109	221	110145	6	6	TTHERM_00037470
	157.m00066	3742	62867	76	23	TTHERM_00884620			3701.m00014	6073	28228	98	19	TTHERM_00216010				3681.m00024	2329	68069	55	19	TTHERM_00441960				3702.m00096	2845	73072	70	23	TTHERM_00143690
	21.m00200	3676	90106	57	22	TTHERM_00243730	isomerase		13.m00428	2421	28730	46	11	TTHERM_00160770				196.m00047	2259	84307	49	26	TTHERM_01013160				231.m00034	2820	74036	83	31	TTHERM_01094880
	3735.m00042	3641	88685	63	23	TTHERM_00558060			82.m00115	445	29839	6	3	TTHERM_00592720				252.m00032	2256	198871	48	34	TTHERM_01142770				252.m00027	2793	85700	56	26	TTHERM_01142720
	19.m00360	3620	55180	70	18	TTHERM_00227580			3700.m00030	6012	242620	123	57	TTHERM_00148750				3675.m00036	2190	61141	56	23	TTHERM_00584850				3701.m00014	2669	28228	56	18	TTHERM_00216010
	3686.m00084	3607	38412	63	17	TTHERM_00471260			17.m00278	87	198181	6	2	TTHERM_00198030				3701.m00014	2188	28228	46	16	TTHERM_00216010				13.m00428	1489	28730	34	13	TTHERM_00160770
	48.m00205	3569	34258	59	13	TTHERM_00430020			3706.m00157	55	138437	3	2	TTHERM_00241910				13.m00428	2029	28730	43	13	TTHERM_00160770				48.m00205	2623	34258	60	16	TTHERM_00430020
	3717.m00090	68	201828	3	2	TTHERM_00522780			3715.m00037	5896	110459	104	36	TTHERM_00497260				3700.m00078	2146	67674	49	26	TTHERM_00149230				13.m00537	2494	81997	53	25	TTHERM_00158520
	52.m00238	3537	32767	68	16	TTHERM_00449470			3704.m00118	5838	43675	90	17	TTHERM_00446290				42.m00299	2103	74976	55	23	TTHERM_00394410				281.m00018	62	354259	2	2	TTHERM_01224660
	16.m00460	3509	197262	77	37	TTHERM_00196190			3702.m00096	5570	73072	120	25	TTHERM_00143690				3704.m00118	2096	43675	39	15	TTHERM_00446290				3697.m00081	2488	51790	44	17	TTHERM_00189080
	17.m00398	3469	17751	67	14	TTHERM_00205170			72.m00131	5499	562414	112	64	TTHERM_00551040				47.m00290	2075	57835	38	18	TTHERM_00427590				3675.m00036	2487	61141	56	23	TTHERM_00584850
	3697.m00013	383	53149	8	7	TTHERM_00188400			110.m00094	936	18810	21	7	TTHERM_00703450				3735.m00042	2073	88685	37	16	TTHERM_00558060				38.m00287	2484	93841	35	18	TTHERM_00365340
	170.m00096	73	365721	3	2	TTHERM_00939180			3698.m00012	566	103047	8	5	TTHERM_00131180				3710.m00100	2007	169775	43	28	TTHERM_00467950				88.m00134	2413	32950	25	7	TTHERM_00628400
	3704.m00007	3352	55863	58	18	TTHERM_00444180			40.m00303	213	85266	10	5	TTHERM_00383600				252.m00027	1976	85700	42	24	TTHERM_01142720				3703.m00077	2359	37554	49	15	TTHERM_00348390
	274.m00036	513	90613	14	8	TTHERM_01207660			339.m00014	104	111777	7	2	TTHERM_01347950				3703.m00077	1948	37554	45	13	TTHERM_00348390				42.m00299	2341	74976	60	26	TTHERM_00394410
	77.m00154	327	108934	11	3	TTHERM_00575520			1.m00988	39	431690	2	2	TTHERM_00016340				129.m00110	1940	36929	55	14	TTHERM_00777250				3709.m00128	35	324030	2	2	TTHERM_00475300
	37.m00318	244	997450	8	2	TTHERM_00357150			189.m00067	38	45211	3	2	TTHERM_00999100				3715.m00132	1937	262853	45	33	TTHERM_00498220				72.m00131	2336	562414	65	52	TTHERM_00551040
	3700.m00016	190	290143	7	3	TTHERM_00147610			3717.m00104	5298	261085	112	43	TTHERM_00522920				3701.m00160	1915	155304	39	28	TTHERM_00219470				3699.m00126	95	391458	3	3	TTHERM_00128330
	3713.m00126	179	219111	6	2	TTHERM_00405380			47.m00290	5154	57835	90	19	TTHERM_00427590				3721.m00099	1900	80013	36	17	TTHERM_00566810	RSP3B			3700.m00078	2284	67674	43	22	TTHERM_00149230
	3738.m00001	3334	185432	58	29	TTHERM_00780430			60.m00215	4993	11666	45	1	TTHERM_00491130				120.m00131	774	69179	17	9	TTHERM_00736480				3704.m00118	2271	43675	42	18	TTHERM_00446290
	3697.m00081	3188	51790	55	19	TTHERM_00189080			47.m00287	4930	111465	91	32	TTHERM_00427560				143.m00097	59	141288	4	3	TTHERM_00827150				3735.m00042	2264	88685	43	17	TTHERM_00558060
	3689.m00009	3043	22981	48	14	TTHERM_00334290			3738.m00001	4871	185432	87	38	TTHERM_00780430				3689.m00009	1880	22981	36	12	TTHERM_00334290				3693.m00086	2185	234629	42	17	TTHERM_00372530
	134.m00090	3011	53027	50	17	TTHERM_00794110			17.m00398	4674	17751	80	11	TTHERM_00205170				19.m00360	1877	55180	43	17	TTHERM_00227580				45.m00266	2160	23046	51	14	TTHERM_00418580
	3710.m00100	2985	169775	49	22	TTHERM_00467950			84.m00099	4655	25740	65	12	TTHERM_00602860				30.m00368	1861	75566	39	26	TTHERM_00313720				3717.m00104	2156	261085	47	26	TTHERM_00522920
	3693.m00086	2950	234629	73	18	TTHERM_00372530			45.m00266	4512	23046	78	11	TTHERM_00418580				208.m00058	83	749723	8	4	TTHERM_01043320				92.m00130	2119	199407	40	27	TTHERM_00641200
	3681.m00116	2930	617153	60	19	TTHERM_00442880			19.m00382	4456	50287	78	18	TTHERM_00227800				3698.m00249	61	354852	3	2	TTHERM_00138560				3707.m00090	2112	55281	26	13	TTHERM_00058610
	3703.m00185	141	105376	2	2	TTHERM_00353490			3701.m00148	4328	55926	96	26	TTHERM_00219350				3737.m00025	58	116909	2	2	TTHERM_00688500				48.m00206	2090	223239	44	26	TTHERM_00430030	PF6
	45.m00241	2927	111626	48	22	TTHERM_00418270			13.m00287	3098	57838	57	15	TTHERM_00155380				3715.m00037	1826	110459	41	26	TTHERM_00497260				47.m00167	2074	145976	42	23	TTHERM_00423390
	3708.m00014	2913	87895	47	19	TTHERM_00437360			13.m00432	4292	63220	69	17	TTHERM_00160810				117.m00165	68	142848	3	2	TTHERM_00726480				47.m00166	1187	147018	22	14	TTHERM_00423380
	196.m00047	2852	84307	46	17	TTHERM_01013160			52.m00238	4255	32767	87	15	TTHERM_00449470				225.m00042	1761	89503	34	20	TTHERM_01084200				47.m02286	751	147547	17	9
	252.m00027	2824	85700	49	20	TTHERM_01142720			3715.m00132	4140	262853	87	36	TTHERM_00498220				3701.m00148	1724	55926	46	26	TTHERM_00219350				3716.m00985	642	147608	17	12
	3689.m00136	2821	69606	47	19	TTHERM_00339640			3721.m00099	4001	80013	71	18	TTHERM_00566810	RSP3B			13.m00287	1601	57838	35	17	TTHERM_00155380				256.m00020	470	146406	11	7	TTHERM_01151450
	3736.m00053	2799	25189	47	12	TTHERM_00661650			3735.m00042	3986	88685	67	21	TTHERM_00558060				84.m00100	1701	24035	27	8	TTHERM_00602870				3.m01813	173	94696	5	5	TTHERM_00046570
	3721.m00104	113	193183	4	2	TTHERM_00566860			3689.m00009	3965	22981	65	14	TTHERM_00334290				3708.m00014	1642	87895	25	14	TTHERM_00437360				3706.m00113	168	150824	3	3	TTHERM_00240450
	3736.m00054	93	25229	2	2	TTHERM_00661660			48.m00206	3950	223239	92	38	TTHERM_00430030	PF6			19.m00382	1640	50287	38	18	TTHERM_00227800				3679.m00109	57	87087	3	2	TTHERM_00420790
	271.m00043	2769	54435	48	15	TTHERM_01197120			3681.m00024	3914	68069	64	15	TTHERM_00441960				3686.m00084	1619	38412	32	15	TTHERM_00471260				3735.m00066	2056	496300	46	38	TTHERM_00558310
	30.m00368	2767	75566	41	19	TTHERM_00313720			77.m00207	3864	65720	72	21	TTHERM_00577080				19.m00324	1615	114022	37	20	TTHERM_00227220				3701.m00148	2027	55926	46	21	TTHERM_00219350
	13.m00452	2739	17242	56	10	TTHERM_00161010			3686.m00146	138	83551	4	1	TTHERM_00471910				3728.m00077	1604	59345	29	9	TTHERM_00540260				134.m00090	1945	53027	41	17	TTHERM_00794110
	8.m00439	2733	56396	46	12	TTHERM_00118600			7.m00462	3844	71682	64	18	TTHERM_00105110				8.m00411	1576	54438	29	14	TTHERM_00114360				3708.m00014	1945	87895	36	20	TTHERM_00437360
	8.m00315	2648	65581	51	21	TTHERM_00112410			87.m00176	3828	48066	68	18	TTHERM_00623090				52.m00238	1560	32767	40	15	TTHERM_00449470				3692.m00009	1918	110547	29	13	TTHERM_00293350
	3712.m00046	2607	50918	35	16	TTHERM_00455540			3722.m00106	3585	47936	51	9	TTHERM_00527180				270.m00046	1537	23140	42	10	TTHERM_01194830				3715.m00037	1890	110459	36	23	TTHERM_00497260
	1.m00649	2529	51589	39	14	TTHERM_00005900			3686.m00084	3517	38412	68	13	TTHERM_00471260				3717.m00104	1513	261085	39	25	TTHERM_00522920				129.m00110	1869	36929	50	14	TTHERM_00777250
	230.m00035	2461	165930	47	22	TTHERM_01093530			19.m00360	3492	55180	73	18	TTHERM_00227580				134.m00090	1484	53027	26	15	TTHERM_00794110				8.m00315	1854	65581	49	22	TTHERM_00112410
	3716.m00128	2454	83077	47	20	TTHERM_00502590			298.m00024	3405	117277	56	26	TTHERM_01262850	FAP251			3695.m00127	1483	25523	39	7	TTHERM_00346540				196.m00047	1845	84307	40	23	TTHERM_01013160
	3706.m00164	154	0	8	3				92.m00130	3383	199407	61	27	TTHERM_00641200				298.m00024	1451	117277	32	21	TTHERM_01262850	FAP251			47.m00287	1809	111465	40	28	TTHERM_00427560
	2.m02242	2433	81291	56	22	TTHERM_00037080			3716.m00128	3368	83077	62	21	TTHERM_00502590				3701.m00104	1444	33571	38	15	TTHERM_00218910				3689.m00009	1798	22981	31	15	TTHERM_00334290
	265.m00033	1641	66346	37	16	TTHERM_01179840			3724.m00002	72	203960	4	2	TTHERM_00657240				87.m00176	1423	48066	28	12	TTHERM_00623090				410.m00008	1785	46349	32	17	TTHERM_01474510
	225.m00042	2428	89503	36	17	TTHERM_01084200			3693.m00086	3307	234629	68	15	TTHERM_00372530				3701.m00192	1409	162662	33	24	TTHERM_00220810				1123.m00003	113	19886	4	2	TTHERM_02140630
	3735.m00066	2403	496300	45	34	TTHERM_00558310			16.m00460	3262	197262	74	32	TTHERM_00196190				7.m00462	1404	71682	27	16	TTHERM_00105110				3689.m00136	1758	69606	32	19	TTHERM_00339640
	6.m00493	2398	85374	37	17	TTHERM_00086700			164.m00089	3245	129148	72	27	TTHERM_00923170				88.m00134	1396	32950	15	7	TTHERM_00628400				3701.m00192	1741	162662	37	23	TTHERM_00220810
	3674.m00081	2352	22586	36	6	TTHERM_00691900			3704.m00007	3214	55863	58	18	TTHERM_00444180				2.m02242	1357	81291	29	16	TTHERM_00037080				225.m00042	1728	89503	39	25	TTHERM_01084200
	3676.m00047	2342	212148	42	16	TTHERM_00773530			3700.m00016	179	290143	6	3	TTHERM_00147610				265.m00033	1097	66346	26	17	TTHERM_01179840				19.m00382	1706	50287	38	17	TTHERM_00227800
	3681.m00023	2311	29481	35	11	TTHERM_00441950			77.m00154	173	108934	6	2	TTHERM_00575520				3701.m00223	1333	85813	35	16	TTHERM_00221120				270.m00046	1645	23140	45	10	TTHERM_01194830
	88.m00134	2305	32950	27	9	TTHERM_00628400			3679.m00135	3211	22216	45	8	TTHERM_00421060				230.m00035	1327	165930	31	26	TTHERM_01093530				3720.m00003	1626	259488	41	30	TTHERM_00559720
	48.m00248	2304	36619	39	9	TTHERM_00433420			3710.m00100	3197	169775	55	24	TTHERM_00467950				23.m00255	1323	140879	25	19	TTHERM_00261950				3704.m00007	1621	55863	26	13	TTHERM_00444180
	3724.m00064	467	63038	10	3	TTHERM_00658860			6.m00549	3180	198660	69	32	TTHERM_00089240				3707.m00090	1301	55281	19	10	TTHERM_00058610				37.m00318	109	997450	4	3	TTHERM_00357150
	41.m00303	172	201917	5	2	TTHERM_00390000			3681.m00116	3168	617153	78	22	TTHERM_00442880				115.m00079	1286	45122	30	11	TTHERM_00721150				3700.m00016	106	290143	4	3	TTHERM_00147610
	42.m00201	2292	105139	43	18	TTHERM_00391400			3703.m00185	326	105376	11	7	TTHERM_00353490				8.m00315	1282	65581	32	19	TTHERM_00112410				77.m00154	61	108934	4	3	TTHERM_00575520
	3721.m00099	2287	80013	32	12	TTHERM_00566810	RSP3B		3688.m00161	3067	182358	64	29	TTHERM_00290850				3699.m00160	1282	55214	28	18	TTHERM_00128670				250.m00022	57	78363	2	2	TTHERM_01138230
	191.m00040	2262	39813	41	16	TTHERM_01002600			3680.m00135	2045	38859	33	11	TTHERM_00487090				3706.m00156	1264	122751	24	14	TTHERM_00241900				3675.m00022	1609	156838	36	16	TTHERM_00584700
	3689.m00094	454	39774	14	7	TTHERM_00338200	potassium channel sub.		3717.m00110	360	186848	6	5	TTHERM_00522980				3697.m00081	1261	51790	23	12	TTHERM_00189080				7.m00462	1566	71682	31	15	TTHERM_00105110
	3706.m00052	2260	37433	33	14	TTHERM_00238830			30.m003249	246	179109	9	2					3717.m00093	1254	28697	35	12	TTHERM_00522810				84.m00099	1543	25740	21	10	TTHERM_00602860
	3701.m00104	2258	33571	41	12	TTHERM_00218910			3695.m00071	239	159569	11	3	TTHERM_00343980				3698.m00262	1241	87939	45	20	TTHERM_00139700				3710.m00100	1536	169775	33	24	TTHERM_00467950
	3704.m00132	2257	105741	43	20	TTHERM_00446430			157.m00066	3034	62867	65	18	TTHERM_00884620				3708.m00136	693	107203	17	14	TTHERM_00440620				241.m00033	1522	23957	27	9	TTHERM_01117320
	260.m00017	2235	158061	56	24	TTHERM_01164060			3697.m00081	2970	51790	58	19	TTHERM_00189080				2.m02357	671	102697	20	18	TTHERM_00038990				3701.m00160	1500	155304	39	31	TTHERM_00219470
	337.m00019	1971	19972	33	11	TTHERM_01345760			3701.m00104	2954	33571	62	16	TTHERM_00218910				260.m00017	610	158061	25	12	TTHERM_01164060				99.m00112	1499	65466	32	17	TTHERM_00666180
	3693.m00018	1085	210108	24	16	TTHERM_00370820			45.m00241	2943	111626	56	23	TTHERM_00418270				3738.m00009	585	142255	14	10	TTHERM_00780510				23.m00255	1468	140879	32	22	TTHERM_00261950
	3.m01976	561	160047	16	8	TTHERM_00043920			3717.m00082	2901	203545	43	17	TTHERM_00522700				6.m00636	375	147256	14	14	TTHERM_00094070				252.m00032	1443	198871	41	28	TTHERM_01142770
	3738.m00009	105	142255	2	2	TTHERM_00780510			3708.m00014	2801	87895	60	19	TTHERM_00437360				3671.m00054	351	120276	5	3	TTHERM_00723450				3681.m00024	1423	68069	27	12	TTHERM_00441960
	3715.m00092	71	117142	2	2	TTHERM_00497820			3681.m00104	38	0	2	2					3719.m00082	310	85231	5	4	TTHERM_00481220				3738.m00001	1423	185432	41	27	TTHERM_00780430
	3700.m00106	52	834201	4	2	TTHERM_00149510			3703.m00077	2770	37554	55	14	TTHERM_00348390				3692.m00193	118	86540	3	3	TTHERM_00297200				8.m00411	1412	54438	24	12	TTHERM_00114360
	19.m00226	44	136375	2	2	TTHERM_00222270			242.m00038	2770	51128	49	13	TTHERM_01119520				3707.m00218	66	0	7	2					30.m00276	1385	35137	29	15	TTHERM_00312800
	3732.m00006	39	0	2	2				3709.m00032	2739	101761	61	24	TTHERM_00473320	DRC7			151.m00084	62	93991	4	2	TTHERM_00856440				3680.m00135	1344	38859	22	12	TTHERM_00487090
	206.m00061	33	191758	2	2	TTHERM_01035770			3690.m00068	2706	35003	54	10	TTHERM_00267880				410.m00008	1239	46349	20	13	TTHERM_01474510				30.m003249	97	179109	4	2
	3703.m00077	2234	37554	52	14	TTHERM_00348390			38.m00287	2699	93841	46	20	TTHERM_00365340				3680.m00138	1237	113717	21	11	TTHERM_00487120				3701.m00019	64	280096	2	2	TTHERM_00216060
	3698.m00262	2220	87939	47	18	TTHERM_00139700			3674.m00081	2662	22586	53	8	TTHERM_00691900				3712.m00046	1231	50918	20	12	TTHERM_00455540				3715.m00132	1339	262853	37	29	TTHERM_00498220
	76.m00171	2213	80072	46	22	TTHERM_00569410			225.m00042	2586	89503	40	13	TTHERM_01084200				3716.m00127	1231	59785	23	11	TTHERM_00502580				45.m00241	1334	111626	27	14	TTHERM_00418270
	14.m00412	2167	28210	35	11	TTHERM_00185230			3741.m00004	2566	28513	52	14	TTHERM_00841210				77.m00207	1227	65720	25	13	TTHERM_00577080				298.m00024	1329	117277	29	19	TTHERM_01262850	FAP251
	3697.m00275	2166	61193	34	15	TTHERM_00192030			247.m00048	495	29823	15	7	TTHERM_01129720				3698.m00253	1217	413189	27	18	TTHERM_00138600				17.m00398	1306	17751	30	11	TTHERM_00205170
	242.m00038	2149	51128	37	14	TTHERM_01119520			2.m02242	2524	81291	59	21	TTHERM_00037080				3718.m00111	1211	50806	25	7	TTHERM_00537220				3728.m00039	56	356440	3	2	TTHERM_00538870
	3698.m00148	2132	31534	48	16	TTHERM_00137550			265.m00033	2232	66346	45	16	TTHERM_01179840				3698.m00148	1211	31534	42	12	TTHERM_00137550				3716.m00127	1303	59785	23	7	TTHERM_00502580
	3709.m00032	2130	101761	40	22	TTHERM_00473320	DRC7		32.m00162	2474	28298	56	10	TTHERM_00319990				274.m00034	1210	64215	35	16	TTHERM_01207630				76.m00152	1283	23121	25	13	TTHERM_00569200
	218.m00038	2116	49620	29	13	TTHERM_01070330			3712.m00046	2446	50918	40	14	TTHERM_00455540				3740.m00062	38	58078	2	1	TTHERM_00766470				23.m00364	1271	135264	29	17	TTHERM_00265100
	298.m00024	2111	117277	36	16	TTHERM_01262850	FAP251		3676.m00047	2421	212148	42	17	TTHERM_00773530				3674.m00056	1184	103655	25	13	TTHERM_00691650				3699.m00160	1270	55214	22	12	TTHERM_00128670
	3739.m00076	2077	55168	46	20	TTHERM_00729250			134.m00101	75	93599	2	2	TTHERM_00794220				3704.m00007	1170	55863	23	15	TTHERM_00444180				3733.m00016	1262	76042	22	13	TTHERM_00578560
	3679.m00098	2042	134032	41	15	TTHERM_00420680			3673.m00060	2420	12445	27	3	TTHERM_00716250				37.m00318	105	997450	3	2	TTHERM_00357150				3686.m00084	1253	38412	32	16	TTHERM_00471260
	3677.m00031	2038	70538	34	13	TTHERM_00648910			3698.m00083	2415	71620	46	14	TTHERM_00134890				3700.m00016	68	290143	2	2	TTHERM_00147610				40.m00197	1247	48861	19	9	TTHERM_00378580
	252.m00032	2017	198871	38	21	TTHERM_01142770			30.m00348	2415	59615	50	20	TTHERM_00313520				3680.m00135	1169	38859	22	11	TTHERM_00487090				3721.m00099	1234	80013	28	16	TTHERM_00566810	RSP3B
	3707.m00088	2010	37915	28	9	TTHERM_00058590			3681.m00023	2377	29481	36	9	TTHERM_00441950				30.m003249	147	179109	6	3					3709.m00032	1204	101761	31	18	TTHERM_00473320	drc7
	170.m00067	2002	38028	36	10	TTHERM_00938880			3704.m00132	2376	105741	51	21	TTHERM_00446430				3695.m00071	130	159569	6	2	TTHERM_00343980				3679.m00098	1196	134032	27	17	TTHERM_00420680
	32.m00162	1983	28298	46	11	TTHERM_00319990			145.m00092	2366	36511	35	12	TTHERM_00835100				138.m00121	55	145921	3	2	TTHERM_00812950				3728.m00077	1189	59345	22	5	TTHERM_00540260
	1.m00691	59	220419	2	2	TTHERM_00006350			3677.m00064	2330	56061	42	14	TTHERM_00649240	DRC4b			45.m00241	1167	111626	24	13	TTHERM_00418270				13.m00287	1186	57838	21	8	TTHERM_00155380
	3720.m00093	56	197339	3	2	TTHERM_00561660			274.m00034	2314	64215	66	20	TTHERM_01207630				3675.m00022	1163	156838	31	13	TTHERM_00584700				3674.m00043	1174	76481	27	16	TTHERM_00691520
	23.m00255	1970	140879	37	18	TTHERM_00261950			3.m01671	2265	50202	45	18	TTHERM_00047680				3738.m00001	1160	185432	30	25	TTHERM_00780430				2.m02242	1131	81291	29	17	TTHERM_00037080
	3701.m00192	1957	162662	35	26	TTHERM_00220810			3731.m00056	2227	38836	34	6	TTHERM_00670610				3704.m00132	1138	105741	25	13	TTHERM_00446430				265.m00033	916	66346	25	16	TTHERM_01179840
	1.m01059	1953	25690	21	8	TTHERM_00023980			152.m00075	2211	55253	46	17	TTHERM_00857910	DRC4a			107.m00117	1129	150361	24	16	TTHERM_00694540				3741.m00004	1128	28513	26	10	TTHERM_00841210
	139.m00128	1937	73957	42	16	TTHERM_00820660			3732.m00062	1146	306819	26	9	TTHERM_00686030				157.m00066	1127	62867	29	13	TTHERM_00884620				139.m00128	1104	73957	23	17	TTHERM_00820660
	3679.m00135	1933	22216	21	7	TTHERM_00421060			3674.m00042	136	139927	4	2	TTHERM_00691510				3720.m00003	1118	259488	33	25	TTHERM_00559720				3.m01683	612	427699	18	15	TTHERM_00049190
	3688.m00161	1906	182358	48	24	TTHERM_00290850			3697.m00275	2208	61193	47	17	TTHERM_00192030				112.m00133	1111	98641	23	12	TTHERM_00713380				3716.m00128	364	83077	10	7	TTHERM_00502590
	3717.m00110	970	186848	17	11	TTHERM_00522980			8.m00315	2206	65581	45	16	TTHERM_00112410				3733.m00016	1104	76042	21	12	TTHERM_00578560				180.m00073	338	60619	10	8	TTHERM_00971830	DRC2
	3712.m00040	53	176556	6	2	TTHERM_00455480			3717.m00093	2185	28697	48	11	TTHERM_00522810				3716.m00128	1099	83077	23	12	TTHERM_00502590				3724.m00029	103	174523	4	3	TTHERM_00657510
	3696.m00044	41	0	3	2				337.m00009	2179	89865	39	17	TTHERM_01345750	DRC1			3724.m00002	44	203960	2	2	TTHERM_00657240				221.m00054	72	146006	3	2	TTHERM_01079190
	3741.m00004	1899	28513	30	12	TTHERM_00841210			3721.m00077	2177	31389	47	13	TTHERM_00565590				3741.m00004	1098	28513	24	11	TTHERM_00841210				3699.m00007	63	344272	3	3	TTHERM_00125140
	76.m00152	1886	23121	32	11	TTHERM_00569200			3706.m00052	2174	37433	30	10	TTHERM_00238830				3709.m00032	1089	101761	27	18	TTHERM_00473320				3734.m00011	49	110464	3	2	TTHERM_00681700
	3703.m00167	1830	54143	34	15	TTHERM_00353280			3701.m00160	2158	155304	37	23	TTHERM_00219470				42.m00201	1081	105139	25	15	TTHERM_00391400				3701.m00054	47	70736	3	2	TTHERM_00218410
	13.m00287	1815	57838	30	18	TTHERM_00155380			82.m00155	2150	26409	42	8	TTHERM_00594110				38.m00287	1072	93841	19	14	TTHERM_00365340				3724.m00041	47	123196	2	2	TTHERM_00657630
	107.m00117	1800	150361	34	17	TTHERM_00694540			3707.m00088	2146	37915	38	9	TTHERM_00058590				191.m00066	1051	49940	20	8	TTHERM_01002860				1.m00845	46	542851	5	2	TTHERM_00011910
	3687.m00052	1797	70475	31	15	TTHERM_00316370	DRC3		410.m00008	2110	46349	38	13	TTHERM_01474510				3689.m00136	1033	69606	23	16	TTHERM_00339640				112.m00141	45	72455	3	2	TTHERM_00713460
	3.m01826	1758	47764	23	8	TTHERM_00047150			3680.m00138	2103	113717	36	15	TTHERM_00487120				5.m00424	1022	38378	23	8	TTHERM_00077270				3686.m00016	45	0	3	2
	3717.m00093	1756	28697	46	13	TTHERM_00522810			30.m00368	2084	75566	33	17	TTHERM_00313720				3697.m00275	1012	61193	21	15	TTHERM_00192030				19.m00324	1084	114022	29	18	TTHERM_00227220
	6.m00508	1749	32663	33	11	TTHERM_00086850			3689.m00087	2080	55470	55	17	TTHERM_00338110				3684.m00033	1000	63947	23	11	TTHERM_00529790				3688.m00161	1075	182358	22	15	TTHERM_00290850
	110.m00115	1746	68625	33	13	TTHERM_00703660			19.m00324	2069	114022	56	23	TTHERM_00227220				3707.m00088	993	37915	21	9	TTHERM_00058590				3684.m00033	1074	63947	28	13	TTHERM_00529790
	410.m00008	1738	46349	30	11	TTHERM_01474510			252.m00032	2068	198871	50	27	TTHERM_01142770				90.m00172	983	195487	16	9	TTHERM_00633390				3701.m00104	1060	33571	31	15	TTHERM_00218910
	337.m00009	1738	89865	38	20	TTHERM_01345750	DRC1		21.m00280	104	51674	3	2	TTHERM_00245540				13.m00307	973	29957	15	5	TTHERM_00155600				84.m00100	1033	24035	16	6	TTHERM_00602870
	3684.m00040	1713	55603	28	9	TTHERM_00529860			110.m00115	2062	68625	39	12	TTHERM_00703660				3681.m00023	969	29481	18	9	TTHERM_00441950				3697.m00275	1023	61193	20	12	TTHERM_00192030
	3718.m00004	1703	15656	21	4	TTHERM_00535150			48.m00248	2057	36619	37	9	TTHERM_00433420				13.m00452	962	17242	24	10	TTHERM_00161010				3706.m00052	1016	37433	18	8	TTHERM_00238830
	82.m00155	1688	26409	31	10	TTHERM_00594110			3724.m00064	411	63038	11	5	TTHERM_00658860				40.m00197	944	48861	18	9	TTHERM_00378580				32.m00162	1008	28298	22	8	TTHERM_00319990
	3674.m00056	1684	103655	28	15	TTHERM_00691650			6.m00493	2052	85374	35	14	TTHERM_00086700				139.m00128	941	73957	28	18	TTHERM_00820660				107.m00117	1007	150361	24	15	TTHERM_00694540
	117.m00100	1681	45608	30	12	TTHERM_00725820			87.m00241	2012	41667	25	8	TTHERM_00624730				3676.m00047	937	212148	19	12	TTHERM_00773530				3690.m00068	995	35003	28	12	TTHERM_00267880
	3691.m00113	1675	43560	28	12	TTHERM_00300410			1.m00649	2000	51589	33	14	TTHERM_00005900				218.m00038	926	49620	16	7	TTHERM_01070330				151.m00109	993	149626	24	16	TTHERM_00856750
	3700.m00234	1672	96893	34	12	TTHERM_00151820			3727.m00062	1992	111040	36	14	TTHERM_00647400				109.m00105	924	135886	15	9	TTHERM_00700900				3685.m00072	63	48784	3	3	TTHERM_00600480
	3689.m00087	1639	55470	42	17	TTHERM_00338110			3674.m00056	1988	103655	42	19	TTHERM_00691650				3677.m00031	908	70538	21	16	TTHERM_00648910				3708.m00136	982	107203	26	15	TTHERM_00440620
	87.m00246	1621	67238	29	11	TTHERM_00624780			3680.m00094	1968	46171	40	13	TTHERM_00486680				240.m00039	593	38738	13	11	TTHERM_01113100				6.m00636	254	147256	8	7	TTHERM_00094070
	3677.m00064	1616	56061	26	14	TTHERM_00649240	DRC4b		77.m00237	1938	43923	31	11	TTHERM_00577380				7.m00382	39	0	3	2					341.m00014	156	284603	3	3	TTHERM_01351030
	209.m00046	1596	90508	28	9	TTHERM_01044600			3699.m00046	1892	83198	48	14	TTHERM_00125530				3692.m00009	900	110547	22	15	TTHERM_00293350				3677.m00003	59	94792	3	2	TTHERM_00648560
	91.m00157	1591	181366	28	14	TTHERM_00637390			3700.m00234	1865	96893	39	16	TTHERM_00151820				3.m01671	897	50202	18	12	TTHERM_00047680				3704.m00115	51	120724	2	2	TTHERM_00446270
	3701.m00092	1588	79843	25	12	TTHERM_00218790			3700.m00078	1861	67674	35	16	TTHERM_00149230				3684.m00040	886	55603	17	10	TTHERM_00529860				193.m00054	49	279968	2	2	TTHERM_01006600
	14.m00482	1583	95511	26	12	TTHERM_00185930			3698.m00148	1832	31534	40	12	TTHERM_00137550				3690.m00068	877	35003	26	12	TTHERM_00267880				19.m00341	44	151811	2	2	TTHERM_00227390
	3.m01912	1575	44129	23	12	TTHERM_00046820			252.m00027	1831	85700	33	14	TTHERM_01142720				132.m00117	110	219806	3	2	TTHERM_00787310				3677.m00031	982	70538	20	13	TTHERM_00648910
	3707.m00312	1573	85301	30	15	TTHERM_00070880			40.m00197	1810	48861	42	14	TTHERM_00378580				333.m00014	39	34570	3	1	TTHERM_01337360				14.m00501	978	64655	28	16	TTHERM_00187170
	3700.m00078	1570	67674	29	13	TTHERM_00149230			8.m00411	1779	54438	34	13	TTHERM_00114360				256.m00023	874	28892	20	11	TTHERM_01151500				16.m00479	953	83622	16	8	TTHERM_00196380
	3725.m00067	1570	65907	25	11	TTHERM_00616340			229.m00039	1779	303271	27	15	TTHERM_01092380				271.m00043	871	54435	21	9	TTHERM_01197120				191.m00040	953	39813	23	13	TTHERM_01002600
	3692.m00009	1566	110547	31	16	TTHERM_00293350			3719.m00044	999	240239	18	9	TTHERM_00476840				3725.m00067	867	65907	17	14	TTHERM_00616340				222.m00033	430	40579	11	6	TTHERM_01080350
	144.m00114	68	194540	5	2	TTHERM_00833680			3709.m00046	1743	59413	39	13	TTHERM_00474460				3677.m00064	867	56061	20	11	TTHERM_00649240	DRC4b			3689.m00094	346	39774	8	6	TTHERM_00338200
	16.m00394	1562	145968	24	11	TTHERM_00194540			3.m01826	1736	47764	27	8	TTHERM_00047150				3703.m00167	859	54143	27	16	TTHERM_00353280				178.m00075	243	41352	9	6	TTHERM_00962060
	3734.m00020	1551	39132	31	10	TTHERM_00681790			3713.m00140	98	55027	3	2	TTHERM_00405530				170.m00067	855	38028	18	7	TTHERM_00938880				178.m00074	131	41425	4	4	TTHERM_00962050
	16.m00479	1530	83622	22	12	TTHERM_00196380			42.m00201	1734	105139	39	17	TTHERM_00391400				3711.m00055	853	62591	24	12	TTHERM_00492840				336.m00018	952	57788	16	8	TTHERM_01344710
	3719.m00044	1518	240239	19	8	TTHERM_00476840			76.m00152	1719	23121	33	11	TTHERM_00569200				6.m00508	841	32663	26	8	TTHERM_00086850				260.m00020	396	53839	10	6	TTHERM_01164090
	3716.m00082	1511	58090	33	15	TTHERM_00502130			3717.m00072	1718	44574	12	4	TTHERM_00522600				99.m00112	838	65466	24	13	TTHERM_00666180				52.m00238	950	32767	29	10	TTHERM_00449470
	13.m00444	423	58012	11	7	TTHERM_00160930			16.m00479	1716	83622	27	10	TTHERM_00196380				152.m00075	834	55253	28	18	TTHERM_00857910	DRC4a			16.m00394	948	145968	16	11	TTHERM_00194540
	3701.m00044	176	61151	4	2	TTHERM_00218310			88.m00134	1713	32950	25	7	TTHERM_00628400				3732.m00062	445	306819	7	5	TTHERM_00686030				13.m00452	934	17242	19	9	TTHERM_00161010
	3674.m00043	1506	76481	28	13	TTHERM_00691520			87.m00240	1709	44205	27	6	TTHERM_00624720				3706.m00149	89	61622	3	2	TTHERM_00241830				82.m00155	934	26409	19	10	TTHERM_00594110
	3680.m00138	1483	113717	26	14	TTHERM_00487120			3716.m00127	1705	59785	35	11	TTHERM_00502580				3706.m00052	831	37433	15	9	TTHERM_00238830				3674.m00056	932	103655	19	12	TTHERM_00691650
	3675.m00022	1477	156838	27	12	TTHERM_00584700			1.m01056	1704	13423	29	6	TTHERM_00023950				3700.m00085	831	43053	22	11	TTHERM_00149300				3706.m00156	931	122751	18	14	TTHERM_00241900
	3684.m00019	1469	94572	31	16	TTHERM_00529650	CCDC96		3681.m00119	1700	62088	41	5	TTHERM_00442910				3.m01912	825	44129	11	6	TTHERM_00046820				271.m00043	931	54435	18	9	TTHERM_01197120
	108.m00158	1465	116791	32	18	TTHERM_00697090			3689.m00010	331	368865	12	3	TTHERM_00334300				151.m00109	824	149626	15	11	TTHERM_00856750				3693.m00018	924	210108	25	19	TTHERM_00370820
	3700.m00262	1461	145883	23	13	TTHERM_00152110			3700.m00262	1695	145883	33	17	TTHERM_00152110				3725.m00038	823	70169	15	12	TTHERM_00616050				230.m00035	922	165930	26	20	TTHERM_01093530
	14.m00501	1445	64655	28	13	TTHERM_00187170			3721.m00096	1695	42628	34	10	TTHERM_00566780				2.m02033	822	17952	18	6	TTHERM_00028740				358.m00012	919	22747	17	10	TTHERM_01386050
	3715.m00136	1432	39867	20	7	TTHERM_00498260			3701.m00092	1688	79843	27	8	TTHERM_00218790				16.m00479	822	83622	18	12	TTHERM_00196380				87.m00171	913	57292	19	10	TTHERM_00623040
	152.m00075	1428	55253	32	15	TTHERM_00857910	DRC4a		13.m00452	1632	17242	37	9	TTHERM_00161010				3676.m00028	821	33177	18	8	TTHERM_00773340				3698.m00083	909	71620	19	12	TTHERM_00134890
	3732.m00062	1243	306819	19	7	TTHERM_00686030			87.m00171	1630	57292	26	9	TTHERM_00623040				337.m00009	810	89865	25	15	TTHERM_01345750	DRC1			1.m01056	909	13423	17	5	TTHERM_00023950
	2.m02357	1098	102697	24	17	TTHERM_00038990			2.m02295	1621	40924	27	10	TTHERM_00029960				3687.m00052	801	70475	21	12	TTHERM_00316370	DRC3			1.m00649	895	51589	15	8	TTHERM_00005900
	6.m00636	1028	147256	21	12	TTHERM_00094070			2.m02354	343	40658	10	4	TTHERM_00029980				87.m00171	779	57292	15	10	TTHERM_00623040				5.m00424	884	38378	22	7	TTHERM_00077270
	84.m00100	1427	24035	21	5	TTHERM_00602870			3692.m00009	1620	110547	36	19	TTHERM_00293350				3689.m00087	778	55470	27	14	TTHERM_00338110				3736.m00053	872	25189	20	11	TTHERM_00661650
	133.m00089	1413	77247	17	8	TTHERM_00790740			84.m00100	1616	24035	27	8	TTHERM_00602870				110.m00145	776	122349	13	9	TTHERM_00703960				3698.m00148	858	31534	26	11	TTHERM_00137550
	274.m00034	1402	64215	37	16	TTHERM_01207630			209.m00046	1586	90508	39	14	TTHERM_01044600				3.m01917	771	31436	18	10	TTHERM_00047480				3695.m00127	849	25523	27	5	TTHERM_00346540
	30.m00348	1398	59615	28	14	TTHERM_00313520			8.m00439	1584	56396	32	11	TTHERM_00118600				16.m00313	768	35315	15	9	TTHERM_00193740				16.m00405	843	101724	26	18	TTHERM_00194650
	3736.m00020	1398	35223	16	6	TTHERM_00660320			191.m00066	1573	49940	30	9	TTHERM_01002860				1.m01056	762	13423	16	6	TTHERM_00023950				3712.m00046	830	50918	17	10	TTHERM_00455540
	120.m00106	1385	20493	25	7	TTHERM_00735240			191.m00067	442	49751	12	7	TTHERM_01002870				117.m00100	754	45608	18	10	TTHERM_00725820				3680.m00074	826	48678	12	8	TTHERM_00486480
	77.m00237	1382	43923	23	8	TTHERM_00577380			14.m00501	1568	64655	33	14	TTHERM_00187170				3736.m00053	749	25189	16	8	TTHERM_00661650				19.m00360	823	55180	22	12	TTHERM_00227580
	3.m01671	1350	50202	24	12	TTHERM_00047680			3.m01742	1557	81335	35	9	TTHERM_00048910				3.m01998	747	274642	16	11	TTHERM_00045060				3717.m00093	816	28697	27	11	TTHERM_00522810
	260.m00020	1332	53839	28	10	TTHERM_01164090			3736.m00020	1557	35223	19	10	TTHERM_00660320				3.m01683	745	427699	20	15	TTHERM_00049190				3725.m00038	814	70169	14	11	TTHERM_00616050
	336.m00018	1277	57788	28	9	TTHERM_01344710			16.m00502	1538	99675	33	10	TTHERM_00196610				14.m00501	737	64655	17	11	TTHERM_00187170				252.m00039	809	21437	14	7	TTHERM_01142730
	3726.m00044	717	54332	18	11	TTHERM_00589960			182.m00071	389	101539	12	10	TTHERM_00977740				3723.m00109	733	57265	23	12	TTHERM_00519810				91.m00115	805	35612	15	6	TTHERM_00636970
	3707.m00021	86	54067	2	2	TTHERM_00053930			299.m00016	89	107888	11	2	TTHERM_01263970				42.m00235	731	65302	13	9	TTHERM_00392730				274.m00034	796	64215	24	13	TTHERM_01207630
	8.m00447	1326	17970	21	5	TTHERM_00118710			3.m01769	56	514464	3	2	TTHERM_00047130				72.m00101	729	127163	8	5	TTHERM_00550700				42.m00201	790	105139	20	17	TTHERM_00391400
	3729.m00066	97	132706	2	2	TTHERM_00548130			3687.m00071	56	65101	3	2	TTHERM_00316560				3728.m00064	724	144683	12	10	TTHERM_00540130				7.m00475	787	49285	14	9	TTHERM_00105260
	188.m00073	89	58245	5	2	TTHERM_00997720			119.m00073	55	0	6	2					17.m00398	722	17751	21	10	TTHERM_00205170				3713.m00100	784	46566	20	10	TTHERM_00402120
	6.m00444	1325	72420	26	13	TTHERM_00085220			1.m00759	53	572555	4	2	TTHERM_00010990				3728.m00039	44	356440	2	2	TTHERM_00538870				14.m00412	779	28210	16	9	TTHERM_00185230
	3702.m00153	1304	54861	26	12	TTHERM_00145260	N-acetylgalactosamine kinase		213.m00072	1531	21015	23	5	TTHERM_01052990				3684.m00019	718	94572	21	12	TTHERM_00529650	CCDC96			112.m00133	778	98641	13	9	TTHERM_00713380
	3680.m00094	1298	46171	23	11	TTHERM_00486680			3709.m00094	1497	186730	33	14	TTHERM_00474960				3.m01742	711	81335	18	10	TTHERM_00048910				240.m00039	777	38738	17	9	TTHERM_01113100
	3717.m00082	1290	203545	20	11	TTHERM_00522700			3700.m01695	1485	14344	27	5					3698.m00083	709	71620	15	9	TTHERM_00134890				16.m00502	775	99675	24	14	TTHERM_00196610
	7.m00475	1289	49285	18	5	TTHERM_00105260			3736.m00053	1485	25189	31	10	TTHERM_00661650				30.m00348	699	59615	20	14	TTHERM_00313520				182.m00071	227	101539	6	2	TTHERM_00977740
	40.m00208	1283	52932	17	9	TTHERM_00378690			3692.m00082	167	474483	6	2	TTHERM_00295090				3709.m00094	692	186730	17	10	TTHERM_00474960				3.m01769	61	514464	5	3	TTHERM_00047130
	87.m00171	1283	57292	22	8	TTHERM_00623040			127.m00072	1481	92873	31	11	TTHERM_00770670				3687.m00043	684	23659	14	6	TTHERM_00316280				3686.m00110	60	120131	4	2	TTHERM_00471530
	54.m00157	1275	36623	30	11	TTHERM_00460500			3684.m00042	1480	51278	32	7	TTHERM_00529880				48.m00249	179	28194	4	2	TTHERM_00433430				170.m00067	771	38028	15	10	TTHERM_00938880
	1.m00653	1270	22593	29	6	TTHERM_00005940			271.m00043	1468	54435	27	11	TTHERM_01197120				3718.m00946	681	50699	15	11					3707.m00088	770	37915	13	10	TTHERM_00058590
	48.m00304	1261	55814	21	8	TTHERM_00434000			3687.m00052	1461	70475	34	17	TTHERM_00316370	DRC3			242.m00038	675	51128	18	10	TTHERM_01119520				3719.m00044	768	240239	11	6	TTHERM_00476840
	3673.m00060	1261	12445	14	3	TTHERM_00716250			3.m01950	177	203967	5	5	TTHERM_00049140				198.m00059	675	29069	18	8	TTHERM_01016050				3700.m00234	760	96893	20	14	TTHERM_00151820
	3684.m00033	1247	63947	21	11	TTHERM_00529790			3672.m00021	1455	48172	24	9	TTHERM_00760390				3697.m00013	666	53149	13	9	TTHERM_00188400				30.m00348	758	59615	17	12	TTHERM_00313520
	112.m00110	1240	19237	17	4	TTHERM_00713140			42.m00235	1438	65302	28	12	TTHERM_00392730				170.m00096	47	365721	4	3	TTHERM_00939180				110.m00145	758	122349	16	10	TTHERM_00703960
	127.m00072	1204	92873	21	11	TTHERM_00770670			159.m00072	1428	55476	24	10	TTHERM_00895820				92.m00165	662	70733	21	13	TTHERM_00643530				152.m00075	758	55253	21	15	TTHERM_00857910	DRC4a
	3733.m00015	1201	14217	16	3	TTHERM_00578550			260.m00020	1416	53839	29	11	TTHERM_01164090				3721.m00077	660	31389	18	5	TTHERM_00565590				3732.m00062	434	306819	7	6	TTHERM_00686030
	40.m00197	1196	48861	20	8	TTHERM_00378580			336.m00018	1325	57788	31	13	TTHERM_01344710				3680.m00074	652	48678	10	7	TTHERM_00486480				256.m00023	758	28892	18	6	TTHERM_01151500
	3699.m00046	1194	83198	22	12	TTHERM_00125530			3726.m00044	558	54332	16	6	TTHERM_00589960				3701.m00107	131	131515	2	2	TTHERM_00218940				3708.m00052	741	107836	17	11	TTHERM_00437740
	3735.m00065	1194	56359	23	12	TTHERM_00558300			3707.m00021	405	54067	11	6	TTHERM_00053930				3.m01762	80	50329	3	3	TTHERM_00046480				13.m00432	741	63220	20	11	TTHERM_00160810
	296.m00012	85	204667	5	2	TTHERM_01259670			87.m00162	247	58188	7	3	TTHERM_00622950				3702.m00223	53	177093	3	2	TTHERM_00145970				3676.m00047	737	212148	16	11	TTHERM_00773530
	296.m00007	64	235008	2	2	TTHERM_01257640			3706.m00140	1411	12556	24	6	TTHERM_00241740				229.m00039	639	303271	12	11	TTHERM_01092380				6.m00508	737	32663	23	9	TTHERM_00086850
	3714.m00003	1186	33620	13	5	TTHERM_00408720			16.m00444	1393	79082	28	6	TTHERM_00196030				48.m00248	639	36619	14	9	TTHERM_00433420				3689.m00087	727	55470	21	11	TTHERM_00338110
	3684.m00042	1183	51278	17	6	TTHERM_00529880			218.m00038	1393	49620	23	11	TTHERM_01070330				3724.m00064	139	63038	4	3	TTHERM_00658860				3680.m00138	725	113717	16	10	TTHERM_00487120
	87.m00241	1158	41667	13	4	TTHERM_00624730			110.m00145	1387	122349	22	11	TTHERM_00703960				47.m00167	636	145976	11	7	TTHERM_00423390				3676.m00028	724	33177	15	5	TTHERM_00773340
	3725.m00038	1152	70169	21	12	TTHERM_00616050			2.m02399	1386	11607	22	5	TTHERM_00030210				256.m00020	493	146406	8	5	TTHERM_01151450				117.m00100	723	45608	20	12	TTHERM_00725820
	3699.m00160	1149	55214	17	9	TTHERM_00128670			23.m00255	1382	140879	27	15	TTHERM_00261950				3716.m00985	459	147608	7	4					3727.m00062	722	111040	15	11	TTHERM_00647400
	3721.m00077	1145	31389	24	10	TTHERM_00565590			14.m00482	1378	95511	23	11	TTHERM_00185930				3732.m00049	440	148546	6	4	TTHERM_00685900				90.m00172	721	195487	15	14	TTHERM_00633390
	3707.m00161	1140	42043	22	11	TTHERM_00059330			40.m00199	1360	26619	32	11	TTHERM_00378600				159.m00072	628	55476	11	8	TTHERM_00895820				72.m00143	720	37116	13	5	TTHERM_00551160
	3704.m00013	1138	17347	21	4	TTHERM_00444240			3725.m00067	1359	65907	28	16	TTHERM_00616340				1.m00649	628	51589	10	7	TTHERM_00005900				209.m00046	719	90508	13	10	TTHERM_01044600
	16.m00302	1125	73985	15	8	TTHERM_00193630			3684.m00040	1356	55603	26	11	TTHERM_00529860				3715.m00098	625	44563	16	8	TTHERM_00497880				2.m02357	718	102697	20	16	TTHERM_00038990
	3672.m00021	1114	48172	21	8	TTHERM_00760390			3677.m00031	1338	70538	25	10	TTHERM_00648910				336.m00018	624	57788	14	12	TTHERM_01344710				14.m00482	710	95511	12	9	TTHERM_00185930
	3681.m00042	1108	15018	14	4	TTHERM_00442140			170.m00067	1338	38028	28	11	TTHERM_00938880				260.m00020	263	53839	7	5	TTHERM_01164090				3689.m00001	707	45193	17	10	TTHERM_00333210
	16.m00502	1100	99675	26	13	TTHERM_00196610			76.m00171	1328	80072	31	14	TTHERM_00569410				3726.m00044	75	54332	3	3	TTHERM_00589960				337.m00019	706	19972	12	6	TTHERM_01345760
	3720.m00098	1076	15612	15	5	TTHERM_00561710			117.m00100	1321	45608	21	10	TTHERM_00725820				3691.m00113	621	43560	11	9	TTHERM_00300410				3697.m00013	698	53149	14	8	TTHERM_00188400
	3700.m01695	1072	14344	20	6				5.m00424	1320	38378	30	8	TTHERM_00077270				3698.m00005	621	17926	12	7	TTHERM_00131110				115.m00079	695	45122	16	12	TTHERM_00721150
	3713.m00100	1058	46566	19	6	TTHERM_00402120			3716.m00982	1314	30540	20	7					3701.m00040	617	24711	17	7	TTHERM_00218270				218.m00038	691	49620	14	6	TTHERM_01070330
	3686.m00140	1051	25085	20	9	TTHERM_00471850			3711.m00099	1306	48622	27	12	TTHERM_00494280				209.m00046	615	90508	10	8	TTHERM_01044600				3728.m00064	683	144683	14	10	TTHERM_00540130
	3744.m00017	1037	319000	19	14	TTHERM_00705200			1.m01059	1301	25690	20	9	TTHERM_00023980				191.m00067	615	49751	12	7	TTHERM_01002870				7.m00423	683	71657	20	13	TTHERM_00102740
	3716.m00127	1034	59785	22	6	TTHERM_00502580			215.m00057	1296	46279	16	6	TTHERM_01055600				213.m00073	612	24614	14	7	TTHERM_01053000				242.m00038	677	51128	18	11	TTHERM_01119520
	124.m00101	1033	38211	24	12	TTHERM_00758860			285.m00027	1284	56959	23	8	TTHERM_01232280				72.m00143	611	37116	9	5	TTHERM_00551160				3703.m00167	672	54143	20	15	TTHERM_00353280
	3698.m00083	1027	71620	24	13	TTHERM_00134890			202.m00051	1266	19524	18	5	TTHERM_01026290				7.m00475	610	49285	10	6	TTHERM_00105260				3716.m00141	672	52662	10	3	TTHERM_00502720
	1.m01056	1026	13423	18	5	TTHERM_00023950			151.m00109	1263	149626	22	15	TTHERM_00856750				19.m00361	609	30974	15	8	TTHERM_00227590				3687.m00052	670	70475	17	10	TTHERM_00316370	DRC3
	159.m00072	1022	55476	20	10	TTHERM_00895820			3712.m00122	1231	33717	21	8	TTHERM_00459310				3727.m00062	608	111040	13	9	TTHERM_00647400				48.m00248	666	36619	13	9	TTHERM_00433420
	3733.m00066	988	70064	17	12	TTHERM_00579060			108.m00158	1231	116791	35	14	TTHERM_00697090				265.m00027	607	49567	13	9	TTHERM_01179780				3724.m00064	256	63038	4	3	TTHERM_00658860
	163.m00060	984	105517	19	13	TTHERM_00919620			265.m00027	1228	49567	22	6	TTHERM_01179780				7.m00477	219	61442	3	2	TTHERM_00105280				41.m00303	75	201917	4	2	TTHERM_00390000
	72.m00101	975	127163	15	11	TTHERM_00550700			3735.m00066	1225	496300	28	23	TTHERM_00558310				3686.m00070	593	23231	13	6	TTHERM_00471090				3740.m00068	662	65877	7	4	TTHERM_00766530
	151.m00109	968	149626	17	13	TTHERM_00856750			3703.m00103	1221	15725	15	4	TTHERM_00348650				32.m00162	590	28298	15	8	TTHERM_00319990				3691.m00158	660	201080	16	14	TTHERM_00301860
	180.m00073	966	60619	20	10	TTHERM_00971830	DRC2		16.m00297	1209	41822	16	4	TTHERM_00193580				252.m00039	590	21437	13	5	TTHERM_01142730				3719.m00059	266	208736	8	5	TTHERM_00476990
	3674.m00075	954	57860	20	6	TTHERM_00691840			240.m00039	1205	38738	20	11	TTHERM_01113100				3702.m00023	589	74677	17	12	TTHERM_00140960				17.m00424	61	214284	2	2	TTHERM_00209390
	181.m00060	954	28982	30	16	TTHERM_00974270			7.m00382	64	180966	2	2	TTHERM_00101340				91.m00115	587	35612	13	6	TTHERM_00636970				114.m00095	45	322968	2	2	TTHERM_00717640
	19.m00289	952	27154	13	2	TTHERM_00225870			133.m00089	1201	77247	17	8	TTHERM_00790740				3693.m00018	580	210108	13	12	TTHERM_00370820				3709.m00094	657	186730	12	10	TTHERM_00474960
	3716.m00982	951	30540	18	12				45.m00223	1189	20824	26	7	TTHERM_00418090				274.m00035	575	65364	9	7	TTHERM_01207650				87.m00176	657	48066	17	8	TTHERM_00623090
	30.m00277	944	42826	18	7	TTHERM_00312810	CCDC113		7.m00423	1188	71657	23	14	TTHERM_00102740				16.m00502	575	99675	14	10	TTHERM_00196610				77.m00223	645	24719	18	9	TTHERM_00577240
	72.m00165	943	42875	19	11	TTHERM_00554350	not in WT Table S1, S3		337.m00019	1184	19972	20	6	TTHERM_01345760				3706.m00050	573	39647	12	8	TTHERM_00238810				108.m00158	643	116791	16	12	TTHERM_00697090
	3695.m00127	924	25523	22	4	TTHERM_00346540			189.m00051	1176	24256	22	6	TTHERM_00998940				3730.m00037	565	46131	16	8	TTHERM_00678260				3701.m00092	641	79843	13	8	TTHERM_00218790
	3680.m00074	917	48678	15	10	TTHERM_00486480			30.m00195	1169	102308	20	10	TTHERM_00311970				187.m00073	562	304885	11	10	TTHERM_00994400				3691.m00113	633	43560	13	8	TTHERM_00300410
	76.m00141	915	93591	14	4	TTHERM_00569090			3720.m00098	1168	15612	19	8	TTHERM_00561710				3719.m00044	561	240239	11	8	TTHERM_00476840				310.m00039	631	23933	12	5	TTHERM_01289140
	229.m00039	909	303271	13	11	TTHERM_01092380			76.m00140	1167	53588	24	11	TTHERM_00569080				3700.m00262	560	145883	10	7	TTHERM_00152110				3700.m00085	628	43053	16	6	TTHERM_00149300
	110.m00145	901	122349	16	13	TTHERM_00703960			3716.m00091	1166	48453	25	12	TTHERM_00502220				3689.m00021	559	354521	9	8	TTHERM_00334410				3681.m00116	627	617153	22	16	TTHERM_00442880
	189.m00051	895	24256	17	7	TTHERM_00998940			3693.m00018	1159	210108	24	17	TTHERM_00370820				3689.m00001	558	45193	15	12	TTHERM_00333210				3.m01976	620	160047	18	8	TTHERM_00043920
	5.m00424	893	38378	16	8	TTHERM_00077270			3704.m00013	1156	17347	21	4	TTHERM_00444240				48.m00253	552	44717	8	7	TTHERM_00433470				8.m00439	619	56396	15	8	TTHERM_00118600
	3712.m00049	889	70995	14	9	TTHERM_00455570			244.m00035	1147	17195	22	6	TTHERM_01123950				3721.m00096	551	42628	11	7	TTHERM_00566780				176.m00073	618	31549	9	5	TTHERM_00954240
	188.m00079	889	124624	15	10	TTHERM_00997780			3707.m00312	1138	85301	20	10	TTHERM_00070880				14.m00412	544	28210	11	5	TTHERM_00185230				337.m00009	612	89865	18	12	TTHERM_01345750	DRC1
	3711.m00056	883	128626	22	10	TTHERM_00492850			3687.m00097	1133	48908	26	8	TTHERM_00316930				3713.m00100	544	46566	13	9	TTHERM_00402120				3679.m00138	610	56376	8	6	TTHERM_00421090
	3675.m00076	883	53570	12	7	TTHERM_00585260			196.m00047	1131	84307	21	11	TTHERM_01013160				3734.m00020	543	39132	11	5	TTHERM_00681790				3687.m00072	34	109592	2	2	TTHERM_00316570
	145.m00092	880	36511	12	6	TTHERM_00835100			3681.m00042	1123	15018	18	6	TTHERM_00442140				3699.m00046	537	83198	16	12	TTHERM_00125530				3677.m00064	609	56061	11	7	TTHERM_00649240	DRC4b
	88.m00087	877	44992	21	9	TTHERM_00625950			16.m00394	1117	145968	22	15	TTHERM_00194540				3673.m00059	536	28917	14	7	TTHERM_00716240				110.m00115	609	68625	12	10	TTHERM_00703660
	3727.m00062	870	111040	16	11	TTHERM_00647400			3701.m00192	1110	162662	24	15	TTHERM_00220810				54.m00157	536	36623	13	7	TTHERM_00460500				16.m00313	605	35315	17	8	TTHERM_00193740
	152.m00108	858	25123	16	6	TTHERM_00859260			3689.m00021	1102	354521	24	10	TTHERM_00334410				1.m00653	532	22593	10	4	TTHERM_00005940				3.m01917	602	31436	13	8	TTHERM_00047480
	87.m00172	856	12944	11	4	TTHERM_00623050			107.m00117	1093	150361	27	14	TTHERM_00694540				3681.m00116	531	617153	20	12	TTHERM_00442880				167.m00106	595	45999	12	9	TTHERM_00929450
	3.m01742	848	81335	22	8	TTHERM_00048910			163.m00060	1084	105517	22	11	TTHERM_00919620				30.m00229	529	46092	9	4	TTHERM_00312330				3717.m00075	589	27766	13	7	TTHERM_00522630
	47.m00277	845	29046	13	5	TTHERM_00427460	CFAP299, not in BioID or EP exp		8.m00543	1082	72321	19	12	TTHERM_00123690				5.m00598	526	101755	10	6	TTHERM_00080020				5.m00598	588	101755	8	5	TTHERM_00080020
	41.m00242	845	46451	17	7	TTHERM_00388400			3689.m00136	1081	69606	17	11	TTHERM_00339640				3704.m00013	525	17347	9	5	TTHERM_00444240				3698.m00005	586	17926	14	7	TTHERM_00131110
	3731.m00056	845	38836	13	4	TTHERM_00670610			88.m00087	1074	44992	21	10	TTHERM_00625950				3703.m00082	519	50114	5	4	TTHERM_00348440				3733.m00015	585	14217	8	2	TTHERM_00578550
	3681.m00119	844	62088	21	5	TTHERM_00442910			17.m00416	61	18193	4	2	TTHERM_00209310				358.m00012	518	22747	17	7	TTHERM_01386050				265.m00027	584	49567	14	6	TTHERM_01179780
	3689.m00010	208	368865	6	2	TTHERM_00334300			54.m00236	58	0	5	1					163.m00060	517	105517	7	5	TTHERM_00919620				3700.m00262	580	145883	12	9	TTHERM_00152110
	3730.m00033	842	56391	10	5	TTHERM_00678220			3734.m00020	1071	39132	21	6	TTHERM_00681790				1.m01059	514	25690	12	7	TTHERM_00023980				3684.m00040	580	55603	13	10	TTHERM_00529860
	3718.m00946	836	50699	20	10				3.m01690	124	715974	7	2	TTHERM_00052280				247.m00031	514	18685	8	3	TTHERM_01128560				3740.m00005	578	14922	15	6	TTHERM_00762890
	3.m02000	831	48682	19	8	TTHERM_00044990			3733.m00015	1061	14217	16	4	TTHERM_00578550				3.m01826	503	47764	6	4	TTHERM_00047150				14.m00511	573	75779	11	8	TTHERM_00187270
	202.m00051	831	19524	8	3	TTHERM_01026290			87.m00172	1054	12944	23	4	TTHERM_00623050				3700.m00234	502	96893	12	9	TTHERM_00151820				151.m00092	571	104669	8	4	TTHERM_00856520
	3728.m00064	828	144683	16	10	TTHERM_00540130			3687.m00043	1035	23659	22	6	TTHERM_00316280				3680.m00094	500	46171	12	10	TTHERM_00486680				42.m00235	569	65302	13	9	TTHERM_00392730
	3724.m00005	822	71509	15	11	TTHERM_00657270			3683.m00015	457	27110	11	3	TTHERM_00825210				3701.m00092	497	79843	12	5	TTHERM_00218790				3704.m00132	565	105741	16	10	TTHERM_00446430
	3725.m00635	820	26399	17	7				5.m00586	331	27907	9	2	TTHERM_00079900				3673.m00060	496	12445	5	2	TTHERM_00716250				3731.m00029	562	120735	6	4	TTHERM_00670340
	274.m00035	817	65364	17	9	TTHERM_01207650			3743.m00009	1029	71325	13	7	TTHERM_00836640				7.m00479	493	157903	15	12	TTHERM_00105300				3738.m00061	559	31288	9	6	TTHERM_00781030
	167.m00069	164	154831	6	5	TTHERM_00929540			13.m00537	1027	81997	26	14	TTHERM_00158520				221.m00041	489	12230	15	3	TTHERM_01079060				229.m00039	556	303271	10	10	TTHERM_01092380
	2.m02111	93	555324	4	2	TTHERM_00031690			281.m00018	126	354259	5	2	TTHERM_01224660				88.m00132	488	40136	9	4	TTHERM_00628380				19.m00361	555	30974	15	7	TTHERM_00227590
	3709.m00046	817	59413	17	7	TTHERM_00474460			6.m00508	1023	32663	31	10	TTHERM_00086850				14.m00482	486	95511	11	9	TTHERM_00185930				3735.m00065	546	56359	11	6	TTHERM_00558300
	42.m00246	814	41386	17	9	TTHERM_00392840			3716.m00082	1013	58090	26	11	TTHERM_00502130				77.m00149	486	126965	6	4	TTHERM_00575470				3.m01742	544	81335	13	6	TTHERM_00048910
	3702.m00023	794	74677	12	10	TTHERM_00140960			13.m00444	438	58012	12	7	TTHERM_00160930				3687.m00148	483	49041	9	6	TTHERM_00317440				3743.m00009	542	71325	8	7	TTHERM_00836640
	3.m01998	789	274642	15	11	TTHERM_00045060			3701.m00044	395	61151	11	6	TTHERM_00218310				30.m00277	482	42826	13	10	TTHERM_00312810	CCDC113			3680.m00094	540	46171	12	9	TTHERM_00486680
	108.m00121	786	47021	10	5	TTHERM_00695730			87.m00166	198	57936	7	4	TTHERM_00622990				8.m00512	41	0	2	2					3721.m00077	536	31389	11	7	TTHERM_00565590
	3734.m00063	783	66755	18	8	TTHERM_00683230			3.m01912	1001	44129	29	13	TTHERM_00046820				48.m00304	478	55814	7	5	TTHERM_00434000				68.m00165	536	64762	8	4	TTHERM_00532180
	3694.m00169	781	56280	15	7	TTHERM_00283830			3684.m00005	996	17640	16	5	TTHERM_00529510				76.m00141	476	93591	8	4	TTHERM_00569090				3687.m00043	533	23659	12	5	TTHERM_00316280
	3709.m00094	775	186730	14	6	TTHERM_00474960			3684.m00081	989	134965	18	13	TTHERM_00530270				154.m00075	475	60218	12	10	TTHERM_00864870				3683.m00015	364	27110	9	4	TTHERM_00825210
	236.m00038	774	102264	15	11	TTHERM_01106200			3697.m00252	977	99387	18	8	TTHERM_00191800				120.m00106	475	20493	15	6	TTHERM_00735240				3710.m00082	285	31810	6	3	TTHERM_00467760
	170.m00058	759	18069	13	5	TTHERM_00938790			3707.m00090	969	55281	16	10	TTHERM_00058610				3692.m00095	475	453980	9	7	TTHERM_00295220				3694.m00065	192	23659	6	3	TTHERM_00279750
	158.m00105	754	37183	7	2	TTHERM_00892350			8.m00447	966	17970	16	4	TTHERM_00118710				199.m00044	474	125548	11	8	TTHERM_01018330				3686.m00042	183	25717	4	4	TTHERM_00470810
	7.m00479	750	157903	13	9	TTHERM_00105300	FAP57A		176.m00073	952	31549	16	7	TTHERM_00954240				164.m00098	473	180089	13	13	TTHERM_00924250				3684.m00042	525	51278	9	6	TTHERM_00529880
	108.m00189	749	53126	16	6	TTHERM_00697450			48.m00304	943	55814	15	6	TTHERM_00434000				3716.m00091	462	48453	10	8	TTHERM_00502220				3725.m00067	522	65907	11	8	TTHERM_00616340
	279.m00026	744	41027	15	7	TTHERM_01220370			3728.m00064	937	144683	24	17	TTHERM_00540130				88.m00087	460	44992	16	10	TTHERM_00625950				3.m01987	522	34175	15	10	TTHERM_00052310
	3688.m00164	743	17022	8	4	TTHERM_00290880			181.m00060	934	28982	28	11	TTHERM_00974270				3697.m00216	459	123146	9	6	TTHERM_00191430				3721.m00096	511	42628	12	9	TTHERM_00566780
	3716.m00141	742	52662	10	4	TTHERM_00502720			3688.m00164	933	17022	17	7	TTHERM_00290880				108.m00193	457	14589	8	4	TTHERM_00697490				3701.m00040	511	24711	14	8	TTHERM_00218270
	3743.m00009	735	71325	11	6	TTHERM_00836640			239.m00029	933	25076	18	5	TTHERM_01109800				3708.m00090	451	240749	9	6	TTHERM_00439120				30.m00195	510	102308	11	9	TTHERM_00311970
	178.m00075	732	41352	23	10	TTHERM_00962060			124.m00101	930	38211	23	10	TTHERM_00758860				3682.m00028	451	17786	8	4	TTHERM_00823670				3698.m00262	345	87939	18	12	TTHERM_00139700
	3697.m00216	725	123146	14	8	TTHERM_00191430			3712.m00049	921	70995	16	6	TTHERM_00455570				3694.m00169	450	56280	10	5	TTHERM_00283830				3673.m00060	508	12445	7	3	TTHERM_00716250
	3708.m00136	721	107203	15	11	TTHERM_00440620			3689.m00054	920	132154	17	10	TTHERM_00335750				337.m00019	448	19972	9	7	TTHERM_01345760				72.m00101	507	127163	9	7	TTHERM_00550700
	3716.m00091	721	48453	16	8	TTHERM_00502220			3706.m00216	778	104006	12	7	TTHERM_00242510				3707.m00312	447	85301	11	7	TTHERM_00070880				163.m00060	506	105517	10	8	TTHERM_00919620
	54.m00196	720	59172	12	8	TTHERM_00462870			3697.m00119	74	70505	2	2	TTHERM_00189460				229.m00048	445	27678	7	5	TTHERM_01092470				3684.m00054	505	272195	13	9	TTHERM_00530000
	3689.m00021	710	354521	14	9	TTHERM_00334410			14.m00308	40	150597	2	2	TTHERM_00170300				3.m01976	445	160047	14	11	TTHERM_00043920				3689.m00095	496	88863	13	5	TTHERM_00338210
	7.m00567	709	16869	15	7	TTHERM_00105430			13.m00363	40	35915	2	2	TTHERM_00158140				220.m00038	354	390700	8	8	TTHERM_01076970				48.m00177	495	90896	7	6	TTHERM_00429730
	3703.m00103	697	15725	7	2	TTHERM_00348650			180.m00073	897	60619	19	11	TTHERM_00971830	DRC2			114.m00078	78	210482	4	2	TTHERM_00717450				3718.m00111	486	50806	9	5	TTHERM_00537220
	3689.m00054	694	132154	14	9	TTHERM_00335750			3693.m00011	893	32249	20	6	TTHERM_00370750				114.m00091	41	142245	2	2	TTHERM_00717600				3680.m00139	485	118018	5	4	TTHERM_00487130
	3697.m00119	325	70505	8	6	TTHERM_00189460			3706.m00156	893	122751	16	9	TTHERM_00241900				232.m00046	38	376435	2	2	TTHERM_01099090				279.m00026	485	41027	11	6	TTHERM_01220370
	14.m00308	74	0	5	2				3714.m00003	889	33620	13	5	TTHERM_00408720				167.m00067	443	61903	9	8	TTHERM_00929520				247.m00031	485	18685	9	4	TTHERM_01128560
	3693.m00011	685	32249	17	7	TTHERM_00370750			3716.m00141	884	52662	10	6	TTHERM_00502720				1.m00842	440	25224	8	5	TTHERM_00011880				108.m00121	479	47021	13	8	TTHERM_00695730
	213.m00072	683	21015	14	4	TTHERM_01052990			3696.m00023	876	56689	10	3	TTHERM_00304340				14.m00511	436	75779	8	7	TTHERM_00187270				3692.m00193	474	86540	8	4	TTHERM_00297200
	238.m00051	682	64136	13	7	TTHERM_01108700			5.m00598	874	101755	13	9	TTHERM_00080020				95.m00148	435	44568	9	4	TTHERM_00654150				6.m00484	411	111820	7	3	TTHERM_00085620
	3687.m00097	678	48908	15	8	TTHERM_00316930			3684.m00061	874	100573	21	12	TTHERM_00530070				8.m00447	434	17970	8	3	TTHERM_00118710				3719.m00082	400	85231	7	3	TTHERM_00481220
	239.m00049	676	18268	11	2	TTHERM_01109770			3735.m00032	871	17280	14	1	TTHERM_00557960				3687.m00097	433	48908	11	7	TTHERM_00316930				30.m00308	66	205440	2	2	TTHERM_00313120
	40.m00199	671	26619	17	7	TTHERM_00378600			3.m01665	866	23115	15	8	TTHERM_00050540				77.m00237	433	43923	16	13	TTHERM_00577380				37.m00219	474	74071	7	5	TTHERM_00355160
	3736.m00001	669	45660	10	5	TTHERM_00660130			3728.m00060	865	21678	14	3	TTHERM_00540090				3675.m00076	430	53570	7	6	TTHERM_00585260				3697.m00036	473	34147	6	3	TTHERM_00188630
	166.m00056	666	79516	14	8	TTHERM_00926950			3717.m00106	861	7358	12	2	TTHERM_00522940				3738.m00061	430	31288	9	7	TTHERM_00781030				3701.m00225	473	121592	11	5	TTHERM_00221140
	7.m00423	664	71657	14	7	TTHERM_00102740			230.m00035	857	165930	20	16	TTHERM_01093530				68.m00139	429	20385	4	1	TTHERM_00531900				3711.m00056	472	128626	15	11	TTHERM_00492850
	3740.m00068	663	65877	9	6	TTHERM_00766530			3700.m00255	851	11813	12	4	TTHERM_00152040				3715.m00136	428	39867	11	8	TTHERM_00498260				3693.m00011	466	32249	10	7	TTHERM_00370750
	265.m00027	660	49567	13	6	TTHERM_01179780			89.m00157	848	16797	16	4	TTHERM_00630500				3684.m00074	76	56355	5	4	TTHERM_00530200				54.m00196	465	59172	6	4	TTHERM_00462870
	3707.m00162	659	36220	11	4	TTHERM_00059340			76.m00179	380	18120	11	5	TTHERM_00569490				3717.m00075	425	27766	10	4	TTHERM_00522630				108.m00189	464	53126	8	6	TTHERM_00697450
	3712.m00122	658	33717	12	6	TTHERM_00459310			3692.m00066	248	70163	7	5	TTHERM_00294930				3698.m00105	413	21719	8	4	TTHERM_00136120				3706.m00050	458	39647	10	7	TTHERM_00238810
	107.m00099	656	15942	16	6	TTHERM_00694350			3715.m00070	80	18171	2	2	TTHERM_00497600				225.m00041	412	66770	9	8	TTHERM_01084190				3673.m00059	456	28917	9	5	TTHERM_00716240
	16.m00405	654	101724	14	10	TTHERM_00194650			76.m00180	64	239625	3	2	TTHERM_00569500				124.m00101	411	38211	10	8	TTHERM_00758860				3734.m00050	455	128954	4	2	TTHERM_00683100
	3687.m00043	649	23659	10	4	TTHERM_00316280			7.m00479	838	157903	22	14	TTHERM_00105300	FAP57A			3693.m00010	411	404621	12	9	TTHERM_00370740				221.m00041	454	12230	13	3	TTHERM_01079060
	14.m00417	529	54288	13	4	TTHERM_00185280			92.m00165	836	70733	25	11	TTHERM_00643530				3724.m00005	407	71509	10	9	TTHERM_00657270				239.m00049	450	18268	11	6	TTHERM_01109770
	256.m00023	644	28892	9	3	TTHERM_01151500			187.m00073	836	304885	21	13	TTHERM_00994400				8.m00347	406	79157	15	9	TTHERM_00112730				3719.m00028	447	29268	10	7	TTHERM_00476670
	76.m00140	644	53588	16	6	TTHERM_00569080			3.m01998	830	274642	20	16	TTHERM_00045060				108.m00158	404	116791	13	10	TTHERM_00697090				239.m00033	447	279159	16	5	TTHERM_01109840
	3711.m00054	642	551129	12	10	TTHERM_00492830			90.m00132	826	96584	11	5	TTHERM_00632990				3674.m00043	400	76481	10	8	TTHERM_00691520				143.m00094	39	179313	3	3	TTHERM_00827120
	3738.m00061	642	31288	9	5	TTHERM_00781030			3703.m00184	825	84418	24	12	TTHERM_00353480				48.m00311	399	21132	13	7	TTHERM_00434070				3686.m00140	446	25085	15	7	TTHERM_00471850
	92.m00165	639	70733	18	11	TTHERM_00643530			91.m00157	819	181366	18	14	TTHERM_00637390				96.m00149	398	179456	7	5	TTHERM_00655860				48.m00311	444	21132	14	7	TTHERM_00434070
	47.m00212	638	119328	13	9	TTHERM_00425820			170.m00058	817	18069	16	6	TTHERM_00938790				3684.m00081	398	134965	8	6	TTHERM_00530270				21.m00200	444	90106	11	9	TTHERM_00243730
	3706.m00140	629	12556	13	4	TTHERM_00241740			48.m00247	815	60950	17	9	TTHERM_00433410				3693.m00011	398	32249	7	5	TTHERM_00370750				166.m00059	442	41521	11	8	TTHERM_00926980
	77.m00138	629	25306	11	6	TTHERM_00575360			3706.m00050	814	39647	17	8	TTHERM_00238810				3674.m00081	397	22586	10	4	TTHERM_00691900				6.m00366	439	42101	12	8	TTHERM_00083450
	3707.m00109	627	66168	14	8	TTHERM_00058800			3744.m00017	808	319000	25	12	TTHERM_00705200				3689.m00094	392	39774	7	6	TTHERM_00338200				47.m00212	432	119328	8	7	TTHERM_00425820
	225.m00032	196	45220	5	5	TTHERM_01084100			3680.m00074	795	48678	11	7	TTHERM_00486480				178.m00075	353	41352	10	9	TTHERM_00962060				1.m01059	432	25690	7	4	TTHERM_00023980
	3711.m00099	624	48622	12	6	TTHERM_00494280			1.m00651	779	46709	24	6	TTHERM_00005920				191.m00040	342	39813	9	7	TTHERM_01002600				3681.m00023	431	29481	9	4	TTHERM_00441950
	240.m00039	617	38738	10	6	TTHERM_01113100			92.m01213	773	17334	22	7					178.m00074	132	41425	4	4	TTHERM_00962050				3740.m00045	426	16478	8	3	TTHERM_00765300
	3722.m00106	612	47936	9	4	TTHERM_00527180			76.m00141	773	93591	13	5	TTHERM_00569090				110.m00137	108	39824	3	3	TTHERM_00703880				7.m00537	425	72503	9	6	TTHERM_00106940
	240.m00036	612	109702	10	6	TTHERM_01113070			6.m00444	750	72420	18	8	TTHERM_00085220				3700.m01695	390	14344	9	4					120.m00106	425	20493	12	4	TTHERM_00735240
	3722.m00008	606	28674	15	7	TTHERM_00525130			40.m00228	749	42336	11	3	TTHERM_00378890				87.m00172	387	12944	8	3	TTHERM_00623050				3675.m00076	422	53570	7	5	TTHERM_00585260
	239.m00029	606	25076	15	6	TTHERM_01109800			16.m00456	749	43085	21	7	TTHERM_00196150				40.m00199	387	26619	11	6	TTHERM_00378600				48.m00304	419	55814	8	7	TTHERM_00434000
	8.m00543	591	72321	11	4	TTHERM_00123690			3738.m00061	735	31288	15	9	TTHERM_00781030				3679.m00098	387	134032	8	7	TTHERM_00420680				3703.m00103	417	15725	7	3	TTHERM_00348650
	3721.m00096	589	42628	14	8	TTHERM_00566780			122.m00087	732	19373	14	6	TTHERM_00752170				133.m00089	385	77247	7	4	TTHERM_00790740				133.m00089	416	77247	7	6	TTHERM_00790740
	3698.m00005	584	17926	10	3	TTHERM_00131110			3683.m00031	730	115310	8	5	TTHERM_00825370				301.m00010	384	61329	8	6	TTHERM_01266070				3701.m00044	416	61151	12	8	TTHERM_00218310
	92.m01213	582	17334	16	6				13.m00337	729	53800	14	7	TTHERM_00157880				3733.m00066	383	70064	11	9	TTHERM_00579060				87.m00166	209	57936	8	4	TTHERM_00622990
	134.m00094	579	16025	12	6	TTHERM_00794150			3722.m00062	725	227903	14	8	TTHERM_00526670				3701.m00080	77	101922	3	3	TTHERM_00218670				13.m00444	99	58012	3	3	TTHERM_00160930
	16.m00456	578	43085	13	7	TTHERM_00196150			3711.m00056	718	128626	13	7	TTHERM_00492850				3731.m00029	379	120735	4	3	TTHERM_00670340				187.m00073	414	304885	6	6	TTHERM_00994400
	358.m00012	572	22747	7	3	TTHERM_01386050			3675.m00022	711	156838	15	7	TTHERM_00584700				3.m02000	376	48682	9	6	TTHERM_00044990				238.m00051	414	64136	11	8	TTHERM_01108700
	3730.m00037	567	46131	8	5	TTHERM_00678260			23.m00347	707	48211	13	4	TTHERM_00264850				3674.m00080	376	70046	10	9	TTHERM_00691890				3718.m00015	413	46973	7	4	TTHERM_00535260
	122.m00104	565	22768	11	2	TTHERM_00753340			120.m00106	703	20493	18	7	TTHERM_00735240				3733.m00015	376	14217	4	2	TTHERM_00578550				48.m00253	412	44717	6	4	TTHERM_00433470
	247.m00048	561	29823	12	6	TTHERM_01129720			3734.m00063	697	66755	11	4	TTHERM_00683230				3.m01918	373	85069	7	4	TTHERM_00044960				3716.m00006	409	34934	5	4	TTHERM_00499310
	3697.m00126	557	103689	11	8	TTHERM_00189530			236.m00038	692	102264	14	10	TTHERM_01106200				310.m00039	369	23933	11	5	TTHERM_01289140				157.m00066	409	62867	14	6	TTHERM_00884620
	91.m00115	550	35612	10	5	TTHERM_00636970			3680.m00125	689	28674	17	9	TTHERM_00486990				79.m00106	369	31929	5	4	TTHERM_00581490				99.m00158	407	32673	8	5	TTHERM_00666640
	3689.m00001	548	45193	8	4	TTHERM_00333210			108.m00128	683	71291	19	10	TTHERM_00695800				16.m00405	367	101724	12	11	TTHERM_00194650				247.m00042	201	11663	8	5	TTHERM_01129660
	3706.m00156	543	122751	10	7	TTHERM_00241900			1.m00967	683	22115	10	4	TTHERM_00016120				54.m00294	367	77762	8	5	TTHERM_00463860				3707.m00224	103	78763	4	2	TTHERM_00066990
	158.m00112	540	63671	8	3	TTHERM_00894400			3.m01683	678	427699	15	14	TTHERM_00049190				3676.m00027	365	17631	8	3	TTHERM_00773330				3707.m00043	404	89762	7	5	TTHERM_00056140
	5.m00439	539	16975	10	3	TTHERM_00077420			32.m00304	674	22930	11	4	TTHERM_00324550				3689.m00095	365	88863	12	4	TTHERM_00338210				3744.m00027	402	26210	7	4	TTHERM_00706300
	191.m00069	538	36816	7	4	TTHERM_01002890			166.m00056	674	79516	15	9	TTHERM_00926950				3700.m01683	362	32806	9	6					8.m00447	400	17970	8	3	TTHERM_00118710
	87.m00240	531	44205	9	4	TTHERM_00624720			3686.m00140	673	25085	16	8	TTHERM_00471850				180.m00073	360	60619	8	7	TTHERM_00971830	DRC2			3689.m00054	400	132154	11	8	TTHERM_00335750
	30.m00229	530	46092	9	5	TTHERM_00312330			279.m00026	668	41027	15	6	TTHERM_01220370				3686.m00140	360	25085	9	5	TTHERM_00471850				3736.m00020	399	35223	4	3	TTHERM_00660320
	3720.m00072	526	14686	12	5	TTHERM_00561440			3718.m00004	666	15656	11	4	TTHERM_00535150				6.m00366	359	42101	11	6	TTHERM_00083450				3.m01912	399	44129	7	4	TTHERM_00046820
	3683.m00013	521	60352	16	8	TTHERM_00825190			47.m00288	658	44568	16	7	TTHERM_00427570				239.m00033	358	279159	13	6	TTHERM_01109840				77.m00146	396	131846	5	3	TTHERM_00575440
	3.m01683	518	427699	8	7	TTHERM_00049190			3697.m00013	658	53149	14	9	TTHERM_00188400				3740.m00068	358	65877	5	4	TTHERM_00766530				3687.m00097	395	48908	13	6	TTHERM_00316930
	176.m00073	514	31549	9	5	TTHERM_00954240			14.m00412	657	28210	9	6	TTHERM_00185230				37.m00219	138	74071	2	2	TTHERM_00355160				229.m00048	392	27678	8	6	TTHERM_01092470
	132.m00071	506	35869	10	7	TTHERM_00785860			112.m00110	657	19237	8	2	TTHERM_00713140				88.m00133	357	36628	5	2	TTHERM_00628390				3674.m00081	392	22586	11	5	TTHERM_00691900
	117.m00087	505	36772	10	6	TTHERM_00724700			3725.m00018	657	17925	12	4	TTHERM_00614840				3684.m00042	356	51278	6	3	TTHERM_00529880				40.m00199	391	26619	12	8	TTHERM_00378600
	3691.m00031	505	19434	11	6	TTHERM_00298510			3718.m00126	656	16110	10	3	TTHERM_00537370				150.m00103	354	35270	5	3	TTHERM_00853120				3710.m00072	389	17082	9	5	TTHERM_00467660
	112.m00116	497	99203	10	9	TTHERM_00713200			188.m00079	653	124624	12	8	TTHERM_00997780				3701.m00044	350	61151	8	5	TTHERM_00218310				68.m00229	387	21213	6	4	TTHERM_00532840
	239.m00033	493	279159	12	6	TTHERM_01109840			13.m00351	651	51654	13	7	TTHERM_00158020				13.m00444	343	58012	8	4	TTHERM_00160930				3722.m00008	386	28674	10	4	TTHERM_00525130
	3672.m00042	486	37206	13	7	TTHERM_00760600			239.m00033	646	279159	17	5	TTHERM_01109840				3737.m00083	131	109200	4	4	TTHERM_00690080				3672.m00021	386	48172	10	7	TTHERM_00760390
	3735.m00071	484	24964	8	3	TTHERM_00558360			3731.m00054	646	15960	9	4	TTHERM_00670590				3694.m00001	70	70341	3	2	TTHERM_00277070				7.m00567	385	16869	9	6	TTHERM_00105430
	3731.m00029	483	120735	9	6	TTHERM_00670340			229.m00048	643	27678	15	6	TTHERM_01092470				3689.m00003	348	32272	7	5	TTHERM_00333230				3715.m00098	385	44563	12	8	TTHERM_00497880
	252.m00039	478	21437	7	3	TTHERM_01142730			3739.m00076	630	55168	15	9	TTHERM_00729250				95.m00161	345	15628	5	2	TTHERM_00653620				3708.m00090	383	240749	7	5	TTHERM_00439120
	129.m00112	478	35987	9	5	TTHERM_00777270			7.m00537	630	72503	19	10	TTHERM_00106940				16.m00456	345	43085	8	5	TTHERM_00196150				3689.m00021	380	354521	8	8	TTHERM_00334410
	164.m00098	476	180089	14	10	TTHERM_00924250			3702.m00210	629	110376	15	12	TTHERM_00145830				3740.m00005	345	14922	9	7	TTHERM_00762890				79.m00106	380	31929	7	6	TTHERM_00581490
	3692.m00187	476	15098	4	2	TTHERM_00297140			3686.m00070	622	23231	14	6	TTHERM_00471090				119.m00097	344	110281	5	5	TTHERM_00732510				3.m01998	377	274642	10	7	TTHERM_00045060
	1.m00798	474	95680	11	6	TTHERM_00011440			3715.m00136	619	39867	12	4	TTHERM_00498260				3744.m00027	343	26210	8	5	TTHERM_00706300				154.m00075	372	60218	9	7	TTHERM_00864870
	6.m00541	470	39355	6	4	TTHERM_00088170			145.m00083	618	16091	8	3	TTHERM_00835010				3743.m00009	340	71325	6	4	TTHERM_00836640				87.m00172	371	12944	7	3	TTHERM_00623050
	7.m00537	470	72503	13	7	TTHERM_00106940			48.m00216	88	89915	3	2	TTHERM_00430130				77.m00223	339	24719	14	10	TTHERM_00577240				159.m00072	370	55476	7	5	TTHERM_00895820
	91.m00105	466	28504	7	3	TTHERM_00636870			164.m00098	617	180089	14	12	TTHERM_00924250				3685.m00006	339	97435	4	1	TTHERM_00599780				41.m00242	370	46451	8	6	TTHERM_00388400
	160.m00090	465	64713	7	5	TTHERM_00899480			42.m00246	615	41386	10	6	TTHERM_00392840				110.m00115	338	68625	10	6	TTHERM_00703660				3707.m00312	369	85301	9	6	TTHERM_00070880
	3701.m00009	465	60874	8	5	TTHERM_00215960			90.m00172	614	195487	15	9	TTHERM_00633390				3709.m00046	338	59413	8	6	TTHERM_00474460				225.m00041	368	66770	4	4	TTHERM_01084190
	88.m00138	462	86540	10	5	TTHERM_00628440			5.m00439	613	16975	14	5	TTHERM_00077420				3723.m00102	338	95838	5	4	TTHERM_00518740				1.m00653	365	22593	11	7	TTHERM_00005940
	133.m00093	461	55029	7	5	TTHERM_00790780			3690.m00027	67	156417	3	2	TTHERM_00266460				3712.m00122	334	33717	6	5	TTHERM_00459310				3744.m00017	361	319000	12	11	TTHERM_00705200
	90.m00132	460	96584	6	3	TTHERM_00632990			1.m00842	610	25224	12	6	TTHERM_00011880				3690.m01037	334	120865	3	1					87.m00153	45	80006	4	2	TTHERM_00622860
	72.m00143	458	37116	8	4	TTHERM_00551160			3674.m00043	603	76481	12	6	TTHERM_00691520				239.m00049	333	18268	7	5	TTHERM_01109770				133.m00094	360	14762	5	3	TTHERM_00790790
	3717.m00112	457	70074	11	4	TTHERM_00523000			54.m00157	601	36623	16	6	TTHERM_00460500				3692.m00187	333	15098	4	3	TTHERM_00297140				3687.m00065	237	14275	4	3	TTHERM_00316500
	180.m00049	328	102002	7	4	TTHERM_00969600			90.m00126	599	56260	15	8	TTHERM_00632930				8.m00543	332	72321	5	4	TTHERM_00123690				13.m00307	360	29957	4	1	TTHERM_00155600
	16.m00297	456	41822	8	4	TTHERM_00193580			52.m00209	58	51385	3	2	TTHERM_00449130				3719.m00028	327	29268	8	5	TTHERM_00476670				3712.m00122	355	33717	9	5	TTHERM_00459310
	19.m00329	455	16161	7	4	TTHERM_00227270			132.m00071	593	35869	12	5	TTHERM_00785860				160.m00088	326	44538	6	3	TTHERM_00899460				3679.m00033	354	62409	10	7	TTHERM_00420030
	13.m00515	454	16532	10	4	TTHERM_00161660			358.m00012	591	22747	9	4	TTHERM_01386050				279.m00026	326	41027	5	4	TTHERM_01220370				2.m02347	353	38109	5	5	TTHERM_00030190
	3709.m00003	454	52244	9	4	TTHERM_00473030			3674.m00075	589	57860	16	7	TTHERM_00691840				16.m00262	324	49639	3	2	TTHERM_00193230				220.m00038	351	390700	5	5	TTHERM_01076970
	187.m00073	452	304885	7	6	TTHERM_00994400			3681.m00120	583	120299	12	6	TTHERM_00442920				3714.m00015	322	18109	3	2	TTHERM_00408840				3723.m00070	351	26040	13	8	TTHERM_00516420
	16.m00506	448	79060	13	7	TTHERM_00196650			68.m00224	575	200427	10	8	TTHERM_00532790				21.m00200	321	90106	6	6	TTHERM_00243730				3720.m00098	348	15612	5	3	TTHERM_00561710
	6.m00345	447	43541	11	4	TTHERM_00082250			181.m00058	567	17147	6	2	TTHERM_00974160				3.m01925	319	40196	4	3	TTHERM_00051840				2.m02033	347	17952	9	5	TTHERM_00028740
	45.m00258	447	229317	7	3	TTHERM_00418500			72.m00189	563	39825	10	5	TTHERM_00554590				16.m00302	318	73985	5	4	TTHERM_00193630				152.m00108	346	25123	9	4	TTHERM_00859260
	3677.m00579	444	30831	13	6				90.m00170	562	68367	11	6	TTHERM_00633370				133.m00094	318	14762	3	2	TTHERM_00790790				119.m00097	345	110281	6	5	TTHERM_00732510
	3.m01918	443	85069	10	7	TTHERM_00044960			3681.m00088	561	25116	7	3	TTHERM_00442600				3702.m00093	156	21457	2	2	TTHERM_00143660				76.m00140	345	53588	14	8	TTHERM_00569080
	3684.m00054	441	272195	10	7	TTHERM_00530000			3689.m00030	560	15275	8	3	TTHERM_00334500				68.m00224	316	200427	6	5	TTHERM_00532790				40.m00208	342	52932	6	6	TTHERM_00378690
	8.m00450	440	21201	7	2	TTHERM_00118740			3709.m00003	558	52244	10	6	TTHERM_00473030				3727.m00072	310	113395	4	2	TTHERM_00647500				8.m00450	340	21201	5	2	TTHERM_00118740
	3735.m00084	440	19743	6	2	TTHERM_00558500			3698.m00227	554	26584	8	4	TTHERM_00138340				42.m00246	310	41386	6	5	TTHERM_00392840				197.m00079	337	70962	11	7	TTHERM_01014750
	124.m00099	438	71511	9	5	TTHERM_00758840			14.m00455	550	53638	12	5	TTHERM_00185660				3690.m00020	309	15921	4	4	TTHERM_00266390				3.m01925	337	40196	4	3	TTHERM_00051840
	134.m00132	438	30125	9	6	TTHERM_00794530			7.m00567	549	16869	13	6	TTHERM_00105430				32.m00187	307	121863	4	4	TTHERM_00320260				3694.m00170	335	44005	4	3	TTHERM_00283840
	3721.m00027	437	51809	7	6	TTHERM_00564090			3717.m00075	548	27766	12	4	TTHERM_00522630				117.m00087	307	36772	6	5	TTHERM_00724700				3681.m00088	333	25116	6	6	TTHERM_00442600
	3706.m00216	435	104006	9	8	TTHERM_00242510			41.m00242	546	46451	11	6	TTHERM_00388400				3672.m00021	305	48172	12	8	TTHERM_00760390				3692.m00187	333	15098	5	2	TTHERM_00297140
	88.m00132	433	40136	10	3	TTHERM_00628380			3679.m00098	542	134032	14	7	TTHERM_00420680				152.m00108	303	25123	5	2	TTHERM_00859260				3691.m00031	329	19434	10	3	TTHERM_00298510
	42.m00235	431	65302	10	8	TTHERM_00392730			3699.m00160	540	55214	9	5	TTHERM_00128670				3722.m00008	302	28674	9	5	TTHERM_00525130				3689.m00030	328	15275	3	1	TTHERM_00334500
	3684.m00081	430	134965	7	6	TTHERM_00530270			3.m01918	539	85069	12	7	TTHERM_00044960				3706.m00216	301	104006	11	5	TTHERM_00242510				158.m00105	326	37183	2	1	TTHERM_00892350
	1.m00967	428	22115	6	4	TTHERM_00016120			112.m00116	538	99203	17	12	TTHERM_00713200				8.m00439	300	56396	8	4	TTHERM_00118600				88.m00087	325	44992	9	8	TTHERM_00625950
	198.m00059	426	29069	9	5	TTHERM_01016050			3.m01976	532	160047	15	8	TTHERM_00043920				186.m00051	298	66100	10	5	TTHERM_00992730				3734.m00020	325	39132	6	3	TTHERM_00681790
	3704.m00140	426	32856	6	3	TTHERM_00446510			77.m00224	530	34663	9	5	TTHERM_00577250				76.m00140	295	53588	10	7	TTHERM_00569080				3680.m00057	323	29175	4	2	TTHERM_00486310
	3711.m00047	425	25232	6	4	TTHERM_00492760			3735.m00071	517	24964	15	8	TTHERM_00558360				82.m00155	286	26409	9	5	TTHERM_00594110				87.m00246	323	67238	5	3	TTHERM_00624780
	170.m00101	424	24883	8	6	TTHERM_00939230			13.m00515	516	16532	8	3	TTHERM_00161660				87.m00246	286	67238	4	3	TTHERM_00624780				3679.m00887	323	40259	4	2
	110.m00094	407	18810	9	4	TTHERM_00703450			6.m00651	512	31874	8	3	TTHERM_00094220				40.m00280	284	75436	9	8	TTHERM_00382380				7.m00367	320	35830	9	5	TTHERM_00101190
	3723.m00102	395	95838	8	8	TTHERM_00518740			68.m00165	508	64762	9	5	TTHERM_00532180				30.m00195	280	102308	9	8	TTHERM_00311970				3674.m00070	316	223891	6	6	TTHERM_00691790
	1.m00842	395	25224	6	4	TTHERM_00011880			3703.m00160	507	94472	11	6	TTHERM_00352210				3718.m00065	278	109130	5	4	TTHERM_00535760				68.m00139	316	20385	3	1	TTHERM_00531900
	90.m00172	390	195487	9	7	TTHERM_00633390			3708.m00090	507	240749	11	7	TTHERM_00439120				127.m00072	277	92873	5	5	TTHERM_00770670				3698.m00105	316	21719	5	3	TTHERM_00136120
	3708.m00090	388	240749	8	6	TTHERM_00439120			19.m00379	506	24023	6	2	TTHERM_00227770				108.m00121	277	47021	7	5	TTHERM_00695730				77.m00237	316	43923	11	8	TTHERM_00577380
	301.m00010	382	61329	8	6	TTHERM_01266070			3715.m00133	505	21797	9	3	TTHERM_00498230				176.m00073	273	31549	6	3	TTHERM_00954240				167.m00098	309	250816	10	9	TTHERM_00930820
	1.m00776	382	44829	9	5	TTHERM_00011220	protein kinase		3702.m00023	496	74677	16	10	TTHERM_00140960				72.m00165	273	42875	9	9	TTHERM_00554350				310.m00045	307	24175	6	5	TTHERM_01289110
	244.m00035	381	17195	10	4	TTHERM_01123950			3724.m00020	109	223036	4	2	TTHERM_00657420				40.m00257	273	37594	5	3	TTHERM_00382150				199.m00044	307	125548	5	3	TTHERM_01018330
	271.m00042	379	7754	7	2	TTHERM_01197110			32.m00261	52	136828	4	2	TTHERM_00322980				6.m00440	272	15360	5	3	TTHERM_00085180				91.m00105	307	28504	5	3	TTHERM_00636870
	3.m01987	378	34175	8	5	TTHERM_00052310			114.m00077	47	208437	2	2	TTHERM_00717440				16.m00438	272	45490	4	3	TTHERM_00195970				2.m02083	49	101183	2	2	TTHERM_00039190
	3680.m00125	377	28674	8	4	TTHERM_00486990			3700.m00246	46	0	2	2					189.m00051	271	24256	7	3	TTHERM_00998940				213.m00073	306	24614	7	6	TTHERM_01053000
	108.m00128	377	71291	7	6	TTHERM_00695800			274.m00035	494	65364	12	7	TTHERM_01207650				45.m00258	271	229317	5	2	TTHERM_00418500				3707.m00306	304	90388	4	1	TTHERM_00070820
	3706.m00050	376	39647	8	5	TTHERM_00238810			47.m00167	493	145976	6	4	TTHERM_00423390				213.m00072	268	21015	4	4	TTHERM_01052990				120.m00131	301	69179	7	5	TTHERM_00736480
	3685.m00072	373	48784	7	4	TTHERM_00600480			47.m00166	324	147018	4	2	TTHERM_00423380				3716.m00006	268	34934	4	3	TTHERM_00499310				8.m00347	301	79157	9	7	TTHERM_00112730
	211.m00059	369	20124	5	2	TTHERM_01049330			3707.m00162	492	36220	11	6	TTHERM_00059340				19.m00329	267	16161	5	3	TTHERM_00227270				3738.m00009	278	142255	8	7	TTHERM_00780510
	166.m00060	363	16770	6	4	TTHERM_00926990			8.m00450	491	21201	9	2	TTHERM_00118740				3700.m00194	266	42226	8	5	TTHERM_00151390				260.m00017	245	158061	12	7	TTHERM_01164060
	54.m00294	360	77762	8	5	TTHERM_00463860			3716.m00033	491	218087	8	6	TTHERM_00499580				52.m00303	266	15068	7	4	TTHERM_00454080				3717.m00110	299	186848	4	4	TTHERM_00522980
	30.m00292	360	42578	8	6	TTHERM_00312960			3679.m00138	489	56376	12	8	TTHERM_00421090				158.m00112	265	63671	4	3	TTHERM_00894400				131.m00081	299	14315	3	1	TTHERM_00782060
	3701.m00225	359	121592	9	8	TTHERM_00221140			1.m00883	98	41080	2	2	TTHERM_00013290				3722.m00062	265	227903	6	5	TTHERM_00526670				3715.m00049	298	37772	7	6	TTHERM_00497380
	115.m00079	358	45122	6	3	TTHERM_00721150			23.m00241	39	41451	2	2	TTHERM_00261810				3685.m00072	265	48784	8	5	TTHERM_00600480				6.m00440	296	15360	6	2	TTHERM_00085180
	3.m01950	356	203967	6	6	TTHERM_00049140			3695.m00127	488	25523	13	3	TTHERM_00346540				3700.m00118	264	14314	7	2	TTHERM_00149630				3698.m00012	295	103047	5	4	TTHERM_00131180
	32.m00304	356	22930	5	2	TTHERM_00324550			6.m00442	342	129092	8	2	TTHERM_00085200				3680.m00139	264	118018	2	2	TTHERM_00487130				17.m00461	295	171475	6	5	TTHERM_00214710
	3686.m00070	354	23231	7	4	TTHERM_00471090			30.m00229	485	46092	14	7	TTHERM_00312330				3679.m00138	263	56376	4	4	TTHERM_00421090				5.m00578	294	99863	6	5	TTHERM_00079820
	3728.m00060	354	21678	5	2	TTHERM_00540090			3685.m00035	484	66020	6	3	TTHERM_00600110				3694.m00067	258	36816	4	4	TTHERM_00279780				23.m02934	294	32258	12	8
	3680.m00128	349	80312	9	5	TTHERM_00487020			6.m00346	478	13771	7	3	TTHERM_00082260				3703.m00103	258	15725	4	1	TTHERM_00348650				3677.m00579	293	30831	7	5
	3737.m00005	349	91698	10	9	TTHERM_00688300			7.m00475	478	49285	17	7	TTHERM_00105260				3713.m00144	258	56087	5	3	TTHERM_00405570				256.m00035	293	24292	8	3	TTHERM_01151600
	5.m00443	348	56696	7	4	TTHERM_00077460			3722.m00072	133	154443	6	3	TTHERM_00526770				3674.m00075	257	57860	7	5	TTHERM_00691840				88.m00132	292	40136	8	3	TTHERM_00628380
	30.m00195	348	102308	9	8	TTHERM_00311970			7.m00501	476	96289	11	5	TTHERM_00105520				3676.m00029	256	27498	6	4	TTHERM_00773350				1.m00651	291	46709	6	3	TTHERM_00005920
	131.m00081	346	14315	4	2	TTHERM_00782060			3691.m00031	473	19434	12	4	TTHERM_00298510				3704.m00134	256	111709	9	6	TTHERM_00446450				127.m00072	291	92873	5	5	TTHERM_00770670
	214.m00041	337	36822	11	7	TTHERM_01054200			47.m00212	472	119328	13	9	TTHERM_00425820				3716.m00982	255	30540	5	4					158.m00112	288	63671	6	6	TTHERM_00894400
	3712.m00077	337	36327	10	5	TTHERM_00456850			132.m00079	471	39673	9	6	TTHERM_00786930				3691.m00063	252	69581	7	6	TTHERM_00299910				3733.m00066	287	70064	9	8	TTHERM_00579060
	3710.m00072	335	17082	10	2	TTHERM_00467660			3722.m00008	470	28674	13	5	TTHERM_00525130				42.m00269	251	186810	4	3	TTHERM_00393070				3702.m00023	287	74677	14	9	TTHERM_00140960
	198.m00076	334	61061	5	4	TTHERM_01016220			3711.m00046	465	15774	16	6	TTHERM_00492750				197.m00079	249	70962	9	3	TTHERM_01014750				54.m00157	286	36623	6	5	TTHERM_00460500
	3707.m00247	152	126305	4	3	TTHERM_00069220	hypothetical		5.m00578	462	99863	7	6	TTHERM_00079820				76.m00152	248	23121	5	4	TTHERM_00569200				3709.m00046	286	59413	7	6	TTHERM_00474460
	30.m00328	151	83717	3	3	TTHERM_00313320			14.m00496	448	20549	14	5	TTHERM_00187120				3684.m00054	248	272195	5	4	TTHERM_00530000				3701.m00107	284	131515	6	6	TTHERM_00218940
	40.m00169	334	35585	4	2	TTHERM_00377310			3704.m00140	448	32856	7	3	TTHERM_00446510				120.m00089	248	57837	2	2	TTHERM_00734080				7.m00479	284	157903	10	9	TTHERM_00105300
	48.m00251	334	25543	5	3	TTHERM_00433450			3736.m00001	447	45660	6	3	TTHERM_00660130				256.m00035	247	24292	9	6	TTHERM_01151600				3709.m00003	281	52244	6	6	TTHERM_00473030
	2.m02347	333	38109	5	3	TTHERM_00030190			117.m00087	446	36772	14	6	TTHERM_00724700				3745.m00009	246	155649	5	5	TTHERM_00931970				112.m00106	44	102197	2	2	TTHERM_00713100
	21.m00225	330	57461	8	6	TTHERM_00243990			3697.m00126	442	103689	11	7	TTHERM_00189530				76.m00171	244	80072	6	4	TTHERM_00569410				30.m00229	280	46092	5	4	TTHERM_00312330
	19.m00379	329	24023	5	3	TTHERM_00227770			211.m00059	442	20124	8	5	TTHERM_01049330				3697.m00119	244	70505	6	5	TTHERM_00189460				108.m00193	279	14589	7	5	TTHERM_00697490
	3689.m00160	328	36145	4	1	TTHERM_00339880			3697.m00216	440	123146	8	5	TTHERM_00191430				192.m00069	242	35192	4	3	TTHERM_01005140				3714.m00015	279	18109	2	1	TTHERM_00408840
	3698.m00012	327	103047	3	2	TTHERM_00131180			240.m00036	439	109702	5	3	TTHERM_01113070				47.m00277	242	29046	6	4	TTHERM_00427460	CFAP299			92.m00165	278	70733	9	7	TTHERM_00643530
	40.m00303	326	85266	7	5	TTHERM_00383600			72.m00101	438	127163	9	7	TTHERM_00550700				3709.m00003	240	52244	7	6	TTHERM_00473030				3699.m00046	278	83198	10	7	TTHERM_00125530
	171.m00059	56	295829	2	2	TTHERM_00941440			3731.m00086	436	49003	7	5	TTHERM_00670910				6.m00541	238	39355	6	5	TTHERM_00088170				3719.m00025	277	18213	5	2	TTHERM_00476640
	3735.m00032	325	17280	5	1	TTHERM_00557960			16.m00302	435	73985	11	8	TTHERM_00193630				134.m00132	238	30125	3	2	TTHERM_00794530				3698.m00088	277	16851	5	3	TTHERM_00134940
	13.m00337	322	53800	6	5	TTHERM_00157880			3698.m00210	434	38715	9	6	TTHERM_00138170				3740.m00045	238	16478	5	2	TTHERM_00765300				112.m00110	273	19237	5	2	TTHERM_00713140
	16.m00259	320	73812	6	4	TTHERM_00193200			119.m00135	430	37258	12	7	TTHERM_00732890				310.m00045	237	24175	6	5	TTHERM_01289110				3684.m00081	273	134965	6	6	TTHERM_00530270
	133.m00074	182	35534	4	2	TTHERM_00790590			87.m00246	426	67238	8	4	TTHERM_00624780				17.m00399	237	43480	5	4	TTHERM_00205180				150.m00103	273	35270	4	3	TTHERM_00853120
	285.m00027	318	56959	7	3	TTHERM_01232280			158.m00105	425	37183	5	1	TTHERM_00892350				48.m00308	235	15904	10	4	TTHERM_00434040				3686.m00070	271	23231	8	7	TTHERM_00471090
	3.m01646	317	68390	5	4	TTHERM_00046870			17.m00399	425	43480	9	4	TTHERM_00205180				3686.m00095	235	34548	6	5	TTHERM_00471380				3704.m00013	271	17347	5	3	TTHERM_00444240
	2.m10682	317	35550	6	4				3708.m00052	424	107836	8	5	TTHERM_00437740				157.m00080	65	70539	2	2	TTHERM_00885770				90.m00126	269	56260	4	2	TTHERM_00632930
	221.m00041	314	12230	7	3	TTHERM_01079060			3709.m00095	424	14002	7	2	TTHERM_00474970				3691.m00031	233	19434	10	6	TTHERM_00298510				164.m00098	269	180089	9	9	TTHERM_00924250
	32.m00187	308	121863	3	3	TTHERM_00320260			122.m00104	423	22768	8	2	TTHERM_00753340				158.m00105	232	37183	3	3	TTHERM_00892350				1.m00798	266	95680	4	3	TTHERM_00011440
	14.m00295	307	105317	9	6	TTHERM_00170170			3707.m00243	418	71931	9	4	TTHERM_00069180				3719.m00025	231	18213	5	2	TTHERM_00476640				3704.m00040	265	21417	5	3	TTHERM_00444510
	3727.m00072	305	113395	4	2	TTHERM_00647500			47.m00262	417	29079	5	4	TTHERM_00426320				6.m00507	231	99982	6	6	TTHERM_00086840				76.m00171	264	80072	6	6	TTHERM_00569410
	48.m00253	302	44717	3	2	TTHERM_00433470			1.m00653	414	22593	11	4	TTHERM_00005940				60.m00134	230	25686	6	3	TTHERM_00488340				91.m00157	263	181366	4	4	TTHERM_00637390
	156.m00113	302	32898	4	3	TTHERM_00879310			3725.m00038	412	70169	9	6	TTHERM_00616050				167.m00069	229	154831	9	7	TTHERM_00929540				3718.m00065	262	109130	5	4	TTHERM_00535760
	3689.m00153	296	51954	6	3	TTHERM_00339810			7.m00367	411	35830	11	5	TTHERM_00101190				3733.m00024	229	23380	7	5	TTHERM_00578640				3680.m00125	262	28674	6	4	TTHERM_00486990
	3718.m00065	296	109130	4	3	TTHERM_00535760			3716.m00051	408	16674	7	4	TTHERM_00500760				1.m00798	228	95680	5	3	TTHERM_00011440				92.m00123	261	26100	5	4	TTHERM_00641120
	1.m00579	295	72355	4	4	TTHERM_00001240			154.m00119	407	58933	5	2	TTHERM_00865310				3716.m00033	226	218087	6	4	TTHERM_00499580				274.m00035	259	65364	6	5	TTHERM_01207650
	3701.m00101	294	48626	5	5	TTHERM_00218880			3718.m00010	406	11729	15	6	TTHERM_00535210				54.m00250	225	100287	2	2	TTHERM_00463420				3.m01874	259	172264	10	9	TTHERM_00052490
	3717.m00072	292	44574	2	2	TTHERM_00522600			6.m00345	403	43541	12	5	TTHERM_00082250				198.m00043	224	54877	4	2	TTHERM_01015890				3693.m00010	258	404621	8	7	TTHERM_00370740
	42.m02563	292	11649	5	2				88.m00132	402	40136	8	2	TTHERM_00628380				3688.m00034	224	65796	5	2	TTHERM_00285570				3717.m00082	257	203545	5	5	TTHERM_00522700
	3692.m00193	289	86540	5	3	TTHERM_00297200			214.m00041	400	36822	10	3	TTHERM_01054200				3731.m00086	223	49003	3	3	TTHERM_00670910				16.m00262	255	49639	4	4	TTHERM_00193230
	3719.m00082	183	85231	3	3	TTHERM_00481220			3687.m00069	395	27363	6	3	TTHERM_00316540				3677.m00579	221	30831	7	4					3705.m00113	253	66743	5	4	TTHERM_00329700
	310.m00039	288	23933	8	3	TTHERM_01289140			30.m00292	394	42578	9	6	TTHERM_00312960				30.m00292	219	42578	6	4	TTHERM_00312960				3689.m00144	252	58844	5	5	TTHERM_00339720
	76.m00218	288	60032	6	4	TTHERM_00571860			133.m00094	393	14762	6	3	TTHERM_00790790				99.m00158	219	32673	6	3	TTHERM_00666640				3714.m00003	251	33620	6	4	TTHERM_00408720
	23.m02934	287	32258	11	5				16.m00365	393	29234	5	2	TTHERM_00194250				3711.m00015	185	33228	4	2	TTHERM_00492440				90.m00132	250	96584	3	2	TTHERM_00632990
	136.m00117	287	59242	4	3	TTHERM_00804750			198.m00059	390	29069	7	4	TTHERM_01016050				247.m00042	168	11663	5	2	TTHERM_01129660				213.m00072	250	21015	3	2	TTHERM_01052990
	19.m00288	287	33148	6	3	TTHERM_00225860			23.m02934	389	32258	14	7					296.m00012	128	204667	6	3	TTHERM_01259670				124.m00101	249	38211	5	4	TTHERM_00758860
	3700.m01683	286	32806	6	2				3680.m00128	389	80312	8	6	TTHERM_00487020				3707.m00224	110	78763	5	3	TTHERM_00066990				3.m01665	248	23115	6	6	TTHERM_00050540
	16.m00424	285	17838	4	2	TTHERM_00195830			40.m00279	384	124422	5	4	TTHERM_00382370				3675.m00092	218	131555	3	3	TTHERM_00585420				3674.m00075	248	57860	5	5	TTHERM_00691840
	3713.m00140	284	55027	4	3	TTHERM_00405530			139.m00129	380	62245	10	8	TTHERM_00820670				47.m00212	215	119328	3	2	TTHERM_00425820				3703.m00144	248	16804	7	4	TTHERM_00349060
	6.m00651	284	31874	4	2	TTHERM_00094220			189.m00066	379	33835	7	4	TTHERM_00999090				3720.m00095	215	14187	8	6	TTHERM_00561680				23.m00336	55	249561	3	2	TTHERM_00264740
	3692.m00143	283	76800	5	2	TTHERM_00295700			151.m00092	379	104669	6	4	TTHERM_00856520				40.m00277	215	15373	10	6	TTHERM_00382350				110.m00090	247	236397	7	6	TTHERM_00703410
	3682.m00028	280	17786	8	5	TTHERM_00823670			32.m00167	378	21325	10	6	TTHERM_00320040				52.m00301	214	417983	6	4	TTHERM_00454060				3700.m01683	245	32806	6	4
	145.m00083	280	16091	2	1	TTHERM_00835010			3726.m00075	373	22293	8	4	TTHERM_00590280				311.m00019	214	241730	3	3	TTHERM_01293240				3692.m00143	245	76800	6	5	TTHERM_00295700
	8.m00504	279	60096	3	2	TTHERM_00122290			6.m00541	372	39355	4	3	TTHERM_00088170				112.m00116	214	99203	5	4	TTHERM_00713200				254.m00025	245	55755	5	5	TTHERM_01146030
	3673.m00044	279	78462	8	5	TTHERM_00716090			32.m00258	371	52599	9	5	TTHERM_00322950				115.m00147	211	105756	3	2	TTHERM_00721830				3723.m00102	244	95838	4	4	TTHERM_00518740
	3715.m00098	279	44563	5	5	TTHERM_00497880			108.m00189	370	53126	10	9	TTHERM_00697450				23.m02934	210	32258	5	5					6.m00345	243	43541	6	3	TTHERM_00082250
	5.m00598	279	101755	5	4	TTHERM_00080020			6.m00621	77	102600	4	2	TTHERM_00092930				68.m00229	207	21213	4	3	TTHERM_00532840				3711.m00049	243	23947	9	5	TTHERM_00492780
	90.m00170	275	68367	8	3	TTHERM_00633370			3740.m00058	368	40167	7	5	TTHERM_00766430				87.m00240	206	44205	5	2	TTHERM_00624720				3737.m00005	242	91698	6	5	TTHERM_00688300
	180.m00074	274	11007	9	3	TTHERM_00971840			17.m00368	367	25663	4	2	TTHERM_00202890				17.m00461	205	171475	4	4	TTHERM_00214710				3701.m00223	242	85813	5	4	TTHERM_00221120
	99.m00134	273	61917	6	3	TTHERM_00666400			3683.m00013	365	60352	7	6	TTHERM_00825190				3698.m00012	204	103047	4	3	TTHERM_00131180				3679.m00135	240	22216	3	1	TTHERM_00421060
	16.m00444	272	79082	7	5	TTHERM_00196030			2.m02240	362	45572	6	3	TTHERM_00038880				247.m00048	204	29823	5	4	TTHERM_01129720				3724.m00005	240	71509	6	6	TTHERM_00657270
	76.m00234	272	30579	5	4	TTHERM_00572020			3701.m00009	362	60874	7	6	TTHERM_00215960				3.m01874	203	172264	9	8	TTHERM_00052490				3716.m00033	239	218087	4	4	TTHERM_00499580
	3703.m00082	271	50114	3	3	TTHERM_00348440			3686.m00108	361	28954	6	3	TTHERM_00471510				1.m00651	203	46709	6	2	TTHERM_00005920				3687.m00148	239	49041	5	3	TTHERM_00317440
	68.m00139	271	20385	5	4	TTHERM_00531900			3707.m00109	361	66168	9	6	TTHERM_00058800				3679.m00887	202	40259	3	3					602.m00002	238	101723	3	3	TTHERM_01731490
	88.m00163	244	16916	4	3	TTHERM_00628690			199.m00044	358	125548	8	6	TTHERM_01018330				265.m00026	201	19137	3	2	TTHERM_01179770				76.m00218	237	60032	4	3	TTHERM_00571860
	3704.m00134	269	111709	6	5	TTHERM_00446450			87.m00234	357	30511	16	7	TTHERM_00624660				3680.m00125	201	28674	5	4	TTHERM_00486990				3694.m00169	237	56280	7	6	TTHERM_00283830
	3688.m00146	267	84776	5	4	TTHERM_00290700			76.m00218	356	60032	6	5	TTHERM_00571860				8.m00504	200	60096	2	1	TTHERM_00122290				188.m00079	236	124624	3	3	TTHERM_00997780
	6.m00346	266	13771	3	2	TTHERM_00082260			119.m00105	356	27416	3	1	TTHERM_00732590				3703.m00144	199	16804	4	4	TTHERM_00349060				3671.m00054	236	120276	4	3	TTHERM_00723450
	3719.m00031	265	15412	5	4	TTHERM_00476710			45.m00224	355	18393	7	4	TTHERM_00418100				239.m00029	199	25076	9	4	TTHERM_01109800				3731.m00045	235	60067	3	3	TTHERM_00670500
	32.m00167	263	21325	7	6	TTHERM_00320040			219.m00027	354	17912	4	2	TTHERM_01075620				8.m00450	198	21201	5	3	TTHERM_00118740				52.m00303	235	15068	8	6	TTHERM_00454080
	2.m02399	257	11607	5	4	TTHERM_00030210			1.m01006	352	29374	4	3	TTHERM_00016520				3691.m00055	197	37417	4	4	TTHERM_00299830				76.m00141	234	93591	4	3	TTHERM_00569090
	3732.m00036	255	21846	4	2	TTHERM_00684770			21.m00225	350	57461	10	5	TTHERM_00243990				68.m00165	196	64762	3	3	TTHERM_00532180				3703.m00082	233	50114	4	3	TTHERM_00348440
	3681.m00076	254	119682	5	5	TTHERM_00442480			3705.m00159	349	15406	6	2	TTHERM_00332160				3689.m00054	196	132154	6	4	TTHERM_00335750				145.m00092	233	36511	5	4	TTHERM_00835100
	37.m00219	254	74071	7	4	TTHERM_00355160			2.m02332	348	34009	7	5	TTHERM_00037110				3691.m00158	195	201080	5	4	TTHERM_00301860				3716.m00091	233	48453	9	8	TTHERM_00502220
	2.m02234	252	15078	4	1	TTHERM_00035650			3723.m00070	346	26040	8	3	TTHERM_00516420				3717.m00082	195	203545	3	3	TTHERM_00522700				16.m00297	231	41822	3	3	TTHERM_00193580
	96.m00149	251	179456	3	3	TTHERM_00655860			3674.m00070	345	223891	7	6	TTHERM_00691790				45.m00183	194	284348	5	5	TTHERM_00415670				274.m00026	231	51573	4	3	TTHERM_01207550
	7.m00501	250	96289	4	3	TTHERM_00105520			22.m00292	148	84729	4	2	TTHERM_00255620				254.m00025	193	55755	4	4	TTHERM_01146030				3697.m00040	230	49936	4	3	TTHERM_00188670
	3702.m00069	249	54098	3	2	TTHERM_00142420			239.m00049	343	18268	6	2	TTHERM_01109770				117.m00159	192	135157	2	1	TTHERM_00726420				112.m00116	230	99203	7	6	TTHERM_00713200
	3684.m00068	248	108698	3	1	TTHERM_00530140			3691.m00055	343	37417	7	4	TTHERM_00299830				112.m00110	192	19237	3	2	TTHERM_00713140				3734.m00063	229	66755	6	5	TTHERM_00683230
	198.m00043	247	54877	3	1	TTHERM_01015890			3703.m00082	343	50114	9	8	TTHERM_00348440				3694.m00165	191	73600	2	1	TTHERM_00283790				110.m00116	228	68645	5	5	TTHERM_00703670
	8.m00347	247	79157	7	5	TTHERM_00112730			246.m00027	343	108908	5	4	TTHERM_01126390				3707.m00161	189	42043	5	5	TTHERM_00059330				3726.m00044	227	54332	6	5	TTHERM_00589960
	139.m00129	246	62245	6	6	TTHERM_00820670			3698.m00005	340	17926	9	4	TTHERM_00131110				3697.m00251	189	76568	3	3	TTHERM_00191790				156.m00113	226	32898	4	3	TTHERM_00879310
	3728.m00056	246	42530	3	2	TTHERM_00540050			7.m00361	338	194711	5	4	TTHERM_00101130				3.m01950	187	203967	6	5	TTHERM_00049140				3716.m00025	226	55614	5	4	TTHERM_00499500
	164.m00066	245	45471	3	2	TTHERM_00922940			6.m00497	335	253764	8	5	TTHERM_00086740				5.m00578	186	99863	3	3	TTHERM_00079820				3716.m00107	222	57981	3	2	TTHERM_00502380
	3679.m00887	245	40259	3	2				86.m00163	175	236844	14	7	TTHERM_00621340				119.m00076	186	41977	2	2	TTHERM_00730320				3694.m00165	222	73600	2	1	TTHERM_00283790
	3689.m00180	244	47214	4	4	TTHERM_00340080			40.m00280	334	75436	13	7	TTHERM_00382380				186.m00054	186	13833	4	3	TTHERM_00992760				117.m00087	222	36772	5	3	TTHERM_00724700
	87.m00234	243	30511	13	6	TTHERM_00624660			265.m00026	332	19137	4	1	TTHERM_01179770				1.m00865	185	108923	1	1	TTHERM_00013110				167.m00069	221	154831	7	5	TTHERM_00929540
	3689.m00030	242	15275	4	3	TTHERM_00334500			301.m00010	332	61329	7	4	TTHERM_01266070				145.m00092	185	36511	3	3	TTHERM_00835100				3690.m00020	217	15921	2	1	TTHERM_00266390
	3689.m00095	242	88863	4	2	TTHERM_00338210			3684.m00054	331	272195	8	5	TTHERM_00530000				189.m00066	183	33835	3	3	TTHERM_00999090				16.m00302	217	73985	3	3	TTHERM_00193630
	3726.m00075	241	22293	3	2	TTHERM_00590280			1.m01055	330	67554	7	3	TTHERM_00023940				40.m00303	183	85266	8	6	TTHERM_00383600				211.m00061	215	39384	4	3	TTHERM_01049350
	3700.m00114	241	50708	5	5	TTHERM_00149590			3.m01646	329	68390	6	2	TTHERM_00046870				171.m00059	89	295829	4	2	TTHERM_00941440				3717.m00055	215	174205	5	3	TTHERM_00522430
	3684.m00005	238	17640	5	3	TTHERM_00529510			68.m00229	319	21213	6	3	TTHERM_00532840				3717.m00072	182	44574	1	1	TTHERM_00522600				13.m00337	213	53800	4	3	TTHERM_00157880
	1.m00651	238	46709	6	6	TTHERM_00005920			5.m00443	318	56696	10	7	TTHERM_00077460				3698.m00063	182	59422	4	2	TTHERM_00133690				3707.m00239	213	37061	4	4	TTHERM_00068140
	3700.m00255	238	11813	5	3	TTHERM_00152040			48.m00177	315	90896	4	2	TTHERM_00429730				38.m00298	180	136661	6	5	TTHERM_00365450				191.m00067	213	49751	5	4	TTHERM_01002870
	3674.m00080	237	70046	5	2	TTHERM_00691890			79.m00106	315	31929	8	5	TTHERM_00581490				166.m00056	180	79516	8	6	TTHERM_00926950				3676.m00029	213	27498	5	3	TTHERM_00773350
	185.m00076	236	20923	2	1	TTHERM_00991630			170.m00101	312	24883	6	4	TTHERM_00939230				16.m00297	178	41822	3	2	TTHERM_00193580				2.m02188	212	170538	4	3	TTHERM_00030500
	68.m00165	233	64762	6	4	TTHERM_00532180			3689.m00003	308	32272	8	3	TTHERM_00333230				7.m00482	177	7724	3	2	TTHERM_00105330				17.m00399	211	43480	5	4	TTHERM_00205180
	3738.m00016	232	30310	4	3	TTHERM_00780580			32.m00187	308	121863	5	4	TTHERM_00320260				3701.m00054	176	70736	3	3	TTHERM_00218410				172.m00085	210	13069	4	3	TTHERM_00943010
	40.m00228	231	42336	4	2	TTHERM_00378890			3704.m00119	308	36887	5	2	TTHERM_00446300				3720.m00098	175	15612	3	3	TTHERM_00561710				6.m00541	210	39355	2	2	TTHERM_00088170
	3717.m00075	231	27766	5	3	TTHERM_00522630			3676.m00015	305	72784	5	3	TTHERM_00773210				3706.m01529	175	12067	7	5					3676.m00027	210	17631	6	5	TTHERM_00773330
	1190.m00002	230	31025	4	3	TTHERM_02188720			19.m00329	304	16161	4	2	TTHERM_00227270				150.m00105	175	17839	4	3	TTHERM_00853140				3675.m00092	208	131555	2	2	TTHERM_00585420
	3709.m00106	230	107240	5	4	TTHERM_00475080			3690.m00111	303	392831	6	5	TTHERM_00268320				16.m00490	174	45365	3	2	TTHERM_00196490				3674.m00080	207	70046	3	3	TTHERM_00691890
	119.m00135	229	37258	4	3	TTHERM_00732890			40.m00208	302	52932	7	6	TTHERM_00378690				3.m01685	173	67863	5	4	TTHERM_00052420				16.m00438	207	45490	4	3	TTHERM_00195970
	3690.m00133	229	34025	5	3	TTHERM_00274520			3.m01874	301	172264	6	5	TTHERM_00052490	FAP57B			7.m00537	173	72503	5	5	TTHERM_00106940				3680.m00128	206	80312	4	3	TTHERM_00487020
	19.m00390	225	40920	4	3	TTHERM_00227880			95.m00161	301	15628	4	1	TTHERM_00653620				37.m00211	171	97781	4	3	TTHERM_00355080				189.m00051	205	24256	5	3	TTHERM_00998940
	7.m00367	223	35830	4	3	TTHERM_00101190			91.m00105	294	28504	6	4	TTHERM_00636870				3687.m00078	171	146829	2	2	TTHERM_00316630				3719.m00031	204	15412	5	3	TTHERM_00476710
	3716.m00033	222	218087	4	4	TTHERM_00499580			14.m00511	293	75779	8	6	TTHERM_00187270				30.m00358	170	20482	1	1	TTHERM_00313620				132.m00071	202	35869	2	2	TTHERM_00785860
	3711.m00046	222	15774	3	1	TTHERM_00492750			3689.m00144	292	58844	9	6	TTHERM_00339720				7.m00367	168	35830	3	2	TTHERM_00101190				119.m00135	200	37258	8	6	TTHERM_00732890
	3731.m00086	220	49003	7	3	TTHERM_00670910			19.m00288	291	33148	5	2	TTHERM_00225860				3680.m00128	167	80312	3	3	TTHERM_00487020				198.m00043	200	54877	4	3	TTHERM_01015890
	8.m00472	219	58615	5	3	TTHERM_00120980			6.m00517	290	16749	4	2	TTHERM_00086940				3720.m00099	167	111596	2	2	TTHERM_00561720				3727.m00072	200	113395	3	3	TTHERM_00647500
	72.m00189	218	39825	4	3	TTHERM_00554590			274.m00026	289	51573	3	2	TTHERM_01207550				7.m00567	167	16869	4	2	TTHERM_00105430				91.m00108	199	37968	4	3	TTHERM_00636900
	3737.m00016	217	46571	5	3	TTHERM_00688410			3710.m00113	288	84586	6	6	TTHERM_00469080				2.m02347	167	38109	3	3	TTHERM_00030190				42.m00246	199	41386	5	4	TTHERM_00392840
	40.m00280	217	75436	4	4	TTHERM_00382380			96.m00119	288	18060	6	3	TTHERM_00655520				13.m00337	166	53800	3	3	TTHERM_00157880				95.m00161	199	15628	3	1	TTHERM_00653620
	3723.m00018	216	92521	3	1	TTHERM_00506900			3678.m00006	288	127366	6	3	TTHERM_00947370				180.m00074	163	11007	4	2	TTHERM_00971840				3735.m00097	199	72882	4	4	TTHERM_00558630
	246.m00027	215	108908	3	3	TTHERM_01126390			3697.m00090	283	11321	7	3	TTHERM_00189170				3708.m00082	163	81247	4	4	TTHERM_00439040				16.m00444	196	79082	8	5	TTHERM_00196030
	243.m00041	215	56825	4	1	TTHERM_01122730			3716.m00006	277	34934	4	2	TTHERM_00499310				3704.m00040	163	21417	2	2	TTHERM_00444510				3692.m00095	195	453980	5	4	TTHERM_00295220
	3703.m00184	215	84418	7	6	TTHERM_00353480			152.m00108	276	25123	5	3	TTHERM_00859260				40.m00208	162	52932	5	5	TTHERM_00378690				30.m00305	195	40067	4	4	TTHERM_00313090
	52.m00162	214	37165	2	2	TTHERM_00448660			76.m00234	275	30579	3	1	TTHERM_00572020				41.m00242	161	46451	4	3	TTHERM_00388400				45.m00258	195	229317	4	2	TTHERM_00418500
	6.m00507	212	99982	5	5	TTHERM_00086840			180.m00074	275	11007	7	2	TTHERM_00971840				3722.m00106	160	47936	2	1	TTHERM_00527180				240.m00036	194	109702	5	4	TTHERM_01113070
	3691.m00172	210	112595	4	3	TTHERM_00302040			230.m00032	274	15919	6	3	TTHERM_01093500				602.m00002	160	101723	3	3	TTHERM_01731490				7.m00361	193	194711	4	4	TTHERM_00101130
	3719.m00028	210	29268	4	3	TTHERM_00476670			3701.m00223	274	85813	5	2	TTHERM_00221120				3716.m00025	160	55614	3	2	TTHERM_00499500				3718.m00946	191	50699	7	5
	3698.m00230	207	76791	4	4	TTHERM_00138370			52.m00303	273	15068	9	5	TTHERM_00454080				3690.m00111	160	392831	6	3	TTHERM_00268320				3745.m00009	191	155649	4	4	TTHERM_00931970
	3673.m00059	204	28917	4	2	TTHERM_00716240			3677.m00084	273	68355	3	2	TTHERM_00649440				3692.m00017	158	189142	3	3	TTHERM_00293440				3729.m00014	191	82330	6	5	TTHERM_00543590
	3697.m00036	204	34147	3	3	TTHERM_00188630			3701.m00101	272	48626	6	3	TTHERM_00218880				90.m00170	158	68367	8	8	TTHERM_00633370				134.m00132	190	30125	4	3	TTHERM_00794530
	88.m00154	204	30693	4	4	TTHERM_00628600			3716.m00034	269	43914	7	5	TTHERM_00499590				3689.m00141	157	50265	1	1	TTHERM_00339690				3704.m00044	189	198112	1	1	TTHERM_00444540
	3687.m00095	203	118038	5	3	TTHERM_00316910			3694.m00067	265	36816	5	3	TTHERM_00279780				3701.m00016	157	138898	3	2	TTHERM_00216030				60.m00134	189	25686	5	3	TTHERM_00488340
	17.m00461	201	171475	3	3	TTHERM_00214710	FAP57C		110.m00105	264	44595	2	1	TTHERM_00703560				14.m00339	157	31692	2	2	TTHERM_00171630				3684.m00060	189	85095	4	4	TTHERM_00530060
	182.m00071	200	101539	10	5	TTHERM_00977740			191.m00040	258	39813	6	5	TTHERM_01002600				265.m00039	157	26328	3	2	TTHERM_01179900				3700.m00194	188	42226	7	5	TTHERM_00151390
	1.m00759	55	572555	4	2	TTHERM_00010990			3700.m00085	256	43053	4	2	TTHERM_00149300				3711.m00047	156	25232	5	3	TTHERM_00492760				3700.m00114	188	50708	3	2	TTHERM_00149590
	3692.m00149	54	79900	4	2	TTHERM_00295760			180.m00049	256	102002	7	4	TTHERM_00969600				213.m00061	156	59441	5	4	TTHERM_01052880				3711.m00998	187	21591	5	3
	3700.m00100	199	64849	3	3	TTHERM_00149450			8.m00533	59	191863	5	2	TTHERM_00123570				3.m01702	156	94025	4	3	TTHERM_00046530				3.m01671	186	50202	9	8	TTHERM_00047680
	150.m00103	199	35270	2	2	TTHERM_00853120			88.m00138	255	86540	8	6	TTHERM_00628440				6.m00651	155	31874	4	3	TTHERM_00094220				3702.m00210	186	110376	4	3	TTHERM_00145830
	110.m00143	198	72602	5	3	TTHERM_00703940			90.m00169	255	13581	5	3	TTHERM_00633360				112.m00094	155	45943	4	2	TTHERM_00711900				3721.m00027	186	51809	4	4	TTHERM_00564090
	3735.m00022	197	57488	2	1	TTHERM_00557860			3701.m00016	255	138898	6	4	TTHERM_00216030				3700.m00141	155	74748	3	3	TTHERM_00149860				3696.m00023	186	56689	2	2	TTHERM_00304340
	5.m05451	197	41442	4	2				3680.m00139	254	118018	4	3	TTHERM_00487130				3.m01751	155	47994	4	3	TTHERM_00046180				131.m00082	184	35164	2	2	TTHERM_00782070
	3729.m00038	196	397674	5	5	TTHERM_00545830			45.m00183	254	284348	3	2	TTHERM_00415670				3702.m00044	152	21744	2	1	TTHERM_00141170				3733.m00024	184	23380	8	7	TTHERM_00578640
	3720.m00050	74	58685	3	2	TTHERM_00561220			3736.m00006	253	18635	5	2	TTHERM_00660180				3735.m00097	152	72882	3	3	TTHERM_00558630				107.m00099	183	15942	3	2	TTHERM_00694350
	207.m00057	37	305726	2	2	TTHERM_01041970			16.m00445	250	52498	4	4	TTHERM_00196040				3704.m00128	152	21871	3	3	TTHERM_00446390				3707.m00021	182	54067	4	4	TTHERM_00053930
	122.m00087	196	19373	4	3	TTHERM_00752170			252.m00039	250	21437	5	3	TTHERM_01142730				3715.m00041	151	357549	5	4	TTHERM_00497300				3729.m00002	180	55922	2	2	TTHERM_00541470
	3683.m00031	196	115310	3	3	TTHERM_00825370			108.m00121	249	47021	8	4	TTHERM_00695730				3728.m00092	37	0	2	2					265.m00026	180	19137	3	2	TTHERM_01179770
	3724.m00091	195	36952	2	1	TTHERM_00659130			3728.m00093	249	71568	5	4	TTHERM_00540420				319.m00018	35	0	3	2					3692.m00017	179	189142	6	4	TTHERM_00293440
	96.m00119	195	18060	3	3	TTHERM_00655520			3718.m00065	247	109130	4	3	TTHERM_00535760				3717.m00112	150	70074	4	3	TTHERM_00523000				3704.m00088	179	55776	4	4	TTHERM_00445980
	3705.m00159	193	15406	3	2	TTHERM_00332160			119.m00097	245	110281	7	5	TTHERM_00732510				180.m00049	92	102002	3	2	TTHERM_00969600				19.m00329	178	16161	6	4	TTHERM_00227270
	3.m01722	193	20517	6	2	TTHERM_00046970			3707.m00043	243	89762	4	4	TTHERM_00056140				3721.m00027	150	51809	4	3	TTHERM_00564090				76.m00163	178	30888	2	1	TTHERM_00569310
	3680.m00057	188	29175	4	3	TTHERM_00486310			3740.m00068	241	65877	5	5	TTHERM_00766530				3697.m00040	150	49936	2	2	TTHERM_00188670				54.m00288	178	69212	3	2	TTHERM_00463800
	3729.m00014	187	82330	3	3	TTHERM_00543590			3685.m00072	238	48784	4	2	TTHERM_00600480				3676.m00015	150	72784	3	2	TTHERM_00773210				3707.m00162	178	36220	5	5	TTHERM_00059340
	108.m00193	186	14589	3	2	TTHERM_00697490			3735.m00072	237	26840	5	3	TTHERM_00558370				119.m00110	150	31387	5	3	TTHERM_00732640				3707.m00161	177	42043	7	5	TTHERM_00059330
	17.m00399	186	43480	5	4	TTHERM_00205180			3738.m00022	236	100939	2	2	TTHERM_00780640				2.m02275	149	28622	6	2	TTHERM_00037090				192.m00091	177	41341	4	3	TTHERM_01004930
	3701.m00220	184	72032	3	3	TTHERM_00221090			77.m00146	235	131846	6	5	TTHERM_00575440				3732.m00074	149	21066	4	2	TTHERM_00686150				122.m00087	177	19373	2	2	TTHERM_00752170
	48.m00247	184	60950	3	3	TTHERM_00433410			3692.m00187	234	15098	2	1	TTHERM_00297140				270.m00027	148	29400	3	3	TTHERM_01194640				3690.m00111	176	392831	7	7	TTHERM_00268320
	14.m00511	181	75779	2	1	TTHERM_00187270			2.m02427	233	23229	3	2	TTHERM_00030290				91.m00157	148	181366	2	2	TTHERM_00637390				1.m00842	176	25224	3	3	TTHERM_00011880
	3692.m00151	180	102169	4	4	TTHERM_00295780			16.m00259	233	73812	4	2	TTHERM_00193200				3689.m00010	148	368865	6	4	TTHERM_00334300				3728.m00056	174	42530	5	4	TTHERM_00540050
	2.m02076	179	36969	4	3	TTHERM_00028530			3724.m00091	232	36952	2	1	TTHERM_00659130				3681.m00119	136	62088	3	3	TTHERM_00442910				3706.m01529	174	12067	5	4
	3676.m00028	179	33177	5	4	TTHERM_00773340			213.m00061	230	59441	4	2	TTHERM_01052880				76.m00218	147	60032	4	4	TTHERM_00571860				198.m00061	173	53533	2	2	TTHERM_01016070
	3731.m00054	179	15960	3	3	TTHERM_00670590			188.m00072	229	15351	4	3	TTHERM_00997710				7.m00466	147	124040	2	2	TTHERM_00105150				90.m00170	172	68367	3	2	TTHERM_00633370
	230.m00032	176	15919	2	1	TTHERM_01093500			120.m00086	228	105297	5	4	TTHERM_00734050				3711.m00027	147	57677	4	4	TTHERM_00492560				180.m00074	170	11007	5	2	TTHERM_00971840
	3698.m00081	175	40429	4	3	TTHERM_00134870			92.m00123	227	26100	4	2	TTHERM_00641120				41.m00203	145	94014	2	2	TTHERM_00387020				3698.m00178	169	163329	3	3	TTHERM_00137850
	3693.m00142	175	33178	5	2	TTHERM_00375130			154.m00122	226	20465	3	1	TTHERM_00865340				99.m00148	145	20908	5	4	TTHERM_00666540				132.m00079	169	39673	7	5	TTHERM_00786930
	3715.m00106	175	61947	2	1	TTHERM_00497960			2.m02450	225	52349	3	3	TTHERM_00041580				132.m00071	145	35869	3	3	TTHERM_00785860				3702.m00099	168	41085	3	1	TTHERM_00143720
	3694.m00071	174	256209	3	3	TTHERM_00279820			3735.m00065	224	56359	4	4	TTHERM_00558300				3719.m00032	144	183732	3	2	TTHERM_00476720				3725.m00635	168	26399	2	1
	3700.m00066	173	23508	2	2	TTHERM_00149110			2.m02094	224	49634	4	3	TTHERM_00036960				16.m00394	143	145968	4	4	TTHERM_00194540				3738.m00054	168	14650	4	3	TTHERM_00780960
	16.m00471	172	19597	2	2	TTHERM_00196300			188.m00068	220	21904	6	3	TTHERM_00997670				7.m00481	143	46844	3	3	TTHERM_00105320				164.m00066	168	45471	1	1	TTHERM_00922940
	19.m00401	169	122255	4	3	TTHERM_00230960			3679.m00101	218	71098	6	3	TTHERM_00420710				41.m00307	143	56572	4	3	TTHERM_00390040				3697.m00216	167	123146	7	5	TTHERM_00191430
	3706.m00195	147	151163	2	1	TTHERM_00242300			388.m00008	217	86670	3	2	TTHERM_01435670				3680.m00107	142	68110	1	1	TTHERM_00486810				16.m00365	167	29234	3	2	TTHERM_00194250
	3716.m00025	169	55614	3	3	TTHERM_00499500			190.m00076	217	45561	5	3	TTHERM_01001470				3707.m00162	142	36220	4	3	TTHERM_00059340				3687.m00095	166	118038	5	4	TTHERM_00316910
	52.m00303	169	15068	3	3	TTHERM_00454080			3716.m00025	215	55614	5	4	TTHERM_00499500				3717.m00105	142	100058	2	2	TTHERM_00522930				129.m00112	165	35987	5	2	TTHERM_00777270
	3737.m00032	169	43326	5	3	TTHERM_00688570			213.m00073	213	24614	4	2	TTHERM_01053000				3713.m00140	141	55027	2	2	TTHERM_00405530				301.m00010	164	61329	3	2	TTHERM_01266070
	3702.m00016	168	41528	2	2	TTHERM_00140890			198.m00067	213	33342	6	3	TTHERM_01016130				5.m05451	139	41442	1	1					3.m01918	164	85069	4	2	TTHERM_00044960
	14.m00339	166	31692	2	2	TTHERM_00171630			3713.m00100	213	46566	5	3	TTHERM_00402120				3732.m00082	139	29325	4	3	TTHERM_00686230				3723.m00049	164	62410	6	4	TTHERM_00515210
	154.m00119	166	58933	2	1	TTHERM_00865310			314.m00019	211	18903	6	4	TTHERM_01298450				108.m00113	139	73696	3	3	TTHERM_00695650				183.m00027	163	47390	2	1	TTHERM_00979780
	3730.m00028	164	43018	3	2	TTHERM_00678170			1.m00577	210	342909	3	3	TTHERM_00001220				166.m00060	138	16770	2	2	TTHERM_00926990				32.m00187	163	121863	2	1	TTHERM_00320260
	3702.m00210	164	110376	3	3	TTHERM_00145830			3720.m00072	210	14686	4	3	TTHERM_00561440				3704.m00084	136	60814	2	2	TTHERM_00445940				149.m00085	162	70236	3	2	TTHERM_00850570
	1.m00772	163	19950	2	1	TTHERM_00011180			22.m00354	209	18306	4	1	TTHERM_00257230				3714.m00114	135	100479	3	3	TTHERM_00411830				40.m00277	161	15373	5	4	TTHERM_00382350
	95.m00161	162	15628	2	1	TTHERM_00653620			3729.m00094	207	23873	7	4	TTHERM_00549500				108.m00128	135	71291	4	3	TTHERM_00695800				144.m00135	161	19876	4	2	TTHERM_00829380
	3723.m00076	162	28979	5	1	TTHERM_00518480			3681.m00140	207	45997	4	3	TTHERM_00443120				3719.m00059	134	208736	2	2	TTHERM_00476990				198.m00076	161	61061	3	3	TTHERM_01016220
	3.m01762	162	50329	3	1	TTHERM_00046480			3679.m00892	205	26806	4	2					3703.m00184	134	84418	2	2	TTHERM_00353480				3707.m00247	87	126305	3	3	TTHERM_00069220
	3698.m00144	160	59768	4	3	TTHERM_00136510			192.m00091	204	41341	6	4	TTHERM_01004930				30.m00258	134	104247	2	1	TTHERM_00312620				30.m00232	57	125747	5	2	TTHERM_00312360
	77.m00223	159	24719	3	2	TTHERM_00577240			3688.m00002	203	258414	5	4	TTHERM_00285250				6.m00444	134	72420	5	3	TTHERM_00085220				193.m00053	35	285619	2	2	TTHERM_01006590
	3678.m00015	158	36536	3	2	TTHERM_00947460			7.m00507	201	25684	7	2	TTHERM_00105580				3707.m00109	134	66168	4	3	TTHERM_00058800				244.m00035	161	17195	4	2	TTHERM_01123950
	3679.m00892	158	26806	2	1				3700.m00084	199	45256	2	1	TTHERM_00149290				3681.m00076	133	119682	2	2	TTHERM_00442480				166.m00056	161	79516	6	6	TTHERM_00926950
	246.m00028	157	52913	6	5	TTHERM_01126400			3675.m00061	199	56096	3	2	TTHERM_00585100				182.m00071	133	101539	4	3	TTHERM_00977740				3722.m00062	161	227903	4	4	TTHERM_00526670
	3692.m00095	156	453980	2	2	TTHERM_00295220			3738.m00016	198	30310	4	3	TTHERM_00780580				3733.m00013	131	166449	4	4	TTHERM_00578530				2.m02332	159	34009	2	2	TTHERM_00037110
	3724.m00051	156	38090	3	3	TTHERM_00658730			3724.m00005	198	71509	4	3	TTHERM_00657270				139.m00129	131	62245	3	3	TTHERM_00820670				3730.m00037	158	46131	5	3	TTHERM_00678260
	3693.m00074	155	37202	4	3	TTHERM_00372410			3715.m00038	198	24587	7	3	TTHERM_00497270				3683.m00013	131	60352	6	5	TTHERM_00825190				6.m00497	158	253764	3	3	TTHERM_00086740
	2.m02151	154	60545	1	1	TTHERM_00037050			54.m00196	196	59172	4	3	TTHERM_00462870				3.m02017	131	54134	2	2	TTHERM_00047660				3707.m00010	148	39775	3	3	TTHERM_00053820
	132.m00079	154	39673	3	3	TTHERM_00786930			252.m00036	194	25703	5	2	TTHERM_01142810				3685.m00035	131	66020	3	2	TTHERM_00600110				3707.m00152	158	46967	2	2	TTHERM_00059240
	40.m00277	153	15373	4	3	TTHERM_00382350			3691.m00111	193	21202	2	1	TTHERM_00300390				246.m00028	130	52913	2	2	TTHERM_01126400				5.m05451	158	41442	3	3
	3723.m00066	152	35954	3	2	TTHERM_00516380			3686.m00095	193	34548	4	3	TTHERM_00471380				3716.m00141	130	52662	2	2	TTHERM_00502720				16.m00445	157	52498	2	1	TTHERM_00196040
	191.m00066	150	49940	3	2	TTHERM_01002860			157.m00080	117	70539	3	2	TTHERM_00885770				3699.m00007	129	344272	4	4	TTHERM_00125140				3686.m00063	156	93688	3	3	TTHERM_00471020
	6.m00497	150	253764	5	3	TTHERM_00086740			68.m00139	192	20385	4	2	TTHERM_00531900				3697.m00189	128	185616	2	2	TTHERM_00191160				96.m00143	154	184530	4	3	TTHERM_00655760
	86.m00163	131	236844	8	5	TTHERM_00621340			88.m00163	128	16916	3	2	TTHERM_00628690				48.m00237	128	48504	3	3	TTHERM_00431330				3720.m00106	154	96835	2	2	TTHERM_00562810
	3689.m00003	149	32272	3	3	TTHERM_00333230			134.m00090	191	53027	5	4	TTHERM_00794110				3712.m00049	128	70995	5	4	TTHERM_00455570				19.m00289	153	27154	3	2	TTHERM_00225870
	120.m00131	149	69179	4	3	TTHERM_00736480			3733.m00066	191	70064	5	4	TTHERM_00579060				42.m00230	85	345567	2	2	TTHERM_00392680				3.m01826	152	47764	4	4	TTHERM_00047150
	162.m00073	148	96909	2	2	TTHERM_00913400			221.m00041	191	12230	6	1	TTHERM_01079060				3741.m00014	49	0	2	2					3690.m00030	152	43640	3	3	TTHERM_00266490
	3707.m00239	147	37061	2	2	TTHERM_00068140			3734.m00050	190	128954	2	1	TTHERM_00683100				131.m00111	43	258962	2	2	TTHERM_00784340				337.m00015	151	36604	4	3	TTHERM_01345810
	3718.m00110	147	56743	2	1	TTHERM_00537210			42.m00191	189	51323	3	2	TTHERM_00391300				3679.m00033	127	62409	4	3	TTHERM_00420030				76.m00234	151	30579	2	1	TTHERM_00572020
	213.m00073	147	24614	3	1	TTHERM_01053000			2.m02053	189	783467	5	4	TTHERM_00039110				240.m00036	127	109702	6	5	TTHERM_01113070				3711.m00099	151	48622	4	3	TTHERM_00494280
	3717.m00106	146	7358	2	1	TTHERM_00522940			138.m00121	72	0	4	2					3681.m00140	127	45997	4	4	TTHERM_00443120				2.m02241	151	68710	5	3	TTHERM_00035360
	3693.m00036	145	16720	4	3	TTHERM_00371000			3729.m00014	188	82330	3	1	TTHERM_00543590				3714.m00003	127	33620	2	2	TTHERM_00408720				3682.m00030	150	23020	3	2	TTHERM_00823690
	3674.m00070	145	223891	4	4	TTHERM_00691790			96.m00175	185	56124	5	2	TTHERM_00656120				339.m00012	127	61301	4	4	TTHERM_01347930				40.m00279	150	124422	2	2	TTHERM_00382370
	17.m00473	35	0	2	2				3700.m00141	185	74748	5	2	TTHERM_00149860				3709.m00011	127	29485	1	1	TTHERM_00473110				52.m00162	149	37165	1	1	TTHERM_00448660
	110.m00116	144	68645	2	1	TTHERM_00703670			3692.m00017	183	189142	5	5	TTHERM_00293440				3716.m00017	127	83422	2	2	TTHERM_00499420				3.m01646	148	68390	4	4	TTHERM_00046870
	3706.m01529	144	12067	3	1				3689.m00001	183	45193	4	3	TTHERM_00333210				132.m00094	126	35174	1	1	TTHERM_00787080				96.m00149	148	179456	3	3	TTHERM_00655860
	77.m00224	143	34663	2	2	TTHERM_00577250			3683.m00057	182	63736	1	1	TTHERM_00825630				238.m00051	126	64136	3	2	TTHERM_01108700				3703.m00184	148	84418	3	3	TTHERM_00353480
	3732.m00021	143	95188	2	2	TTHERM_00684620			3.m01917	181	31436	5	3	TTHERM_00047480				3692.m00104	125	54762	2	1	TTHERM_00295310				214.m00041	148	36822	4	3	TTHERM_01054200
	3680.m00104	143	37554	3	3	TTHERM_00486780			3721.m00027	179	51809	4	2	TTHERM_00564090				3696.m00023	124	56689	1	1	TTHERM_00304340				3700.m00141	148	74748	3	2	TTHERM_00149860
	14.m00500	143	35267	9	1	TTHERM_00187160			3721.m00069	178	76178	2	2	TTHERM_00564510				3736.m00054	124	25229	2	1	TTHERM_00661660				7.m00481	147	46844	4	4	TTHERM_00105320
	21.m00237	142	136194	5	4	TTHERM_00245100			3707.m00161	178	42043	3	2	TTHERM_00059330				30.m00305	124	40067	1	1	TTHERM_00313090				3704.m00116	147	11515	3	2	TTHERM_00446280
	3703.m00161	142	106684	2	2	TTHERM_00352220			45.m00258	178	229317	4	2	TTHERM_00418500				3745.m00020	124	585374	5	5	TTHERM_00933080				13.m00476	146	53383	4	2	TTHERM_00161250
	166.m00084	142	31244	2	2	TTHERM_00927240			14.m00417	175	54288	5	2	TTHERM_00185280				3.m01987	123	34175	3	3	TTHERM_00052310				3701.m00101	146	48626	3	3	TTHERM_00218880
	3681.m00140	142	45997	5	3	TTHERM_00443120			3699.m00014	175	43655	4	1	TTHERM_00125210				3711.m00056	123	128626	7	6	TTHERM_00492850				3686.m00067	145	49172	3	3	TTHERM_00471060
	314.m00026	141	56319	3	2	TTHERM_01298520			115.m00079	174	45122	3	3	TTHERM_00721150				3717.m00055	122	174205	3	3	TTHERM_00522430				3.m01762	145	50329	4	3	TTHERM_00046480
	3735.m00093	141	31999	2	2	TTHERM_00558590			8.m00448	171	21324	3	1	TTHERM_00118720				144.m00135	122	19876	2	2	TTHERM_00829380				3716.m00082	145	58090	4	4	TTHERM_00502130
	3684.m00061	141	100573	5	4	TTHERM_00530070			3694.m00169	171	56280	6	3	TTHERM_00283830				21.m00225	122	57461	2	2	TTHERM_00243990				3681.m00025	145	359861	4	4	TTHERM_00441970
	37.m00246	141	33106	4	3	TTHERM_00355430			1.m00832	170	171097	4	2	TTHERM_00011780				235.m00035	122	41884	2	1	TTHERM_01104920				7.m00317	144	13152	2	1	TTHERM_00096680
	388.m00008	140	86670	3	3	TTHERM_01435670			2.m02234	169	15078	3	1	TTHERM_00035650				7.m00423	121	71657	4	4	TTHERM_00102740				3.m01838	144	52758	4	3	TTHERM_00043870
	3724.m00001	140	13018	2	1	TTHERM_00657230			13.m00353	169	22080	1	1	TTHERM_00158040				3702.m00069	121	54098	2	2	TTHERM_00142420				3706.m00216	144	104006	6	4	TTHERM_00242510
	3725.m00018	140	17925	4	3	TTHERM_00614840			3717.m00112	169	70074	4	3	TTHERM_00523000				5.m00611	120	11571	6	4	TTHERM_00075670				167.m00067	143	61903	6	6	TTHERM_00929520
	363.m00015	140	59239	2	2	TTHERM_01394370			3744.m00002	168	17437	3	1	TTHERM_00705050				3698.m00088	120	16851	2	1	TTHERM_00134940				6.m00444	143	72420	4	3	TTHERM_00085220
	3716.m00107	139	57981	2	2	TTHERM_00502380			3704.m00134	168	111709	4	4	TTHERM_00446450				3728.m00061	120	23921	1	1	TTHERM_00540100				5.m00611	143	11571	3	3	TTHERM_00075670
	17.m00368	139	25663	1	1	TTHERM_00202890			3733.m00032	168	24774	7	4	TTHERM_00578720				88.m00138	120	86540	4	4	TTHERM_00628440				208.m00035	142	25702	4	3	TTHERM_01043090
	16.m00478	139	62213	2	2	TTHERM_00196370			77.m00138	168	25306	3	3	TTHERM_00575360				3716.m00082	119	58090	5	4	TTHERM_00502130				3716.m00017	142	83422	2	2	TTHERM_00499420
	3722.m00062	139	227903	3	3	TTHERM_00526670			167.m00069	168	154831	8	7	TTHERM_00929540				3692.m00143	119	76800	2	1	TTHERM_00295700				180.m00049	141	102002	3	3	TTHERM_00969600
	16.m00313	139	35315	4	3	TTHERM_00193740			3703.m00114	167	12349	2	1	TTHERM_00348760				214.m00041	119	36822	4	3	TTHERM_01054200				3717.m00112	119	70074	3	3	TTHERM_00523000
	14.m00455	138	53638	4	3	TTHERM_00185660			144.m00135	164	19876	3	2	TTHERM_00829380				3696.m00130	119	45244	1	1	TTHERM_00310470				3701.m00009	141	60874	3	3	TTHERM_00215960
	7.m00361	138	194711	3	2	TTHERM_00101130			242.m00032	164	42812	3	2	TTHERM_01119460				3702.m00113	119	52245	2	2	TTHERM_00144860				3691.m00056	141	58196	1	1	TTHERM_00299840
	6.m00440	138	15360	3	3	TTHERM_00085180			170.m00096	63	365721	3	2	TTHERM_00939180				3701.m00225	118	121592	4	4	TTHERM_00221140				30.m00292	140	42578	6	6	TTHERM_00312960
	1.m00909	137	68680	2	1	TTHERM_00013550			92.m00172	163	79158	3	3	TTHERM_00644590				3688.m00002	118	258414	8	5	TTHERM_00285250				1.m00577	140	342909	2	2	TTHERM_00001220
	3740.m00058	136	40167	2	2	TTHERM_00766430			256.m00023	163	28892	3	2	TTHERM_01151500				154.m00119	118	58933	3	3	TTHERM_00865310				119.m00110	140	31387	4	4	TTHERM_00732640
	3701.m00064	136	218034	6	5	TTHERM_00218510			3719.m00031	162	15412	4	3	TTHERM_00476710				3709.m00104	118	125630	2	2	TTHERM_00475060				6.m00517	140	16749	3	2	TTHERM_00086940
	247.m00031	136	18685	2	1	TTHERM_01128560			3740.m00009	161	48285	4	3	TTHERM_00762930				90.m00132	118	96584	2	2	TTHERM_00632990				3728.m00061	139	23921	3	2	TTHERM_00540100
	3709.m00104	135	125630	2	2	TTHERM_00475060			3692.m00151	161	102169	2	1	TTHERM_00295780				3698.m00091	117	59379	1	1	TTHERM_00134970				3681.m00119	139	62088	3	2	TTHERM_00442910
	140.m00061	135	28784	2	2	TTHERM_00821870			2.m10682	161	35550	3	2					170.m00101	117	24883	2	2	TTHERM_00939230				3718.m00004	139	15656	2	2	TTHERM_00535150
	3.m01997	135	45986	3	3	TTHERM_00047580			152.m00082	161	14174	3	1	TTHERM_00857980				3680.m00057	116	29175	1	1	TTHERM_00486310				191.m00066	139	49940	4	3	TTHERM_01002860
	72.m00139	134	92698	1	1	TTHERM_00551120			3708.m00082	161	81247	3	2	TTHERM_00439040				108.m00189	116	53126	2	2	TTHERM_00697450				108.m00128	138	71291	4	4	TTHERM_00695800
	3686.m00067	134	49172	1	1	TTHERM_00471060			311.m00019	160	241730	3	2	TTHERM_01293240				90.m00223	116	13028	2	2	TTHERM_00633150				3736.m00001	138	45660	2	2	TTHERM_00660130
	337.m00015	134	36604	3	3	TTHERM_01345810			274.m00036	160	90613	3	2	TTHERM_01207660				3690.m00155	116	204973	3	3	TTHERM_00275740				3707.m00028	137	31520	3	2	TTHERM_00055990
	3.m01874	133	172264	3	2	TTHERM_00052490	FAP57B		48.m00311	160	21132	4	2	TTHERM_00434070				3735.m00058	115	178120	3	3	TTHERM_00558230				246.m00027	137	108908	6	6	TTHERM_01126390
	3672.m00033	133	117624	5	3	TTHERM_00760510			8.m00442	159	36372	2	2	TTHERM_00118630				2.m02151	115	60545	2	2	TTHERM_00037050				262.m00020	137	45960	2	2	TTHERM_01169360
	3706.m00144	132	180533	2	2	TTHERM_00241780			48.m00251	158	25543	2	1	TTHERM_00433450				166.m00059	115	41521	2	2	TTHERM_00926980				72.m00189	137	39825	4	3	TTHERM_00554590
	110.m00090	132	236397	6	4	TTHERM_00703410			3730.m00033	158	56391	2	2	TTHERM_00678220				2.m02332	114	34009	1	1	TTHERM_00037110				2.m02038	136	24777	2	2	TTHERM_00041590
	235.m00035	132	41884	2	2	TTHERM_01104920			3720.m00100	158	53219	4	4	TTHERM_00561730				3692.m00066	114	70163	6	4	TTHERM_00294930				16.m00456	136	43085	4	4	TTHERM_00196150
	3679.m00138	131	56376	3	3	TTHERM_00421090			3744.m00016	158	18001	2	1	TTHERM_00705190				3720.m00072	114	14686	3	3	TTHERM_00561440				3743.m00014	136	88487	3	2	TTHERM_00836690
	3744.m00002	131	17437	2	2	TTHERM_00705050			238.m00051	157	64136	4	3	TTHERM_01108700				54.m00196	113	59172	3	3	TTHERM_00462870				282.m00027	136	50053	2	2	TTHERM_01227740
	23.m02931	131	39454	2	2				54.m00288	157	69212	3	2	TTHERM_00463800				16.m00330	112	199233	3	2	TTHERM_00193900				77.m00149	134	126965	1	1	TTHERM_00575470
	6.m00395	130	27248	3	3	TTHERM_00083740			3740.m00062	155	58078	5	1	TTHERM_00766470				119.m00135	112	37258	3	3	TTHERM_00732890				3720.m00072	134	14686	3	2	TTHERM_00561440
	3692.m00017	130	189142	2	2	TTHERM_00293440			76.m00209	155	104682	2	1	TTHERM_00571770				3744.m00002	112	17437	2	1	TTHERM_00705050				337.m00014	134	23910	2	2	TTHERM_01345800
	16.m00305	130	27061	3	1	TTHERM_00193660			3707.m00306	155	90388	7	6	TTHERM_00070820				3686.m00063	112	93688	3	2	TTHERM_00471020				139.m00129	134	62245	2	2	TTHERM_00820670
	3688.m00002	130	258414	3	3	TTHERM_00285250			3716.m00107	154	57981	3	3	TTHERM_00502380				122.m00104	112	22768	3	2	TTHERM_00753340				115.m00147	133	105756	2	2	TTHERM_00721830
	7.m00481	129	46844	3	3	TTHERM_00105320			132.m00116	154	56693	8	6	TTHERM_00787300				19.m00289	112	27154	2	2	TTHERM_00225870				119.m00105	133	27416	1	1	TTHERM_00732590
	3716.m00006	128	34934	2	2	TTHERM_00499310			3681.m00038	154	48132	3	2	TTHERM_00442100				110.m00091	112	185386	3	2	TTHERM_00703420				3710.m00113	132	84586	3	3	TTHERM_00469080
	3690.m00020	128	15921	1	1	TTHERM_00266390			131.m00114	153	74129	1	1	TTHERM_00784370				129.m00112	112	35987	3	3	TTHERM_00777270				88.m00138	132	86540	4	4	TTHERM_00628440
	3.m01870	128	87579	4	2	TTHERM_00052560			8.m00437	153	34637	2	1	TTHERM_00117590				131.m00082	111	35164	1	1	TTHERM_00782070				3735.m00058	131	178120	3	3	TTHERM_00558230
	3737.m00025	128	116909	3	3	TTHERM_00688500			3707.m00141	153	201711	2	1	TTHERM_00059130				3684.m00027	111	68066	1	1	TTHERM_00529730				16.m00259	131	73812	4	3	TTHERM_00193200
	3.m01751	127	47994	3	2	TTHERM_00046180			3688.m00146	152	84776	3	3	TTHERM_00290700				3702.m00171	110	45514	2	2	TTHERM_00145440				40.m00303	131	85266	6	5	TTHERM_00383600
	3690.m00111	127	392831	4	4	TTHERM_00268320			40.m00169	152	35585	5	4	TTHERM_00377310				3.m01638	110	40478	1	1	TTHERM_00052260				3692.m00066	81	70163	3	3	TTHERM_00294930
	3689.m00144	127	58844	4	4	TTHERM_00339720			178.m00075	151	41352	4	4	TTHERM_00962060				3716.m00064	110	48408	2	2	TTHERM_00500890				3676.m00015	131	72784	4	4	TTHERM_00773210
	76.m00163	126	30888	2	2	TTHERM_00569310			188.m00066	149	54121	4	3	TTHERM_00997650				3681.m00105	110	108223	3	3	TTHERM_00442770				3730.m00033	131	56391	2	2	TTHERM_00678220
	3676.m00015	126	72784	2	2	TTHERM_00773210			3712.m00064	148	213827	4	3	TTHERM_00456720				3707.m00043	110	89762	2	2	TTHERM_00056140				3687.m00161	131	54981	1	1	TTHERM_00318570
	445.m00009	125	33339	2	2	TTHERM_01528520			3682.m00028	147	17786	3	3	TTHERM_00823670				3676.m00070	110	43236	3	3	TTHERM_00773760				198.m00059	130	29069	3	3	TTHERM_01016050
	3686.m00095	125	34548	1	1	TTHERM_00471380			37.m00314	73	48338	6	2	TTHERM_00357110				3729.m00002	109	55922	1	1	TTHERM_00541470				3738.m00016	129	30310	3	3	TTHERM_00780580
	3688.m00193	124	49927	1	1	TTHERM_00292170			3691.m00003	67	56221	2	2	TTHERM_00298230				3672.m00033	109	117624	2	2	TTHERM_00760510				90.m00169	128	13581	3	2	TTHERM_00633360
	3726.m00054	124	54723	2	2	TTHERM_00590060			99.m00134	146	61917	4	2	TTHERM_00666400				149.m00085	108	70236	2	2	TTHERM_00850570				2.m02053	127	783467	4	3	TTHERM_00039110
	3718.m00063	123	33507	2	2	TTHERM_00535740			3673.m00044	145	78462	4	3	TTHERM_00716090				3730.m00033	107	56391	2	2	TTHERM_00678220				3709.m00075	63	200819	3	2	TTHERM_00474760
	3706.m00083	123	32627	2	2	TTHERM_00239150			3710.m00072	145	17082	3	2	TTHERM_00467660				3720.m00100	107	53219	1	1	TTHERM_00561730				2.m02234	127	15078	2	1	TTHERM_00035650
	3.m01633	122	45976	2	2	TTHERM_00052400			110.m00143	145	72602	2	2	TTHERM_00703940				6.m00497	106	253764	2	2	TTHERM_00086740				238.m00054	127	112247	1	1	TTHERM_01108740
	3677.m00084	121	68355	1	1	TTHERM_00649440			3677.m00058	144	52953	2	2	TTHERM_00649180				3698.m00101	106	42089	1	1	TTHERM_00136080				3690.m01037	127	120865	1	1
	3.m01942	120	48752	1	1	TTHERM_00047490			3695.m00026	144	224372	4	1	TTHERM_00343510				314.m00030	106	87694	3	3	TTHERM_01298560				3698.m00091	126	59379	1	1	TTHERM_00134970
	68.m00224	120	200427	2	2	TTHERM_00532790			3706.m01529	142	12067	5	3					3734.m00063	106	66755	3	2	TTHERM_00683230				3707.m00109	126	66168	4	4	TTHERM_00058800
	230.m00055	119	23670	3	2	TTHERM_01093730			3692.m00104	142	54762	3	2	TTHERM_00295310				87.m00170	106	176460	4	4	TTHERM_00623030				3700.m00118	126	14314	3	2	TTHERM_00149630
	3687.m00127	118	16435	2	1	TTHERM_00317230			3709.m00106	142	107240	2	2	TTHERM_00475080				19.m00290	105	246028	2	2	TTHERM_00225880				3691.m00063	125	69581	4	3	TTHERM_00299910
	3679.m00101	118	71098	2	2	TTHERM_00420710			3678.m00015	141	36536	3	2	TTHERM_00947460				3671.m00063	105	55666	1	1	TTHERM_00723540				47.m00292	61	295994	3	2	TTHERM_00427610
	119.m00097	118	110281	5	3	TTHERM_00732510			1.m00871	141	38591	1	1	TTHERM_00013170				3718.m00072	104	21703	2	2	TTHERM_00535830				2.m02094	125	49634	5	4	TTHERM_00036960
	154.m00073	117	16940	1	1	TTHERM_00864850			14.m00353	141	18569	3	1	TTHERM_00171770				3705.m00013	104	79147	5	2	TTHERM_00326690				185.m00060	67	55377	3	2	TTHERM_00989490
	3705.m00152	116	23920	2	2	TTHERM_00332090			108.m00136	141	88201	4	4	TTHERM_00695880				3726.m00110	55	127388	5	2	TTHERM_00591630				109.m00105	124	135886	2	2	TTHERM_00700900
	3698.m00105	116	21719	4	3	TTHERM_00136120			3689.m00115	141	83911	2	1	TTHERM_00338410				170.m00086	104	94389	4	2	TTHERM_00939070				215.m00064	124	100896	2	2	TTHERM_01055670
	110.m00091	116	185386	1	1	TTHERM_00703420			16.m00313	140	35315	3	3	TTHERM_00193740				3713.m00082	104	66264	1	1	TTHERM_00401930				76.m00197	123	36362	2	2	TTHERM_00571650
	5.m00611	116	11571	3	2	TTHERM_00075670			108.m00193	140	14589	3	3	TTHERM_00697490				2.m02399	103	11607	1	1	TTHERM_00030210				133.m00095	123	114858	2	2	TTHERM_00790800
	45.m00243	116	43123	1	1	TTHERM_00418290			3.m01875	140	64200	3	3	TTHERM_00048970				211.m00061	103	39384	2	2	TTHERM_01049350				319.m00015	122	34695	1	1	TTHERM_01309100
	6.m00366	116	42101	3	3	TTHERM_00083450			3692.m00140	139	34366	3	3	TTHERM_00295670				3698.m00081	102	40429	5	4	TTHERM_00134870				99.m00148	121	20908	5	3	TTHERM_00666540
	2.m02295	115	40924	3	2	TTHERM_00029960			3684.m00075	138	60077	1	1	TTHERM_00530210				363.m00015	102	59239	1	1	TTHERM_01394370				21.m00225	121	57461	3	3	TTHERM_00243990
	23.m00347	115	48211	4	3	TTHERM_00264850			3728.m00061	138	23921	3	3	TTHERM_00540100				3732.m00021	101	95188	3	3	TTHERM_00684620				32.m00243	120	63368	2	1	TTHERM_00322800
	13.m00353	115	22080	3	3	TTHERM_00158040			32.m00160	137	14516	4	2	TTHERM_00319970				16.m00377	101	338019	2	2	TTHERM_00194370				48.m00266	120	44143	4	3	TTHERM_00433610
	3707.m00043	114	89762	2	2	TTHERM_00056140			47.m00266	137	59257	2	2	TTHERM_00426360				1190.m00002	101	31025	2	2	TTHERM_02188720				3727.m00053	120	72087	2	2	TTHERM_00647310
	3691.m00055	114	37417	3	2	TTHERM_00299830			3694.m00071	137	256209	3	2	TTHERM_00279820				3702.m00210	101	110376	3	3	TTHERM_00145830				21.m00316	120	138215	3	2	TTHERM_00245910
	229.m00048	114	27678	2	2	TTHERM_01092470			2.m02303	136	31650	3	2	TTHERM_00038830				3690.m00042	100	151615	2	2	TTHERM_00266610				3682.m00028	120	17786	3	3	TTHERM_00823670
	3698.m00063	114	59422	3	2	TTHERM_00133690			54.m00161	136	46252	3	2	TTHERM_00460540				77.m00224	100	34663	3	3	TTHERM_00577250				3.m01633	120	45976	2	2	TTHERM_00052400
	3681.m00038	113	48132	1	1	TTHERM_00442100			119.m00076	135	41977	3	2	TTHERM_00730320				3674.m00070	100	223891	3	3	TTHERM_00691790				3697.m00189	120	185616	3	2	TTHERM_00191160
	14.m00353	113	18569	1	1	TTHERM_00171770			3676.m00028	135	33177	3	1	TTHERM_00773340				77.m00160	99	48859	2	2	TTHERM_00575580				1.m00967	119	22115	5	2	TTHERM_00016120
	3733.m00013	112	166449	2	1	TTHERM_00578530			16.m00305	134	27061	4	3	TTHERM_00193660				3715.m00133	99	21797	2	2	TTHERM_00498230				16.m00330	119	199233	2	2	TTHERM_00193900
	37.m00240	112	53369	3	2	TTHERM_00355370			198.m00043	134	54877	2	2	TTHERM_01015890				40.m00228	99	42336	1	1	TTHERM_00378890				90.m00191	119	84759	1	1	TTHERM_00633580
	206.m00036	112	88701	5	1	TTHERM_01035520			3679.m00109	133	87087	4	3	TTHERM_00420790				14.m00353	99	18569	2	2	TTHERM_00171770				363.m00015	119	59239	2	2	TTHERM_01394370
	1.m00657	111	94153	1	1	TTHERM_00006010			236.m00026	133	727493	9	3	TTHERM_01106080				99.m00134	98	61917	3	3	TTHERM_00666400				3726.m00061	119	43142	2	1	TTHERM_00590130
	2.m02183	111	59473	1	1	TTHERM_00037060			3743.m00049	133	58700	2	1	TTHERM_00840040				167.m00106	98	45999	1	1	TTHERM_00929450				91.m00119	118	145352	3	3	TTHERM_00637010
	3671.m00071	110	89300	1	1	TTHERM_00723620			3675.m00093	133	196924	4	1	TTHERM_00585430				180.m00070	96	47517	1	1	TTHERM_00971800				3.m01942	118	48752	2	1	TTHERM_00047490
	3717.m00105	110	100058	1	1	TTHERM_00522930			199.m00035	132	90362	6	1	TTHERM_01017250				88.m00163	96	16916	1	1	TTHERM_00628690				2.m02295	117	40924	2	2	TTHERM_00029960
	3715.m00038	110	24587	2	1	TTHERM_00497270			3717.m00105	132	100058	2	2	TTHERM_00522930				3715.m00073	96	89919	2	1	TTHERM_00497630				3701.m00016	117	138898	3	2	TTHERM_00216030
	226.m00055	110	31171	3	2	TTHERM_01085680			204.m00035	131	70563	4	1	TTHERM_01028770				47.m00280	95	33205	3	1	TTHERM_00427490				3684.m00061	117	100573	3	3	TTHERM_00530070
	3687.m00148	110	49041	2	2	TTHERM_00317440			148.m00094	130	37401	2	1	TTHERM_00848090				251.m00042	95	64769	2	2	TTHERM_01141570				3745.m00020	117	585374	5	5	TTHERM_00933080
	3675.m00021	109	33080	1	1	TTHERM_00584690			120.m00131	129	69179	5	3	TTHERM_00736480				3702.m00021	95	53214	3	3	TTHERM_00140940				3720.m00095	117	14187	4	2	TTHERM_00561680
	8.m00395	109	95448	1	1	TTHERM_00113210			270.m00027	129	29400	3	1	TTHERM_01194640				2.m02322	95	105882	1	1	TTHERM_00031760				3715.m00136	117	39867	6	5	TTHERM_00498260
	117.m00159	109	135157	1	1	TTHERM_00726420			337.m00015	128	36604	3	2	TTHERM_01345810				3727.m00053	95	72087	1	1	TTHERM_00647310				3716.m00050	116	108908	3	3	TTHERM_00500750
	52.m00185	109	35611	1	1	TTHERM_00448890			7.m00481	128	46844	2	2	TTHERM_00105320				3724.m00015	95	64660	1	1	TTHERM_00657370				270.m00027	116	29400	3	2	TTHERM_01194640
	3689.m00133	108	99941	2	2	TTHERM_00339610			6.m00446	127	46061	3	2	TTHERM_00085240				3734.m00050	94	128954	1	1	TTHERM_00683100				21.m00300	115	62781	2	2	TTHERM_00245740
	198.m00061	108	53533	3	2	TTHERM_01016070			3691.m00083	127	166357	5	2	TTHERM_00300110				3743.m00063	94	51122	1	1	TTHERM_00840180				188.m00067	41	60355	2	2	TTHERM_00997660
	3698.m00088	107	16851	1	1	TTHERM_00134940			37.m00219	127	74071	3	3	TTHERM_00355160				3723.m00076	93	28979	3	1	TTHERM_00518480				203.m00054	36	216169	2	2	TTHERM_01027700
	132.m00116	107	56693	3	2	TTHERM_00787300			3745.m00009	127	155649	2	2	TTHERM_00931970				76.m00234	93	30579	1	1	TTHERM_00572020				3675.m00032	115	118422	1	1	TTHERM_00584800
	149.m00085	107	70236	1	1	TTHERM_00850570			14.m00339	127	31692	1	1	TTHERM_00171630				218.m00055	93	64233	1	1	TTHERM_01071490				271.m00042	115	7754	1	1	TTHERM_01197110
	3720.m00029	107	83777	3	3	TTHERM_00560000			19.m00390	126	40920	3	2	TTHERM_00227880				188.m00079	93	124624	2	2	TTHERM_00997780				1.m00832	115	171097	3	3	TTHERM_00011780
	3686.m00063	106	93688	2	2	TTHERM_00471020			3672.m00009	126	49064	2	2	TTHERM_00760270				3735.m00065	93	56359	4	4	TTHERM_00558300				40.m00195	114	117105	1	1	TTHERM_00378560
	21.m00235	106	28542	1	1	TTHERM_00245080			82.m00181	125	31771	2	2	TTHERM_00594370				3697.m00153	92	46137	1	1	TTHERM_00190800				170.m00088	114	69816	2	2	TTHERM_00939100
	191.m00067	106	49751	2	2	TTHERM_01002870			3715.m00055	124	197785	4	3	TTHERM_00497440				3736.m00020	92	35223	2	2	TTHERM_00660320				3688.m00164	114	17022	1	1	TTHERM_00290880
	3720.m00099	105	111596	4	4	TTHERM_00561720			3694.m00080	122	121436	3	2	TTHERM_00279920				37.m00205	33	82724	3	2	TTHERM_00355020				110.m00117	114	132438	2	2	TTHERM_00703680
	189.m00060	105	253853	10	3	TTHERM_00999030			166.m00085	121	32253	1	1	TTHERM_00927250				193.m00053	91	285619	2	2	TTHERM_01006590				3686.m00095	113	34548	3	3	TTHERM_00471380
	3744.m00027	105	26210	2	2	TTHERM_00706300			3679.m00887	121	40259	3	2					3697.m00126	91	103689	3	3	TTHERM_00189530				3694.m00080	113	121436	3	3	TTHERM_00279920
	3701.m00016	105	138898	1	1	TTHERM_00216030			236.m00037	121	522819	3	2	TTHERM_01106190				122.m00087	91	19373	1	1	TTHERM_00752170				3696.m00130	113	45244	1	1	TTHERM_00310470
	6.m00602	105	44009	3	2	TTHERM_00091750			3705.m00049	121	83650	2	2	TTHERM_00327060				23.m00347	91	48211	1	1	TTHERM_00264850				3737.m00032	113	43326	4	3	TTHERM_00688570
	13.m00351	105	51654	2	1	TTHERM_00158020			3724.m00001	120	13018	3	2	TTHERM_00657230				132.m00116	90	56693	1	1	TTHERM_00787300				108.m00113	113	73696	1	1	TTHERM_00695650
	314.m00019	104	18903	4	4	TTHERM_01298450			42.m02563	120	11649	2	2					3715.m00106	90	61947	1	1	TTHERM_00497960				3683.m00013	112	60352	4	3	TTHERM_00825190
	3735.m00097	104	72882	3	3	TTHERM_00558630			13.m00498	119	23565	2	1	TTHERM_00161490				3682.m00030	90	23020	1	1	TTHERM_00823690				2.m02275	112	28622	5	2	TTHERM_00037090
	3690.m00071	104	22344	3	3	TTHERM_00267910			3692.m00143	119	76800	3	2	TTHERM_00295700				3672.m00042	90	37206	2	2	TTHERM_00760600				3713.m00140	112	55027	2	2	TTHERM_00405530
	3692.m00085	104	158452	2	2	TTHERM_00295120			7.m00525	119	24052	1	1	TTHERM_00106820				151.m00092	90	104669	1	1	TTHERM_00856520				160.m00088	112	44538	3	3	TTHERM_00899460
	6.m00581	103	49898	6	2	TTHERM_00091540			40.m00268	119	53560	2	2	TTHERM_00382260				110.m00116	89	68645	2	2	TTHERM_00703670				3676.m00063	112	48838	2	2	TTHERM_00773690
	188.m00068	103	21904	2	1	TTHERM_00997670			3709.m00002	118	52024	2	2	TTHERM_00473020				145.m00078	89	53054	2	1	TTHERM_00834960				3701.m00210	112	52765	3	3	TTHERM_00220990
	7.m00422	102	46565	1	1	TTHERM_00102730			3723.m00102	118	95838	2	2	TTHERM_00518740				3700.m00255	89	11813	3	3	TTHERM_00152040				3703.m00185	111	105376	1	1	TTHERM_00353490
	131.m00082	102	35164	1	1	TTHERM_00782070			228.m00045	117	98366	3	3	TTHERM_01090230				6.m00345	88	43541	2	1	TTHERM_00082250				136.m00115	111	93648	2	2	TTHERM_00804730
	30.m00258	102	104247	2	2	TTHERM_00312620			3700.m00114	117	50708	3	2	TTHERM_00149590				3679.m00102	88	110759	3	3	TTHERM_00420720				150.m00104	111	14652	1	1	TTHERM_00853130
	5.m00468	102	59013	7	3	TTHERM_00077710			3679.m00002	117	124549	1	1	TTHERM_00419670				47.m00288	88	44568	1	1	TTHERM_00427570				2.m02183	111	59473	1	1	TTHERM_00037060
	3.m01708	102	149261	3	3	TTHERM_00046390			3719.m00082	117	85231	2	2	TTHERM_00481220				184.m00047	87	49310	1	1	TTHERM_00985020				3675.m00093	111	196924	3	1	TTHERM_00585430
	192.m00091	101	41341	1	1	TTHERM_01004930			37.m00305	117	43104	2	2	TTHERM_00357020				5.m00443	87	56696	2	2	TTHERM_00077460				3681.m00076	110	119682	4	4	TTHERM_00442480
	311.m00019	100	241730	2	1	TTHERM_01293240			16.m00330	116	199233	2	2	TTHERM_00193900				21.m00300	87	62781	1	1	TTHERM_00245740				88.m00154	110	30693	1	1	TTHERM_00628600
	52.m00301	100	417983	3	2	TTHERM_00454060			91.m00115	116	35612	4	3	TTHERM_00636970				87.m00234	87	30511	3	3	TTHERM_00624660				163.m00046	110	13383	1	1	TTHERM_00918490
	3718.m00072	100	21703	1	1	TTHERM_00535830			6.m00507	115	99982	3	3	TTHERM_00086840				191.m00069	87	36816	1	1	TTHERM_01002890				192.m00069	110	35192	2	2	TTHERM_01005140
	3709.m00095	100	14002	1	1	TTHERM_00474970			3721.m00037	115	40638	6	2	TTHERM_00564190				3678.m00006	86	127366	3	3	TTHERM_00947370				8.m00448	109	21324	3	1	TTHERM_00118720
	3692.m00104	99	54762	2	2	TTHERM_00295310			3673.m00062	115	14710	3	2	TTHERM_00716270				3686.m00073	86	29440	1	1	TTHERM_00471120				8.m00504	109	60096	1	1	TTHERM_00122290
	310.m00045	99	24175	2	2	TTHERM_01289110			3698.m00105	115	21719	1	1	TTHERM_00136120				23.m00246	86	127943	1	1	TTHERM_00261860				47.m00276	109	37483	5	2	TTHERM_00427450
	197.m00046	99	74906	2	1	TTHERM_01014420			13.m00479	114	219749	2	2	TTHERM_00161280				3711.m00099	85	48622	2	2	TTHERM_00494280				72.m00113	109	222697	2	2	TTHERM_00550820
	3740.m00005	99	14922	1	1	TTHERM_00762890			87.m00170	114	176460	3	3	TTHERM_00623030				3689.m00144	85	58844	2	2	TTHERM_00339720				88.m00093	109	87770	1	1	TTHERM_00627000
	16.m00365	98	29234	2	1	TTHERM_00194250			167.m00098	114	250816	3	3	TTHERM_00930820				22.m00269	85	68017	1	1	TTHERM_00252420				3681.m00038	108	48132	2	2	TTHERM_00442100
	3743.m00046	98	131504	3	3	TTHERM_00840010			3686.m00065	114	126573	1	1	TTHERM_00471040				16.m00343	84	20279	3	2	TTHERM_00194030				3723.m00109	108	57265	3	3	TTHERM_00519810
	3686.m00042	98	25717	3	2	TTHERM_00470810			345.m00012	114	61750	1	1	TTHERM_01358390				2.m02234	84	15078	1	1	TTHERM_00035650				3715.m00038	108	24587	3	2	TTHERM_00497270
	76.m00165	98	109193	1	1	TTHERM_00569330			3732.m00057	113	37660	1	1	TTHERM_00685980				3716.m00034	84	43914	2	1	TTHERM_00499590				7.m00482	108	7724	2	2	TTHERM_00105330
	1.m00883	97	41080	1	1	TTHERM_00013290			230.m00053	113	35458	2	2	TTHERM_01093710				274.m00036	84	90613	3	3	TTHERM_01207660				77.m00138	108	25306	2	2	TTHERM_00575360
	3697.m00236	97	57770	1	1	TTHERM_00191640			3707.m00147	112	117699	1	1	TTHERM_00059190				47.m00252	46	224264	2	2	TTHERM_00426220				3692.m00104	108	54762	1	1	TTHERM_00295310
	3707.m00242	96	24802	1	1	TTHERM_00068170			6.m00581	112	49898	4	2	TTHERM_00091540				6.m00581	84	49898	1	1	TTHERM_00091540				3711.m00046	108	15774	4	3	TTHERM_00492750
	3704.m00123	96	56571	1	1	TTHERM_00446340			3740.m00005	112	14922	2	1	TTHERM_00762890				16.m00407	83	54568	1	1	TTHERM_00194670				2.m02354	108	40658	1	1	TTHERM_00029980
	3710.m00113	96	84586	2	2	TTHERM_00469080			14.m00424	111	49544	1	1	TTHERM_00185350				54.m00288	83	69212	1	1	TTHERM_00463800				251.m00042	108	64769	1	1	TTHERM_01141570
	3700.m00141	95	74748	1	1	TTHERM_00149860			3738.m00013	111	29534	2	1	TTHERM_00780550				3686.m00110	83	120131	2	2	TTHERM_00471530				246.m00028	108	52913	2	1	TTHERM_01126400
	47.m00276	95	37483	3	2	TTHERM_00427450			134.m00132	111	30125	3	3	TTHERM_00794530				2.m02185	83	64725	1	1	TTHERM_00035270				3678.m00015	107	36536	3	3	TTHERM_00947460
	3703.m00183	95	136981	1	1	TTHERM_00353460			3700.m00066	110	23508	1	1	TTHERM_00149110				225.m00057	82	118285	3	2	TTHERM_01084360				7.m00501	106	96289	2	2	TTHERM_00105520
	3704.m00116	94	11515	1	1	TTHERM_00446280			3701.m01498	110	83088	1	1					3737.m00032	82	43326	2	2	TTHERM_00688570				23.m00197	106	48153	2	2	TTHERM_00259350
	48.m00254	94	185739	1	1	TTHERM_00433480			3731.m00598	109	24659	1	1					268.m00029	82	18302	1	1	TTHERM_01188360				3728.m00093	106	71568	4	3	TTHERM_00540420
	3716.m00034	93	43914	3	2	TTHERM_00499590			3737.m00005	109	91698	7	2	TTHERM_00688300				3686.m00065	82	126573	2	2	TTHERM_00471040				14.m00510	105	31367	3	3	TTHERM_00187260
	88.m00165	93	81797	2	2	TTHERM_00628710			192.m00077	108	75152	4	4	TTHERM_01005220				3704.m00088	81	55776	4	2	TTHERM_00445980				3697.m00251	105	76568	2	2	TTHERM_00191790
	224.m00049	93	33302	2	2	TTHERM_01083050			3705.m00113	108	66743	2	2	TTHERM_00329700				119.m00092	81	42542	1	1	TTHERM_00732460				3736.m00071	104	104138	1	1	TTHERM_00663830
	3685.m00035	93	66020	2	2	TTHERM_00600110			3716.m00064	108	48408	3	3	TTHERM_00500890				3680.m00140	81	34124	3	3	TTHERM_00487140				166.m00085	104	32253	2	2	TTHERM_00927250
	19.m00319	93	280053	2	1	TTHERM_00227170			3720.m00099	108	111596	3	2	TTHERM_00561720				3691.m00083	80	166357	3	3	TTHERM_00300110				40.m00239	104	132972	4	4	TTHERM_00379000
	238.m00032	93	76692	1	1	TTHERM_01108510			107.m00099	107	15942	2	2	TTHERM_00694350				91.m00105	80	28504	1	1	TTHERM_00636870				225.m00032	104	45220	2	2	TTHERM_01084100
	3.m01917	92	31436	3	2	TTHERM_00047480			167.m00106	107	45999	1	1	TTHERM_00929450				3716.m00107	80	57981	2	2	TTHERM_00502380				3691.m00003	104	56221	1	1	TTHERM_00298230
	3681.m00120	92	120299	1	1	TTHERM_00442920			3707.m00166	107	28549	2	1	TTHERM_00059380				3718.m00059	79	96674	2	2	TTHERM_00535700				3722.m00835	104	39707	1	1
	167.m00106	92	45999	1	1	TTHERM_00929450			68.m00162	107	33966	1	1	TTHERM_00532150				3714.m00138	79	88250	1	1	TTHERM_00412070				143.m00095	104	41244	1	1	TTHERM_00827130
	3698.m00044	91	33110	1	1	TTHERM_00133500			230.m00055	106	23670	3	1	TTHERM_01093730				110.m00090	79	236397	5	3	TTHERM_00703410				3720.m00029	103	83777	2	2	TTHERM_00560000
	16.m00343	91	20279	3	1	TTHERM_00194030			3.m01722	106	20517	3	1	TTHERM_00046970				76.m00246	79	123203	1	1	TTHERM_00572140				16.m00305	103	27061	1	1	TTHERM_00193660
	41.m00307	91	56572	3	3	TTHERM_00390040			42.m00269	106	186810	2	1	TTHERM_00393070				3688.m00190	79	41598	1	1	TTHERM_00292140				3685.m00089	103	41287	1	1	TTHERM_00600650
	3702.m00238	89	176374	2	1	TTHERM_00146120			140.m00078	106	40494	2	2	TTHERM_00822080				92.m00172	79	79158	1	1	TTHERM_00644590				3694.m00067	103	36816	2	2	TTHERM_00279780
	3698.m00210	89	38715	2	2	TTHERM_00138170			247.m00031	106	18685	3	1	TTHERM_01128560				3679.m00150	79	286690	3	3	TTHERM_00421210				13.m00457	102	14086	1	1	TTHERM_00161060
	3734.m00050	89	128954	2	2	TTHERM_00683100			3690.m01037	105	120865	3	3					3717.m00045	78	202458	1	1	TTHERM_00522330				3687.m00016	101	105247	3	2	TTHERM_00316010
	268.m00029	89	18302	1	1	TTHERM_01188360			14.m00480	105	63285	2	1	TTHERM_00185910				3697.m00036	78	34147	1	1	TTHERM_00188630				42.m00269	101	186810	2	2	TTHERM_00393070
	2.m02188	89	170538	1	1	TTHERM_00030500			3698.m00102	105	105686	1	1	TTHERM_00136090				3702.m00067	78	135404	2	2	TTHERM_00142400				201.m00034	101	104255	2	1	TTHERM_01021920
	3718.m00010	88	11729	2	2	TTHERM_00535210			3707.m00242	105	24802	2	1	TTHERM_00068170				76.m00146	78	23664	1	1	TTHERM_00569140				3693.m00118	101	31369	1	1	TTHERM_00374880
	3720.m00095	87	14187	3	3	TTHERM_00561680			17.m00461	104	171475	7	3	TTHERM_00214710	FAP57C			90.m00126	78	56260	1	1	TTHERM_00632930				239.m00029	100	25076	2	2	TTHERM_01109800
	8.m00437	87	34637	1	1	TTHERM_00117590			3692.m00095	104	453980	2	1	TTHERM_00295220				3675.m00093	78	196924	2	1	TTHERM_00585430				3685.m00035	100	66020	3	2	TTHERM_00600110
	225.m00041	87	66770	3	2	TTHERM_01084190			220.m00038	104	390700	3	2	TTHERM_01076970				48.m00194	78	53857	2	2	TTHERM_00429910				1190.m00002	100	31025	2	2	TTHERM_02188720
	3716.m00075	85	60584	2	2	TTHERM_00501000			3698.m00091	103	59379	1	1	TTHERM_00134970				3738.m00013	78	29534	1	1	TTHERM_00780550				3697.m00235	99	68759	4	1	TTHERM_00191630
	270.m00027	85	29400	2	2	TTHERM_01194640			3690.m00030	103	43640	4	3	TTHERM_00266490				204.m00035	78	70563	2	1	TTHERM_01028770				3671.m00048	99	73034	2	1	TTHERM_00723390
	30.m00305	84	40067	1	1	TTHERM_00313090			154.m00118	103	26218	3	3	TTHERM_00865300				107.m00110	77	42741	2	2	TTHERM_00694470				77.m00224	99	34663	3	3	TTHERM_00577250
	3697.m00189	84	185616	2	1	TTHERM_00191160			3697.m00036	103	34147	2	2	TTHERM_00188630				134.m00094	77	16025	2	2	TTHERM_00794150				1.m01087	98	42376	1	1	TTHERM_00024260
	3699.m00108	84	203526	1	1	TTHERM_00127150			3.m01925	103	40196	3	2	TTHERM_00051840				153.m00064	77	31440	1	1	TTHERM_00861600				3709.m00112	98	54004	2	2	TTHERM_00475140
	47.m00288	83	44568	2	2	TTHERM_00427570			3672.m00042	102	37206	3	1	TTHERM_00760600				172.m00085	77	13069	1	1	TTHERM_00943010				192.m00077	98	75152	2	2	TTHERM_01005220
	3704.m00119	83	36887	1	1	TTHERM_00446300			3698.m00081	102	40429	3	2	TTHERM_00134870				3729.m00055	77	181544	4	4	TTHERM_00548020				150.m00105	98	17839	1	1	TTHERM_00853140
	79.m00106	83	31929	2	2	TTHERM_00581490			208.m00035	101	25702	2	1	TTHERM_01043090				3684.m00068	77	108698	1	1	TTHERM_00530140				3704.m00119	97	36887	2	2	TTHERM_00446300
	170.m00088	83	69816	3	2	TTHERM_00939100			3725.m00635	101	26399	3	2					139.m00130	76	60859	1	1	TTHERM_00820680				30.m00258	97	104247	2	1	TTHERM_00312620
	186.m00051	83	66100	3	2	TTHERM_00992730			3687.m00095	101	118038	2	2	TTHERM_00316910				3701.m00064	76	218034	2	2	TTHERM_00218510				3712.m00912	97	74226	2	1
	2.m02450	82	52349	1	1	TTHERM_00041580			3738.m00058	100	212299	1	1	TTHERM_00781000				1.m00776	76	44829	1	1	TTHERM_00011220				3744.m00002	97	17437	2	2	TTHERM_00705050
	1.m00688	82	98866	6	1	TTHERM_00006320			32.m00297	100	285898	5	2	TTHERM_00324480				3692.m00186	76	197033	2	2	TTHERM_00297130				388.m00008	96	86670	3	2	TTHERM_01435670
	3731.m00598	82	24659	1	1				3695.m00005	74	156410	2	2	TTHERM_00343300				214.m00049	76	45202	3	1	TTHERM_01054280				139.m00130	96	60859	2	2	TTHERM_00820680
	3698.m00227	82	26584	3	2	TTHERM_00138340			190.m00079	60	120921	2	2	TTHERM_01001500				3709.m00125	76	70006	1	1	TTHERM_00475270				3672.m00033	96	117624	1	1	TTHERM_00760510
	3717.m00037	82	30634	1	1	TTHERM_00522250			3734.m00044	57	164308	2	2	TTHERM_00683040				208.m00035	76	25702	2	2	TTHERM_01043090				3731.m00086	96	49003	2	2	TTHERM_00670910
	230.m00053	82	35458	3	1	TTHERM_01093710			37.m00225	54	177810	2	2	TTHERM_00355220				14.m00455	76	53638	2	2	TTHERM_00185660				52.m00301	95	417983	3	3	TTHERM_00454060
	23.m00246	81	127943	1	1	TTHERM_00261860			119.m00100	49	347298	2	2	TTHERM_00732540				3699.m00022	76	260790	1	1	TTHERM_00125290				5.m00506	95	59809	2	2	TTHERM_00079090
	205.m00065	81	314717	5	1	TTHERM_01034400			41.m00202	100	103653	2	2	TTHERM_00387010				246.m00027	76	108908	1	1	TTHERM_01126390				38.m00222	95	42251	2	2	TTHERM_00361720
	3701.m00141	81	203738	1	1	TTHERM_00219280			3693.m00010	99	404621	1	1	TTHERM_00370740				3682.m00053	76	32612	2	2	TTHERM_00823940				3700.m00255	94	11813	2	2	TTHERM_00152040
	16.m00326	80	9651	3	2	TTHERM_00193860			3701.m00225	99	121592	3	3	TTHERM_00221140				1.m00577	75	342909	2	2	TTHERM_00001220				3687.m00048	94	100727	1	1	TTHERM_00316330
	3709.m00112	80	54004	1	1	TTHERM_00475140			3688.m00190	99	41598	1	1	TTHERM_00292140				7.m00361	75	194711	2	2	TTHERM_00101130				3703.m00160	94	94472	2	2	TTHERM_00352210
	3716.m00086	80	39020	1	1	TTHERM_00502170			5.m00475	98	15465	2	2	TTHERM_00077790				48.m00247	74	60950	2	2	TTHERM_00433410				3702.m00113	94	52245	3	3	TTHERM_00144860
	3722.m00026	80	34521	1	1	TTHERM_00526310			3706.m00144	98	180533	1	1	TTHERM_00241780				8.m00321	73	15712	1	1	TTHERM_00112470				88.m00163	94	16916	1	1	TTHERM_00628690
	91.m00116	80	36442	1	1	TTHERM_00636980			3688.m00101	97	230607	5	2	TTHERM_00289240				3737.m00005	73	91698	4	3	TTHERM_00688300				16.m00478	93	62213	3	3	TTHERM_00196370
	3681.m00021	79	54760	1	1	TTHERM_00441930			16.m00506	97	79060	4	2	TTHERM_00196650				150.m00104	73	14652	1	1	TTHERM_00853130				132.m00076	93	353920	3	3	TTHERM_00785910
	92.m00172	79	79158	1	1	TTHERM_00644590			52.m00171	96	84173	2	2	TTHERM_00448750				124.m00099	73	71511	1	1	TTHERM_00758840				3688.m00056	93	53879	1	1	TTHERM_00286790
	3691.m00126	79	656778	4	2	TTHERM_00300540			16.m00343	96	20279	3	2	TTHERM_00194030				37.m00167	73	26623	1	1	TTHERM_00354630				1.m00756	92	102919	1	1	TTHERM_00010960
	154.m00123	78	18467	1	1	TTHERM_00865350			3707.m00058	39	299010	2	2	TTHERM_00058290				7.m00501	73	96289	1	1	TTHERM_00105520				99.m00133	92	41170	1	1	TTHERM_00666390
	265.m00039	78	26328	2	1	TTHERM_01179900			3699.m01940	96	175587	2	1					154.m00073	72	16940	1	1	TTHERM_00864850				3702.m00044	91	21744	1	1	TTHERM_00141170
	127.m00057	78	156039	2	1	TTHERM_00767550			3689.m00180	96	47214	2	2	TTHERM_00340080				3.m01942	72	48752	1	1	TTHERM_00047490				154.m00119	91	58933	1	1	TTHERM_00865310
	3702.m00136	77	35514	2	2	TTHERM_00145090			246.m00028	96	52913	2	2	TTHERM_01126400				19.m00379	72	24023	1	1	TTHERM_00227770				285.m00027	91	56959	1	1	TTHERM_01232280
	3683.m00009	77	68471	1	1	TTHERM_00825150			3703.m00018	96	244213	2	2	TTHERM_00348090				3700.m00202	71	45506	2	2	TTHERM_00151470				170.m00101	91	24883	2	2	TTHERM_00939230
	3745.m00009	77	155649	2	2	TTHERM_00931970			189.m00060	95	253853	11	2	TTHERM_00999030				124.m00100	71	66964	1	1	TTHERM_00758850				3712.m00049	91	70995	3	3	TTHERM_00455570
	19.m00307	76	11962	1	1	TTHERM_00227050			3686.m00042	95	25717	2	2	TTHERM_00470810				3712.m00064	71	213827	1	1	TTHERM_00456720				2.m02123	90	62451	1	1	TTHERM_00035180
	37.m00167	76	26623	1	1	TTHERM_00354630			6.m00501	95	73862	2	1	TTHERM_00086780				3707.m00243	71	71931	2	1	TTHERM_00069180				68.m00157	90	99492	1	1	TTHERM_00532100
	3702.m00219	76	66859	3	2	TTHERM_00145930			8.m00504	95	60096	1	1	TTHERM_00122290				3.m01929	71	25895	1	1	TTHERM_00051770				110.m00094	90	18810	2	2	TTHERM_00703450
	204.m00035	76	70563	2	1	TTHERM_01028770			3719.m00087	95	30841	2	1	TTHERM_00481270				3703.m00155	71	103300	1	1	TTHERM_00351160				3.m01702	90	94025	3	3	TTHERM_00046530
	72.m00113	76	222697	2	2	TTHERM_00550820			3735.m00093	94	31999	2	2	TTHERM_00558590				3717.m00018	71	89424	2	2	TTHERM_00522060				77.m00181	90	67244	1	1	TTHERM_00576780
	3691.m00063	74	69581	4	4	TTHERM_00299910			3676.m00029	94	27498	1	1	TTHERM_00773350				92.m00177	70	24069	1	1	TTHERM_00644640				3737.m00063	89	88929	1	1	TTHERM_00689880
	170.m00054	75	36796	1	1	TTHERM_00938750			3713.m00147	94	27710	1	1	TTHERM_00406600				3687.m00182	70	481069	6	3	TTHERM_00318780				134.m00094	89	16025	3	3	TTHERM_00794150
	2.m02427	75	23229	1	1	TTHERM_00030290			149.m00085	94	70236	2	2	TTHERM_00850570				13.m00286	70	62445	1	1	TTHERM_00155370				40.m00236	89	50495	2	2	TTHERM_00378970
	3.m01828	75	70563	1	1	TTHERM_00047080			256.m00035	93	24292	3	3	TTHERM_01151600				2.m02103	70	405956	6	2	TTHERM_00030330				14.m00354	89	36401	2	2	TTHERM_00171780
	3738.m00011	75	41212	1	1	TTHERM_00780530			115.m00147	93	105756	1	1	TTHERM_00721830				337.m00015	69	36604	1	1	TTHERM_01345810				96.m00170	89	18514	1	1	TTHERM_00656070
	3671.m00012	74	111632	1	1	TTHERM_00723030			16.m00405	93	101724	2	1	TTHERM_00194650				3694.m00080	69	121436	2	2	TTHERM_00279920				3683.m00031	89	115310	1	1	TTHERM_00825370
	188.m00072	74	15351	1	1	TTHERM_00997710			3686.m00132	92	65921	1	1	TTHERM_00471770				3727.m00037	69	108117	1	1	TTHERM_00647150				3717.m00105	89	100058	2	1	TTHERM_00522930
	3688.m00190	74	41598	1	1	TTHERM_00292140			3730.m00037	92	46131	2	2	TTHERM_00678260				3689.m00118	69	11256	1	1	TTHERM_00338450				186.m00051	89	66100	3	3	TTHERM_00992730
	3674.m00085	73	70274	1	1	TTHERM_00691940			226.m00042	92	24610	3	3	TTHERM_01085550				3729.m00088	69	87978	2	1	TTHERM_00549430				300.m00015	88	187645	2	2	TTHERM_01265040
	1.m01006	73	29374	1	1	TTHERM_00016520			19.m00289	92	27154	1	1	TTHERM_00225870				3724.m00051	69	38090	1	1	TTHERM_00658730				3726.m00075	88	22293	2	2	TTHERM_00590280
	236.m00037	73	522819	2	2	TTHERM_01106190			6.m00366	92	42101	2	1	TTHERM_00083450				3681.m00120	68	120299	2	2	TTHERM_00442920				3724.m00015	88	64660	1	1	TTHERM_00657370
	252.m00036	73	25703	3	2	TTHERM_01142810			3692.m00064	92	83414	1	1	TTHERM_00294910				237.m00054	68	54431	1	1	TTHERM_01107480				6.m00368	88	56719	2	2	TTHERM_00083470
	3704.m00088	73	55776	2	2	TTHERM_00445980			3729.m00075	92	61469	2	2	TTHERM_00548300				3715.m00038	68	24587	3	3	TTHERM_00497270				3698.m00230	87	76791	2	2	TTHERM_00138370
	337.m00011	71	75296	1	1	TTHERM_01345770			124.m00099	91	71511	2	2	TTHERM_00758840				3725.m00635	68	26399	3	2					23.m00347	87	48211	4	4	TTHERM_00264850
	3707.m00237	71	24731	1	1	TTHERM_00068120			3712.m00020	91	60271	3	3	TTHERM_00455280				3743.m00014	67	88487	1	1	TTHERM_00836690				119.m00076	87	41977	2	2	TTHERM_00730320
	89.m00157	71	16797	1	1	TTHERM_00630500			3711.m00027	90	57677	2	2	TTHERM_00492560				3711.m00046	67	15774	4	2	TTHERM_00492750				180.m00061	86	83878	1	1	TTHERM_00971710
	167.m00067	70	61903	3	3	TTHERM_00929520			3673.m00059	90	28917	1	1	TTHERM_00716240				3686.m00067	67	49172	1	1	TTHERM_00471060				3700.m01695	86	14344	2	2
	108.m00136	70	88201	1	1	TTHERM_00695880			6.m00395	90	27248	2	2	TTHERM_00083740				197.m00078	67	16259	1	1	TTHERM_01014740				3675.m00061	85	56096	1	1	TTHERM_00585100
	48.m00194	70	53857	2	2	TTHERM_00429910			3717.m00041	90	77036	1	1	TTHERM_00522290				154.m00118	67	26218	1	1	TTHERM_00865300				119.m00131	85	180266	1	1	TTHERM_00732850
	3707.m00028	70	31520	1	1	TTHERM_00055990			3.m01633	90	45976	1	1	TTHERM_00052400				87.m00241	67	41667	1	1	TTHERM_00624730				197.m00078	85	16259	1	1	TTHERM_01014740
	13.m00476	69	53383	2	2	TTHERM_00161250			3707.m00266	89	164527	3	3	TTHERM_00069410				87.m00194	67	71303	1	1	TTHERM_00624260				3698.m00081	85	40429	1	1	TTHERM_00134870
	1.m01055	69	67554	1	1	TTHERM_00023940			3719.m00028	89	29268	4	2	TTHERM_00476670				1.m00826	67	60152	1	1	TTHERM_00011720				8.m00437	85	34637	2	2	TTHERM_00117590
	3712.m00912	69	74226	1	1				265.m00039	89	26328	3	3	TTHERM_01179900				3688.m00039	67	20788	1	1	TTHERM_00285620				3718.m00072	84	21703	2	2	TTHERM_00535830
	3707.m00298	69	19672	2	1	TTHERM_00070740			3712.m00077	89	36327	3	3	TTHERM_00456850				3738.m00058	66	212299	1	1	TTHERM_00781000				90.m00223	84	13028	4	1	TTHERM_00633150
	3707.m00243	68	71931	1	1	TTHERM_00069180			3718.m00096	88	148211	2	1	TTHERM_00537070				164.m00066	66	45471	2	2	TTHERM_00922940				1.m01055	84	67554	1	1	TTHERM_00023940
	68.m00156	68	25706	1	1	TTHERM_00532090			3697.m00276	88	30946	1	1	TTHERM_00192040				3715.m00042	66	20263	1	1	TTHERM_00497310				42.m00227	84	181333	1	1	TTHERM_00392650
	3673.m00039	68	22028	2	1	TTHERM_00716040			3681.m00076	88	119682	2	1	TTHERM_00442480				88.m00154	66	30693	1	1	TTHERM_00628600				47.m00288	84	44568	1	1	TTHERM_00427570
	192.m00057	67	219790	3	2	TTHERM_01005020			3732.m00021	88	95188	1	1	TTHERM_00684620				225.m00032	66	45220	1	1	TTHERM_01084100				3730.m00019	83	160003	1	1	TTHERM_00678080
	197.m00079	67	70962	2	2	TTHERM_01014750			3674.m00080	88	70046	2	1	TTHERM_00691890				136.m00085	66	31816	1	1	TTHERM_00802450				3.m02017	83	54134	1	1	TTHERM_00047660
	1.m00832	67	171097	2	2	TTHERM_00011780			170.m00092	88	45466	2	1	TTHERM_00939140				30.m00232	66	125747	5	1	TTHERM_00312360				3740.m00055	83	21574	1	1	TTHERM_00766400
	90.m00126	67	56260	1	1	TTHERM_00632930			3715.m00098	87	44563	5	3	TTHERM_00497880				197.m00048	65	34884	1	1	TTHERM_01014440				2.m02427	83	23229	1	1	TTHERM_00030290
	199.m00035	66	90362	4	1	TTHERM_01017250			137.m00113	87	98592	3	2	TTHERM_00809240				3730.m00028	65	43018	1	1	TTHERM_00678170				16.m00424	82	17838	2	2	TTHERM_00195830
	88.m00151	66	60289	2	2	TTHERM_00628570			2.m02188	87	170538	2	2	TTHERM_00030500				3741.m00053	65	74163	2	2	TTHERM_00842720				2.m02322	82	105882	1	1	TTHERM_00031760
	7.m00523	66	29472	2	1	TTHERM_00106800			14.m00295	86	105317	2	2	TTHERM_00170170				3680.m00104	65	37554	2	2	TTHERM_00486780				37.m00167	82	26623	1	1	TTHERM_00354630
	3701.m00143	66	54600	1	1	TTHERM_00219300			3683.m00048	86	34620	1	1	TTHERM_00825540				40.m00195	65	117105	2	2	TTHERM_00378560				23.m00242	81	42577	1	1	TTHERM_00261820
	185.m00060	66	55377	1	1	TTHERM_00989490			82.m00180	86	15254	1	1	TTHERM_00594360				211.m00046	65	68836	3	2	TTHERM_01049200				3700.m00233	81	41322	2	2	TTHERM_00151810
	184.m00047	66	49310	2	2	TTHERM_00985020			6.m00455	86	199188	3	1	TTHERM_00085330				3693.m00036	65	16720	1	1	TTHERM_00371000				3720.m00004	81	79604	1	1	TTHERM_00559750
	150.m00105	66	17839	1	1	TTHERM_00853140			3.m01862	85	27761	1	1	TTHERM_00043880				3719.m00031	65	15412	2	2	TTHERM_00476710				16.m00507	81	52955	1	1	TTHERM_00193910
	3.m01925	65	40196	2	2	TTHERM_00051840			158.m00112	85	63671	3	2	TTHERM_00894400				3671.m00071	65	89300	1	1	TTHERM_00723620				131.m00114	81	74129	1	1	TTHERM_00784370
	190.m00074	65	42006	1	1	TTHERM_01001450			166.m00060	85	16770	2	2	TTHERM_00926990				134.m00125	64	332917	1	1	TTHERM_00794460				92.m00134	80	36062	3	2	TTHERM_00641240
	48.m00311	65	21132	1	1	TTHERM_00434070			3689.m00153	85	51954	2	1	TTHERM_00339810				212.m00071	64	75138	1	1	TTHERM_01050700				41.m00203	80	94014	1	1	TTHERM_00387020
	3698.m00233	65	45078	1	1	TTHERM_00138400			3685.m00056	85	15685	2	1	TTHERM_00600320				3700.m00039	64	249095	6	2	TTHERM_00148840				1.m01041	80	34059	1	1	TTHERM_00022810
	3740.m00045	65	16478	1	1	TTHERM_00765300			221.m00044	85	46413	2	2	TTHERM_01079090				3716.m00068	64	200700	1	1	TTHERM_00500930				3689.m00003	80	32272	3	3	TTHERM_00333230
	3691.m00083	65	166357	1	1	TTHERM_00300110			164.m00066	84	45471	2	2	TTHERM_00922940				3671.m00012	64	111632	1	1	TTHERM_00723030				3722.m00026	80	34521	2	2	TTHERM_00526310
	6.m00368	64	56719	1	1	TTHERM_00083470			3688.m00056	84	53879	2	1	TTHERM_00286790				3697.m00156	64	80060	1	1	TTHERM_00190830				52.m00185	80	35611	1	1	TTHERM_00448890
	86.m00171	64	149095	2	1	TTHERM_00621420			3679.m00102	84	110759	2	2	TTHERM_00420720				140.m00061	64	28784	1	1	TTHERM_00821870				23.m00246	79	127943	1	1	TTHERM_00261860
	91.m00120	63	23339	2	1	TTHERM_00637020			3.m01821	84	87563	1	1	TTHERM_00051730				3701.m00009	64	60874	2	2	TTHERM_00215960				48.m00247	79	60950	2	2	TTHERM_00433410
	60.m00134	63	25686	2	2	TTHERM_00488340			3701.m00107	84	131515	3	2	TTHERM_00218940				260.m00019	63	24929	1	1	TTHERM_01164080				265.m00039	79	26328	1	1	TTHERM_01179900
	8.m00448	62	21324	2	2	TTHERM_00118720			3675.m00076	84	53570	1	1	TTHERM_00585260				2.m02034	63	69116	1	1	TTHERM_00035440				3716.m00075	78	60584	1	1	TTHERM_00501000
	13.m00286	62	62445	2	2	TTHERM_00155370			3695.m00117	83	15450	1	1	TTHERM_00346440				3705.m00049	63	83650	1	1	TTHERM_00327060				8.m00395	78	95448	1	1	TTHERM_00113210
	3699.m00007	62	344272	1	1	TTHERM_00125140			110.m00117	83	132438	1	1	TTHERM_00703680				3690.m00133	63	34025	1	1	TTHERM_00274520				3698.m00144	78	59768	1	1	TTHERM_00136510
	3.m01999	61	65816	3	1	TTHERM_00046780			3745.m00032	82	183011	2	2	TTHERM_00933200				3726.m00061	63	43142	1	1	TTHERM_00590130				16.m00488	78	72518	2	2	TTHERM_00196470
	3729.m00002	61	55922	2	1	TTHERM_00541470			42.m00271	82	52090	2	2	TTHERM_00393090				3735.m00070	63	36318	2	1	TTHERM_00558350				3709.m00106	78	107240	2	2	TTHERM_00475080
	3692.m00090	61	23385	1	1	TTHERM_00295170			3675.m00098	82	33288	1	1	TTHERM_00585480				3675.m00067	63	57701	1	1	TTHERM_00585170				87.m00173	77	94465	1	1	TTHERM_00623060
	54.m00161	61	46252	1	1	TTHERM_00460540			191.m00069	81	36816	1	1	TTHERM_01002890				197.m00066	63	65880	1	1	TTHERM_01014620				3679.m00102	77	110759	2	1	TTHERM_00420720
	5.m00488	61	82239	1	1	TTHERM_00078910			3707.m00333	80	114845	2	2	TTHERM_00071090				3689.m00153	63	51954	5	3	TTHERM_00339810				3715.m00133	77	21797	1	1	TTHERM_00498230
	273.m00029	60	388137	3	2	TTHERM_01205340			3672.m00057	80	197631	7	2	TTHERM_00760750				3681.m00046	62	55763	1	1	TTHERM_00442180				87.m00170	77	176460	3	2	TTHERM_00623030
	3700.m00272	60	171802	2	2	TTHERM_00152210			3703.m00167	80	54143	2	2	TTHERM_00353280				3737.m00039	62	85528	3	2	TTHERM_00688640				48.m00237	77	48504	1	1	TTHERM_00431330
	3681.m00088	60	25116	1	1	TTHERM_00442600			101.m00164	80	20339	2	2	TTHERM_00675680				3686.m00042	62	25717	3	3	TTHERM_00470810				164.m00100	77	46346	3	3	TTHERM_00924270
	3704.m00070	60	16842	1	1	TTHERM_00444800			3733.m00024	80	23380	2	2	TTHERM_00578640				3675.m00074	62	99236	1	1	TTHERM_00585240				247.m00048	77	29823	2	2	TTHERM_01129720
	7.m00566	60	27828	1	1	TTHERM_00106960			23.m00262	79	60242	2	2	TTHERM_00263010				149.m00047	62	48786	2	1	TTHERM_00849200				214.m00049	76	45202	3	2	TTHERM_01054280
	199.m00044	60	125548	2	2	TTHERM_01018330			16.m00438	79	45490	1	1	TTHERM_00195970				244.m00035	61	17195	1	1	TTHERM_01123950				52.m00171	76	84173	3	3	TTHERM_00448750
	3740.m00019	60	41089	1	1	TTHERM_00763030			3737.m00016	79	46571	2	2	TTHERM_00688410				3688.m00197	61	552143	5	4	TTHERM_00292250				3715.m00041	76	357549	2	2	TTHERM_00497300
	3680.m00091	59	35437	1	1	TTHERM_00486650			3709.m00011	78	29485	1	1	TTHERM_00473110				3679.m00100	61	127832	2	2	TTHERM_00420700				3700.m00006	76	54441	1	1	TTHERM_00147510
	48.m00308	59	15904	1	1	TTHERM_00434040			127.m00073	78	213677	3	2	TTHERM_00770680				161.m00061	60	57625	3	3	TTHERM_00900600				347.m00010	76	140614	1	1	TTHERM_01362500
	52.m00294	59	168231	5	2	TTHERM_00452010			3.m01847	78	116732	2	2	TTHERM_00052480				3682.m00046	60	103400	1	1	TTHERM_00823850				6.m00507	75	99982	2	2	TTHERM_00086840
	3716.m00058	59	122640	3	2	TTHERM_00500830			88.m00151	78	60289	2	1	TTHERM_00628570				3738.m00054	60	14650	1	1	TTHERM_00780960				204.m00055	75	38170	1	1	TTHERM_01029960
	99.m00137	59	33168	1	1	TTHERM_00666430			3703.m00146	78	88111	1	1	TTHERM_00349080				3692.m00081	60	30980	1	1	TTHERM_00295080				40.m00228	75	42336	1	1	TTHERM_00378890
	319.m00015	58	34695	1	1	TTHERM_01309100			37.m00240	78	53369	2	2	TTHERM_00355370				13.m00351	59	51654	1	1	TTHERM_00158020				3709.m00011	75	29485	3	2	TTHERM_00473110
	3687.m00069	58	27363	1	1	TTHERM_00316540			3707.m00298	78	19672	2	2	TTHERM_00070740				3694.m00156	59	31600	1	1	TTHERM_00283700				137.m00074	75	139983	1	1	TTHERM_00805860
	3741.m00053	58	74163	1	1	TTHERM_00842720			3735.m00022	77	57488	1	1	TTHERM_00557860				3704.m00116	58	11515	2	2	TTHERM_00446280				3.m01935	75	22284	1	1	TTHERM_00047630
	101.m00164	58	20339	2	2	TTHERM_00675680			30.m00364	77	57777	1	1	TTHERM_00313680				3684.m00061	58	100573	1	1	TTHERM_00530070				13.m00351	75	51654	2	2	TTHERM_00158020
	3680.m00083	58	33908	1	1	TTHERM_00486570			76.m00176	77	19923	2	1	TTHERM_00569460				189.m00060	58	253853	7	4	TTHERM_00999030				16.m00296	60	195161	4	2	TTHERM_00193570
	47.m00240	58	42857	1	1	TTHERM_00426100			3700.m00052	77	38571	2	2	TTHERM_00148970				230.m00057	58	37489	1	1	TTHERM_01093750				3680.m00107	75	68110	2	1	TTHERM_00486810
	3672.m00009	57	49064	2	2	TTHERM_00760270			14.m00444	76	236258	5	1	TTHERM_00185550				3731.m00062	58	36276	3	1	TTHERM_00670670				32.m00258	74	52599	2	2	TTHERM_00322950
	3680.m00007	57	12824	1	1	TTHERM_00485800			2.m02347	76	38109	1	1	TTHERM_00030190				3724.m00091	58	36952	1	1	TTHERM_00659130				3684.m00068	74	108698	2	2	TTHERM_00530140
	3700.m00084	57	45256	2	2	TTHERM_00149290			3743.m00059	76	63805	2	1	TTHERM_00840140				77.m00138	58	25306	1	1	TTHERM_00575360				5.m00326	74	111268	1	1	TTHERM_00074320
	3677.m00056	57	46080	1	1	TTHERM_00649160			3721.m00086	75	29803	1	1	TTHERM_00566680				2.m02183	58	59473	1	1	TTHERM_00037060				23.m00226	74	25593	1	1	TTHERM_00260670
	13.m00408	57	140740	6	2	TTHERM_00160570			3691.m00108	75	114875	1	1	TTHERM_00300360				137.m00129	57	53254	1	1	TTHERM_00809400				542.m00005	73	27609	2	2	TTHERM_01663090
	152.m00070	52	59044	5	2	TTHERM_00857860			310.m00045	75	24175	3	2	TTHERM_01289110				207.m00052	57	25006	1	1	TTHERM_01041920				3675.m00074	73	99236	2	2	TTHERM_00585240
	3698.m00139	57	89391	1	1	TTHERM_00136460			180.m00061	75	83878	1	1	TTHERM_00971710				3706.m00170	57	47275	1	1	TTHERM_00242040				215.m00069	60	126014	2	2	TTHERM_01055720
	152.m00076	57	31683	2	1	TTHERM_00857920			3698.m00063	75	59422	4	3	TTHERM_00133690				14.m00268	57	431824	4	2	TTHERM_00164950				3719.m00005	73	39884	3	1	TTHERM_00476440
	220.m00038	56	390700	1	1	TTHERM_01076970			41.m00283	74	26807	1	1	TTHERM_00389800				132.m00079	57	39673	1	1	TTHERM_00786930				215.m00038	73	61842	1	1	TTHERM_01055410
	88.m00116	56	150243	3	2	TTHERM_00627230			172.m00085	74	13069	2	1	TTHERM_00943010				91.m00104	57	64620	1	1	TTHERM_00636860				99.m00134	73	61917	2	2	TTHERM_00666400
	96.m00123	56	32273	1	1	TTHERM_00655560			3673.m00039	74	22028	3	1	TTHERM_00716040				3731.m00045	57	60067	1	1	TTHERM_00670500				188.m00072	73	15351	1	1	TTHERM_00997710
	41.m00253	56	94963	1	1	TTHERM_00388510			32.m00235	73	104952	2	2	TTHERM_00321730				3726.m00075	57	22293	1	1	TTHERM_00590280				91.m00120	72	23339	1	1	TTHERM_00637020
	3679.m00102	56	110759	1	1	TTHERM_00420720			3692.m00098	73	53597	1	1	TTHERM_00295250				164.m00089	57	129148	1	1	TTHERM_00923170				2.m02151	72	60545	1	1	TTHERM_00037050
	16.m00445	56	52498	1	1	TTHERM_00196040			160.m00090	72	64713	1	1	TTHERM_00899480				19.m00288	57	33148	1	1	TTHERM_00225860				152.m00063	72	129504	2	2	TTHERM_00857790
	149.m00059	55	21843	1	1	TTHERM_00849320			3671.m00012	72	111632	2	2	TTHERM_00723030				76.m00163	56	30888	1	1	TTHERM_00569310				3718.m00058	71	39151	1	1	TTHERM_00535690
	3702.m00099	55	41085	1	1	TTHERM_00143720			37.m00246	71	33106	2	2	TTHERM_00355430				38.m02218	56	72966	1	1					131.m00134	71	139473	1	1	TTHERM_00784570
	171.m00056	55	39047	2	2	TTHERM_00941410			3736.m00071	71	104138	2	2	TTHERM_00663830				314.m00019	56	18903	1	1	TTHERM_01298450				3736.m00046	71	189482	1	1	TTHERM_00661580
	3682.m00052	55	32780	1	1	TTHERM_00823930			48.m00308	71	15904	1	1	TTHERM_00434040				8.m00448	56	21324	1	1	TTHERM_00118720				3697.m00090	71	11321	2	1	TTHERM_00189170
	3743.m00037	55	7423	1	1	TTHERM_00837920			1.m00785	71	87444	3	1	TTHERM_00011310				37.m00305	56	43104	1	1	TTHERM_00357020				170.m00058	71	18069	1	1	TTHERM_00938790
	47.m00266	55	59257	2	2	TTHERM_00426360			3700.m00272	71	171802	1	1	TTHERM_00152210				3728.m00093	55	71568	2	2	TTHERM_00540420				23.m00305	71	27484	1	1	TTHERM_00263440
	119.m00076	55	41977	1	1	TTHERM_00730320			52.m00185	71	35611	1	1	TTHERM_00448890				3736.m00001	55	45660	1	1	TTHERM_00660130				226.m00042	71	24610	2	1	TTHERM_01085550
	3.m02017	55	54134	2	1	TTHERM_00047660			1.m00798	70	95680	2	2	TTHERM_00011440				3737.m00016	55	46571	2	1	TTHERM_00688410				3705.m00053	71	63444	2	2	TTHERM_00327100
	157.m00080	54	70539	1	1	TTHERM_00885770			152.m00076	70	31683	2	1	TTHERM_00857920				157.m00084	55	57032	1	1	TTHERM_00885820				3698.m00045	71	22005	1	1	TTHERM_00133510
	300.m00015	54	187645	2	2	TTHERM_01265040			3.m02000	70	48682	1	1	TTHERM_00044990				3677.m00084	55	68355	1	1	TTHERM_00649440				3720.m00099	70	111596	1	1	TTHERM_00561720
	3735.m00039	54	12756	1	1	TTHERM_00558030			131.m00130	70	26207	1	1	TTHERM_00784530				3681.m00025	55	359861	1	1	TTHERM_00441970				3715.m00106	70	61947	1	1	TTHERM_00497960
	3733.m00032	54	24774	2	2	TTHERM_00578720			112.m00122	70	110398	2	1	TTHERM_00713260				38.m00224	55	35243	1	1	TTHERM_00361740				3692.m00010	70	228341	2	1	TTHERM_00293360
	3687.m00149	54	141056	3	2	TTHERM_00317450			3701.m00220	70	72032	1	1	TTHERM_00221090				3707.m00055	54	75660	1	1	TTHERM_00058260				5.m00452	69	28087	1	1	TTHERM_00077550
	3.m01794	54	77381	3	1	TTHERM_00051650			3711.m01002	70	39612	2	2					7.m00562	54	37406	1	1	TTHERM_00107210				3681.m00042	69	15018	1	1	TTHERM_00442140
	3687.m00058	53	40001	2	1	TTHERM_00316430			6.m00440	70	15360	2	1	TTHERM_00085180				3697.m00235	54	68759	1	1	TTHERM_00191630				184.m00047	68	49310	1	1	TTHERM_00985020
	30.m00227	53	96511	1	1	TTHERM_00312310			119.m00086	69	23689	1	1	TTHERM_00731410				230.m00053	54	35458	1	1	TTHERM_01093710				3702.m00248	68	52909	6	2	TTHERM_00146220
	3718.m00126	53	16110	1	1	TTHERM_00537370			1.m00764	69	190169	1	1	TTHERM_00011040				188.m00072	53	15351	2	2	TTHERM_00997710				3689.m00010	67	368865	1	1	TTHERM_00334300
	3700.m00085	53	43053	1	1	TTHERM_00149300			13.m00499	68	71281	1	1	TTHERM_00161500				3703.m00005	53	19383	1	1	TTHERM_00347960				3683.m00046	67	174090	4	3	TTHERM_00825520
	76.m00179	53	18120	1	1	TTHERM_00569490			48.m00237	68	48504	1	1	TTHERM_00431330				3688.m00193	53	49927	1	1	TTHERM_00292170				3697.m00034	67	114493	5	2	TTHERM_00188610
	16.m00330	53	199233	1	1	TTHERM_00193900			3688.m00039	68	20788	1	1	TTHERM_00285620				22.m00327	53	166592	3	1	TTHERM_00256960				191.m00069	66	36816	1	1	TTHERM_01002890
	3686.m00117	53	78019	1	1	TTHERM_00471620			3727.m00001	68	210601	1	1	TTHERM_00645780				41.m00167	53	40080	1	1	TTHERM_00384680				134.m00120	66	116738	1	1	TTHERM_00794410
	68.m00229	53	21213	1	1	TTHERM_00532840			3704.m00088	68	55776	1	1	TTHERM_00445980				3707.m00152	53	46967	1	1	TTHERM_00059240				3.m01821	66	87563	1	1	TTHERM_00051730
	3701.m00191	53	23726	1	1	TTHERM_00220800			235.m00035	67	41884	1	1	TTHERM_01104920				3697.m00091	53	18029	1	1	TTHERM_00189180				3694.m00001	66	70341	2	2	TTHERM_00277070
	3734.m00049	53	17612	1	1	TTHERM_00683090			143.m00088	67	101795	1	1	TTHERM_00827060				3735.m00084	52	19743	1	1	TTHERM_00558500				60.m00161	66	204076	1	1	TTHERM_00490590
	7.m00382	53	180966	1	1	TTHERM_00101340			23.m00336	67	249561	3	2	TTHERM_00264740				40.m00169	52	35585	1	1	TTHERM_00377310				3702.m00021	66	53214	2	2	TTHERM_00140940
	3704.m00040	52	21417	1	1	TTHERM_00444510			5.m00611	67	11571	1	1	TTHERM_00075670				3703.m00185	52	105376	2	2	TTHERM_00353490				235.m00035	66	41884	1	1	TTHERM_01104920
	143.m00098	52	87465	1	1	TTHERM_00827160			262.m00022	66	42738	1	1	TTHERM_01169380				3729.m00014	52	82330	2	1	TTHERM_00543590				3708.m00065	66	99376	1	1	TTHERM_00438870
	42.m00269	52	186810	1	1	TTHERM_00393070			3690.m00133	66	34025	1	1	TTHERM_00274520				143.m00100	52	215479	1	1	TTHERM_00827180				16.m00490	65	45365	1	1	TTHERM_00196490
	214.m00049	52	45202	1	1	TTHERM_01054280			54.m00250	66	100287	2	2	TTHERM_00463420				3694.m00059	52	48155	2	2	TTHERM_00279670				274.m00036	65	90613	1	1	TTHERM_01207660
	17.m00445	52	65628	1	1	TTHERM_00213560			176.m00080	66	117086	2	1	TTHERM_00954310				3679.m00139	52	26442	3	1	TTHERM_00421100				253.m00041	65	96651	1	1	TTHERM_01145010
	82.m00199	52	280262	2	1	TTHERM_00595540			143.m00095	66	41244	1	1	TTHERM_00827130				3702.m00267	51	74263	1	1	TTHERM_00146410				7.m00562	65	37406	1	1	TTHERM_00107210
	8.m00442	51	36372	1	1	TTHERM_00118630			1.m00772	66	19950	1	1	TTHERM_00011180				170.m00084	51	23951	2	2	TTHERM_00939050				3.m01992	64	51797	1	1	TTHERM_00046920
	3739.m00035	51	60459	1	1	TTHERM_00727830			3716.m00050	65	108908	1	1	TTHERM_00500750				3735.m00030	48	183844	2	2	TTHERM_00557940				230.m00053	64	35458	2	2	TTHERM_01093710
	3703.m01253	51	48220	1	1				225.m00032	65	45220	2	2	TTHERM_01084100				212.m00042	47	85250	3	3	TTHERM_01050410				3697.m00126	64	103689	1	1	TTHERM_00189530
	3711.m00027	51	57677	1	1	TTHERM_00492560			88.m00093	65	87770	1	1	TTHERM_00627000				3743.m00046	51	131504	1	1	TTHERM_00840010				6.m00446	64	46061	2	2	TTHERM_00085240
	3741.m00012	51	156569	3	1	TTHERM_00841290			3709.m00047	65	5035	2	2	TTHERM_00474470				274.m00026	51	51573	1	1	TTHERM_01207550				3698.m00063	64	59422	2	2	TTHERM_00133690
	310.m00041	50	46908	1	1	TTHERM_01289160			3711.m00047	64	25232	3	3	TTHERM_00492760				114.m00081	50	11842	4	2	TTHERM_00717480				164.m00089	64	129148	2	2	TTHERM_00923170
	1.m00972	50	15531	1	1	TTHERM_00016170			110.m00135	42	126924	2	2	TTHERM_00703860				117.m00117	50	125696	1	1	TTHERM_00725990				52.m00290	64	324518	1	1	TTHERM_00450980
	87.m00170	50	176460	2	2	TTHERM_00623030			99.m00148	64	20908	4	3	TTHERM_00666540				3704.m00112	49	51257	2	2	TTHERM_00446240				14.m00455	64	53638	1	1	TTHERM_00185660
	3686.m00110	50	120131	3	2	TTHERM_00471530			152.m00096	64	133057	1	1	TTHERM_00858120				3702.m00268	49	63298	1	1	TTHERM_00146420				252.m00036	63	25703	5	2	TTHERM_01142810
	3745.m00020	50	585374	1	1	TTHERM_00933080			212.m00063	64	32615	1	1	TTHERM_01050620				3700.m00153	49	50146	1	1	TTHERM_00149980				3743.m00063	63	51122	1	1	TTHERM_00840180
	3717.m00055	50	174205	1	1	TTHERM_00522430			3732.m00036	64	21846	1	1	TTHERM_00684770				8.m00440	49	32909	1	1	TTHERM_00118610				3.m01950	63	203967	1	1	TTHERM_00049140
	48.m00228	49	32992	1	1	TTHERM_00431240			268.m00038	64	37742	1	1	TTHERM_01190430				13.m00476	49	53383	1	1	TTHERM_00161250				3679.m00100	63	127832	2	2	TTHERM_00420700
	154.m00113	49	13225	1	1	TTHERM_00865250			133.m00093	63	55029	2	1	TTHERM_00790780				3733.m00012	49	311258	4	4	TTHERM_00578520				114.m00108	62	68311	1	1	TTHERM_00717780
	3694.m00041	49	76722	1	1	TTHERM_00277490			115.m00119	63	323561	3	1	TTHERM_00721550				131.m00120	49	32002	1	1	TTHERM_00784430				184.m00061	62	103453	1	1	TTHERM_00985160
	3716.m00064	49	48408	1	1	TTHERM_00500890			3701.m00079	63	26855	2	2	TTHERM_00218660				197.m00070	49	143565	1	1	TTHERM_01014660				3697.m00281	62	46314	1	1	TTHERM_00192090
	3732.m00082	49	29325	1	1	TTHERM_00686230			91.m00120	63	23339	2	2	TTHERM_00637020				3743.m00049	49	58700	1	1	TTHERM_00840040				41.m00307	62	56572	1	1	TTHERM_00390040
	99.m00151	49	79524	1	1	TTHERM_00666570			132.m00076	63	353920	1	1	TTHERM_00785910				138.m00130	49	130542	1	1	TTHERM_00813040				171.m00073	61	23359	3	2	TTHERM_00941580
	3676.m00035	49	23710	1	1	TTHERM_00773410			23.m00246	62	127943	1	1	TTHERM_00261860				3691.m00172	49	112595	1	1	TTHERM_00302040				7.m00494	61	63046	1	1	TTHERM_00105450
	336.m00021	49	80591	3	1	TTHERM_01344740			3724.m00081	62	96687	2	2	TTHERM_00659030				3672.m00009	49	49064	1	1	TTHERM_00760270				3689.m00115	61	83911	1	1	TTHERM_00338410
	3732.m00009	49	506776	2	2	TTHERM_00684500			6.m00538	62	128339	1	1	TTHERM_00088140				3731.m00040	49	36720	1	1	TTHERM_00670450				3733.m00013	61	166449	3	2	TTHERM_00578530
	3707.m00011	49	83760	2	2	TTHERM_00053830			3.m01813	62	94696	1	1	TTHERM_00046570				3683.m00031	48	115310	1	1	TTHERM_00825370				13.m00286	61	62445	1	1	TTHERM_00155370
	14.m00496	49	20549	1	1	TTHERM_00187120			1.m00695	62	22665	2	2	TTHERM_00006390				288.m00022	48	222468	3	1	TTHERM_01244600				314.m00026	60	56319	1	1	TTHERM_01298520
	54.m00208	48	17723	1	1	TTHERM_00463000			2.m02106	62	75202	1	1	TTHERM_00030260				30.m00264	48	386082	2	1	TTHERM_00312680				3737.m00039	60	85528	3	1	TTHERM_00688640
	3694.m00170	48	44005	1	1	TTHERM_00283840			14.m00510	61	31367	1	1	TTHERM_00187260				3718.m00119	48	44179	1	1	TTHERM_00537300				3704.m00134	60	111709	4	3	TTHERM_00446450
	41.m00167	48	40080	1	1	TTHERM_00384680			134.m00094	61	16025	1	1	TTHERM_00794150				170.m00088	48	69816	1	1	TTHERM_00939100				76.m00233	60	30586	1	1	TTHERM_00572010
	119.m00110	48	31387	2	2	TTHERM_00732640			48.m00266	61	44143	1	1	TTHERM_00433610				52.m00171	47	84173	1	1	TTHERM_00448750				3739.m00035	60	60459	1	1	TTHERM_00727830
	3714.m00007	48	93130	2	2	TTHERM_00408760			183.m00035	61	299286	4	2	TTHERM_00979860				3691.m00178	47	59937	2	1	TTHERM_00302100				3735.m00051	60	75586	2	2	TTHERM_00558150
	166.m00085	48	32253	1	1	TTHERM_00927250			3727.m00053	58	72087	2	2	TTHERM_00647310				3700.m00098	47	23226	1	1	TTHERM_00149430				3688.m00054	60	35868	1	1	TTHERM_00286770
	136.m00085	48	31816	1	1	TTHERM_00802450			3705.m00158	61	68938	2	2	TTHERM_00332150				3735.m00071	47	24964	1	1	TTHERM_00558360				68.m00224	60	200427	2	2	TTHERM_00532790
	77.m00146	47	131846	1	1	TTHERM_00575440			3685.m00022	61	108336	4	2	TTHERM_00599950				3740.m00055	47	21574	1	1	TTHERM_00766400				3685.m00006	59	97435	1	1	TTHERM_00599780
	3728.m00093	47	71568	1	1	TTHERM_00540420			3.m01792	61	16107	1	1	TTHERM_00052460				152.m00076	47	31683	1	1	TTHERM_00857920				3676.m00037	59	37985	1	1	TTHERM_00773430
	30.m00262	47	30750	1	1	TTHERM_00312660			72.m00113	61	222697	3	2	TTHERM_00550820				171.m00073	47	23359	1	1	TTHERM_00941580				3693.m00142	59	33178	1	1	TTHERM_00375130
	3673.m00062	47	14710	1	1	TTHERM_00716270			145.m00117	60	60635	1	1	TTHERM_00835350				3726.m00039	46	39612	2	1	TTHERM_00588910				3740.m00058	59	40167	1	1	TTHERM_00766430
	3701.m00095	47	157874	1	1	TTHERM_00218820			1.m00579	60	72355	1	1	TTHERM_00001240				3716.m00050	46	108908	1	1	TTHERM_00500750				3684.m00108	59	48829	1	1	TTHERM_00530600
	201.m00030	47	65909	2	1	TTHERM_01021880			3672.m00033	60	117624	1	1	TTHERM_00760510				127.m00074	46	11076	1	1	TTHERM_00770690				3712.m00064	59	213827	1	1	TTHERM_00456720
	256.m00035	46	24292	1	1	TTHERM_01151600			30.m00305	60	40067	2	1	TTHERM_00313090				47.m00276	46	37483	2	1	TTHERM_00427450				3711.m00027	59	57677	2	2	TTHERM_00492560
	3677.m00089	46	85633	3	1	TTHERM_00649490			232.m00038	60	18538	1	1	TTHERM_01099010				3707.m00141	46	201711	2	2	TTHERM_00059130				183.m00035	58	299286	1	1	TTHERM_00979860
	3702.m00021	46	53214	1	1	TTHERM_00140940			3729.m00066	60	132706	2	2	TTHERM_00548130				3.m01722	45	20517	1	1	TTHERM_00046970				3680.m00140	58	34124	2	2	TTHERM_00487140
	90.m00223	46	13028	1	1	TTHERM_00633150			5.m00468	60	59013	1	1	TTHERM_00077710				76.m00241	45	0	5	2					3716.m00064	58	48408	2	2	TTHERM_00500890
	41.m00202	46	103653	1	1	TTHERM_00387010			40.m00277	60	15373	2	1	TTHERM_00382350				91.m00120	45	23339	1	1	TTHERM_00637020				318.m00027	58	53938	1	1	TTHERM_01308050
	3704.m00112	45	51257	1	1	TTHERM_00446240			76.m00246	60	123203	1	1	TTHERM_00572140				230.m00055	45	23670	1	1	TTHERM_01093730				3707.m00242	58	24802	2	2	TTHERM_00068170
	314.m00030	45	87694	1	1	TTHERM_01298560			3724.m00061	60	19945	1	1	TTHERM_00658830				23.m02931	45	39454	1	1					124.m00099	57	71511	2	2	TTHERM_00758840
	76.m00246	45	123203	1	1	TTHERM_00572140			54.m00294	60	77762	1	1	TTHERM_00463860				314.m00026	45	56319	1	1	TTHERM_01298520				3680.m00043	57	75302	1	1	TTHERM_00486170
	3702.m00267	45	74263	1	1	TTHERM_00146410			3709.m00052	59	150428	1	1	TTHERM_00474520				3.m01932	45	110354	2	2	TTHERM_00047190				3711.m01002	57	39612	1	1
	3736.m00021	45	89520	1	1	TTHERM_00660330			3708.m00065	59	99376	1	1	TTHERM_00438870				152.m00065	45	26425	1	1	TTHERM_00857810				54.m00161	57	46252	2	2	TTHERM_00460540
	226.m00042	45	24610	1	1	TTHERM_01085550			3733.m00048	59	30334	1	1	TTHERM_00578880				3703.m00018	45	244213	1	1	TTHERM_00348090				96.m00119	56	18060	2	2	TTHERM_00655520
	262.m00020	44	45960	1	1	TTHERM_01169360			3681.m00004	59	28226	1	1	TTHERM_00441740				3719.m00094	45	44109	1	1	TTHERM_00481340				3705.m00049	56	83650	1	1	TTHERM_00327060
	14.m00391	44	171892	3	1	TTHERM_00181060			3712.m00058	59	60837	1	1	TTHERM_00455660				13.m00528	45	56272	1	1	TTHERM_00161790				3745.m00032	56	183011	2	2	TTHERM_00933200
	37.m00305	44	43104	1	1	TTHERM_00357020			245.m00048	59	93554	1	1	TTHERM_01125320				3683.m00046	45	174090	2	1	TTHERM_00825520				3709.m00028	56	108666	1	1	TTHERM_00473280
	3685.m00091	44	54072	3	1	TTHERM_00600670			3731.m00029	59	120735	1	1	TTHERM_00670340				7.m00353	44	89785	1	1	TTHERM_00100060				3.m01828	56	70563	1	1	TTHERM_00047080
	3724.m00015	44	64660	1	1	TTHERM_00657370			185.m00076	59	20923	1	1	TTHERM_00991630				3719.m00087	44	30841	1	1	TTHERM_00481270				186.m00054	56	13833	1	1	TTHERM_00992760
	213.m00061	44	59441	1	1	TTHERM_01052880			157.m00089	59	146245	1	1	TTHERM_00885870				3737.m00004	44	39845	1	1	TTHERM_00688290				3717.m00018	56	89424	1	1	TTHERM_00522060
	114.m00108	44	68311	1	1	TTHERM_00717780			213.m00063	58	47933	1	1	TTHERM_01052900				3684.m00060	44	85095	2	2	TTHERM_00530060				47.m00197	56	25649	1	1	TTHERM_00424680
	232.m00050	43	29100	1	1	TTHERM_01099130			3681.m00098	58	58060	1	1	TTHERM_00442700				3703.m00183	44	136981	1	1	TTHERM_00353460				3687.m00078	56	146829	1	1	TTHERM_00316630
	3699.m00014	43	43655	1	1	TTHERM_00125210			3729.m00002	58	55922	2	1	TTHERM_00541470				205.m00065	43	314717	1	1	TTHERM_01034400				3729.m00038	56	397674	2	2	TTHERM_00545830
	3716.m00017	43	83422	1	1	TTHERM_00499420			3720.m00095	58	14187	2	2	TTHERM_00561680				211.m00059	43	20124	1	1	TTHERM_01049330				3691.m00172	55	112595	2	2	TTHERM_00302040
	3697.m00072	43	200316	2	2	TTHERM_00188990			337.m00014	58	23910	1	1	TTHERM_01345800				3689.m00180	43	47214	1	1	TTHERM_00340080				3735.m00084	55	19743	1	1	TTHERM_00558500
	3728.m00061	43	23921	1	1	TTHERM_00540100			3738.m00039	58	69942	1	1	TTHERM_00780810				3710.m00109	43	69703	1	1	TTHERM_00469040				54.m00294	55	77762	1	1	TTHERM_00463860
	5.m00419	43	51524	1	1	TTHERM_00077220			3682.m00052	58	32780	2	2	TTHERM_00823930				13.m00457	43	14086	1	1	TTHERM_00161060				3686.m00132	54	65921	1	1	TTHERM_00471770
	3697.m00137	43	101874	2	1	TTHERM_00190640			3733.m00043	57	17316	1	1	TTHERM_00578830				41.m00202	43	103653	1	1	TTHERM_00387010				1.m00785	54	87444	1	1	TTHERM_00011310
	1.m00785	42	87444	1	1	TTHERM_00011310			3684.m00033	57	63947	2	2	TTHERM_00529790				3697.m00137	43	101874	2	1	TTHERM_00190640				3716.m00086	54	39020	1	1	TTHERM_00502170
	3740.m00009	42	48285	2	2	TTHERM_00762930			3730.m00019	57	160003	1	1	TTHERM_00678080				3723.m00041	43	139978	1	1	TTHERM_00509130				76.m00246	54	123203	1	1	TTHERM_00572140
	3744.m00435	42	159936	2	1				182.m000593	57	173836	2	1					3.m01859	43	36996	1	1	TTHERM_00043950				1.m00579	54	72355	2	2	TTHERM_00001240
	79.m00178	41	267145	2	2	TTHERM_00582280			3694.m00041	57	76722	1	1	TTHERM_00277490				3723.m00095	42	100583	2	1	TTHERM_00518670				152.m00096	54	133057	2	2	TTHERM_00858120
	40.m00275	41	39170	1	1	TTHERM_00382330			3722.m00093	57	95416	1	1	TTHERM_00526980				16.m00444	42	79082	1	1	TTHERM_00196030				3.m01862	54	27761	1	1	TTHERM_00043880
	77.m00160	41	48859	1	1	TTHERM_00575580			127.m00063	56	341832	3	2	TTHERM_00769590				3.m01794	42	77381	2	1	TTHERM_00051650				3.m01723	54	151018	1	1	TTHERM_00047700
	32.m00160	41	14516	2	2	TTHERM_00319970			3698.m00145	56	39732	1	1	TTHERM_00137520				165.m00106	42	55516	1	1	TTHERM_00925810				211.m00046	54	68836	2	2	TTHERM_01049200
	3730.m00019	41	160003	1	1	TTHERM_00678080			2.m02093	56	42635	1	1	TTHERM_00037770				82.m00120	42	74427	1	1	TTHERM_00592770				154.m00118	53	26218	1	1	TTHERM_00865300
	3704.m00085	41	214499	2	1	TTHERM_00445950			3718.m00059	56	96674	1	1	TTHERM_00535700				3705.m00002	42	49117	1	1	TTHERM_00325580				41.m02878	53	204762	5	2
	3697.m00066	41	62752	1	1	TTHERM_00188930			3675.m00074	56	99236	2	1	TTHERM_00585240				3699.m00108	42	203526	1	1	TTHERM_00127150				3700.m00066	52	23508	1	1	TTHERM_00149110
	3.m01923	40	75042	1	1	TTHERM_00052650			5.m00452	56	28087	1	1	TTHERM_00077550				2.m02240	42	45572	1	1	TTHERM_00038880				3704.m00123	52	56571	1	1	TTHERM_00446340
	87.m00225	40	110001	1	1	TTHERM_00624570			3681.m00898	56	44524	2	2					30.m003250	42	101355	1	1					40.m00169	52	35585	1	1	TTHERM_00377310
	3.m01838	40	52758	1	1	TTHERM_00043870			3700.m00100	56	64849	2	2	TTHERM_00149450				3703.m00161	42	106684	1	1	TTHERM_00352220				229.m00031	52	103666	1	1	TTHERM_01091310
	3676.m00070	40	43236	1	1	TTHERM_00773760			310.m00039	56	23933	1	1	TTHERM_01289140				3700.m00084	42	45256	1	1	TTHERM_00149290				119.m00092	52	42542	1	1	TTHERM_00732460
	3698.m00248	40	162753	2	2	TTHERM_00138550			129.m00112	55	35987	1	1	TTHERM_00777270				3718.m00080	42	175881	3	2	TTHERM_00535910				3729.m00055	51	181544	2	2	TTHERM_00548020
	3684.m00001	40	151919	2	1	TTHERM_00529470			3710.m00098	55	130339	1	1	TTHERM_00467930				13.m00515	42	16532	1	1	TTHERM_00161660				247.m00049	51	20437	1	1	TTHERM_01129730
	3688.m00101	40	230607	1	1	TTHERM_00289240			151.m00066	55	27577	2	2	TTHERM_00854280				52.m00203	41	95751	2	1	TTHERM_00449070				3715.m00109	51	24415	1	1	TTHERM_00497990
	3704.m00039	40	290895	2	2	TTHERM_00444500			319.m00015	55	34695	1	1	TTHERM_01309100				5.m00450	41	28078	1	1	TTHERM_00077530				314.m00019	50	18903	1	1	TTHERM_01298450
	3700.m00031	40	52045	1	1	TTHERM_00148760			205.m00065	55	314717	3	2	TTHERM_01034400				190.m00054	41	172127	1	1	TTHERM_01001240				2.m02103	50	405956	2	1	TTHERM_00030330
	3696.m00100	39	49268	1	1	TTHERM_00310160			8.m00475	55	607600	3	2	TTHERM_00121010				3701.m00146	41	70396	1	1	TTHERM_00219330				16.m00326	50	9651	2	2	TTHERM_00193860
	3.m02004	39	10998	1	1	TTHERM_00046420			3721.m00055	54	46189	1	1	TTHERM_00564370				3735.m00074	41	292108	2	2	TTHERM_00558390				3681.m00120	50	120299	1	1	TTHERM_00442920
	3697.m00059	39	27199	1	1	TTHERM_00188860			3701.m00210	54	52765	1	1	TTHERM_00220990				86.m00170	41	35192	1	1	TTHERM_00621410				131.m00120	50	32002	1	1	TTHERM_00784430
	2.m02382	39	90907	1	1	TTHERM_00039000			1.m00688	54	98866	3	1	TTHERM_00006320				117.m00110	41	86077	2	2	TTHERM_00725920				3697.m00075	50	224188	1	1	TTHERM_00189020
	3714.m00078	39	246954	2	1	TTHERM_00411470			3718.m00127	53	45878	1	1	TTHERM_00537380				22.m00292	41	84729	1	1	TTHERM_00255620				37.m00240	50	53369	1	1	TTHERM_00355370
	3694.m00067	38	36816	1	1	TTHERM_00279780			14.m00263	53	6247	2	1	TTHERM_00163910				3687.m00161	41	54981	1	1	TTHERM_00318570				6.m00395	50	27248	2	1	TTHERM_00083740
	117.m00110	38	86077	1	1	TTHERM_00725920			3726.m00106	53	32663	1	1	TTHERM_00591580				3.m01901	41	531989	2	1	TTHERM_00046310				54.m00250	49	100287	1	1	TTHERM_00463420
	152.m00065	38	26425	1	1	TTHERM_00857810			273.m00029	52	388137	2	1	TTHERM_01205340				210.m00058	40	13975	1	1	TTHERM_01047040				3701.m00143	49	54600	3	3	TTHERM_00219300
	274.m00026	38	51573	1	1	TTHERM_01207550			1.m00953	52	52337	1	1	TTHERM_00015980				21.m00251	40	42891	1	1	TTHERM_00245240				3672.m00042	49	37206	1	1	TTHERM_00760600
	22.m00347	38	131067	1	1	TTHERM_00257160			87.m00214	52	20375	1	1	TTHERM_00624460				1.m00832	40	171097	1	1	TTHERM_00011780				337.m00011	49	75296	1	1	TTHERM_01345770
	2.m02193	38	64816	1	1	TTHERM_00028640			3694.m00001	52	70341	2	1	TTHERM_00277070				3695.m00025	40	56941	1	1	TTHERM_00343500				160.m00097	49	129548	1	1	TTHERM_00899550
	3705.m00158	38	68938	1	1	TTHERM_00332150			3725.m00039	52	80529	1	1	TTHERM_00616060				262.m00026	40	95689	2	1	TTHERM_01169420				8.m00440	49	32909	1	1	TTHERM_00118610
	3729.m00094	38	23873	1	1	TTHERM_00549500			3697.m00189	52	185616	2	2	TTHERM_00191160				5.m00468	40	59013	1	1	TTHERM_00077710				3707.m00243	49	71931	1	1	TTHERM_00069180
	22.m00327	37	166592	1	1	TTHERM_00256960			23.m00226	51	25593	1	1	TTHERM_00260670				292.m00029	40	118394	1	1	TTHERM_01250090				3673.m00062	48	14710	1	1	TTHERM_00716270
	47.m00191	37	128802	2	1	TTHERM_00424620			96.m00173	51	37126	2	1	TTHERM_00656100				110.m00141	40	79890	2	2	TTHERM_00703920				3692.m00064	48	83414	1	1	TTHERM_00294910
	182.m000593	37	173836	1	1				3683.m00046	50	174090	2	2	TTHERM_00825520				3698.m00192	40	55907	2	2	TTHERM_00137990				224.m00049	48	33302	1	1	TTHERM_01083050
	3724.m00032	36	31601	1	1	TTHERM_00657540			3689.m00008	51	87269	3	1	TTHERM_00334280				96.m00101	40	66893	1	1	TTHERM_00655340				2.m10682	48	35550	1	1
	3697.m00090	36	11321	1	1	TTHERM_00189170			3673.m00010	51	95441	1	1	TTHERM_00715730				40.m00184	40	46505	1	1	TTHERM_00378450				87.m00214	48	20375	1	1	TTHERM_00624460
	124.m00100	36	66964	1	1	TTHERM_00758850			3734.m00039	51	69726	1	1	TTHERM_00682990				3694.m00188	40	63892	1	1	TTHERM_00284030				3713.m00096	48	45106	1	1	TTHERM_00402080
	3672.m00040	36	205969	2	2	TTHERM_00760580			211.m00052	51	78217	3	1	TTHERM_01049260				3721.m00108	40	97804	1	1	TTHERM_00566900				181.m00058	48	17147	1	1	TTHERM_00974160
	3735.m00094	36	35461	1	1	TTHERM_00558600			47.m00276	51	37483	1	1	TTHERM_00427450				16.m00305	40	27061	2	2	TTHERM_00193660				127.m00073	48	213677	2	2	TTHERM_00770680
	3690.m00030	36	43640	1	1	TTHERM_00266490			7.m00523	51	29472	2	1	TTHERM_00106800				3706.m00024	40	120680	2	1	TTHERM_00237490				3694.m00156	48	31600	1	1	TTHERM_00283700
	3693.m00010	36	404621	1	1	TTHERM_00370740			3680.m00057	51	29175	1	1	TTHERM_00486310				8.m00329	40	72130	1	1	TTHERM_00112550				22.m00327	47	166592	3	1	TTHERM_00256960
	3683.m00041	35	117680	1	1	TTHERM_00825470			3702.m00064	51	60603	1	1	TTHERM_00142370				3701.m00095	40	157874	1	1	TTHERM_00218820				3702.m00267	47	74263	1	1	TTHERM_00146410
	3723.m00027	35	136198	2	1	TTHERM_00508990			3735.m00084	50	19743	2	1	TTHERM_00558500				3709.m00087	39	381943	1	1	TTHERM_00474890				3700.m00039	47	249095	2	1	TTHERM_00148840
	3740.m00002	35	341552	1	1	TTHERM_00762860			3691.m00113	50	43560	1	1	TTHERM_00300410				3690.m00080	39	39818	3	1	TTHERM_00268000				3696.m00019	47	144021	1	1	TTHERM_00304300
	3744.m00016	35	18001	1	1	TTHERM_00705190			122.m00124	50	14902	2	1	TTHERM_00753580				23.m00324	39	311549	2	2	TTHERM_00263630				3690.m00133	47	34025	1	1	TTHERM_00274520
	40.m00273	35	32579	1	1	TTHERM_00382310			1.m00882	50	156513	2	1	TTHERM_00013280				40.m00279	38	124422	1	1	TTHERM_00382370				3689.m00133	47	99941	1	1	TTHERM_00339610
	3719.m00032	35	183732	2	1	TTHERM_00476720			3714.m00055	50	44274	1	1	TTHERM_00410240				8.m00353	38	205282	4	3	TTHERM_00112790				3718.m00063	47	33507	2	1	TTHERM_00535740
	2.m02046	35	210838	2	1	TTHERM_00030240			108.m00157	50	43648	1	1	TTHERM_00697080				284.m00020	38	290385	1	1	TTHERM_01230170				101.m00161	47	35967	1	1	TTHERM_00675650
	3699.m00093	35	85019	1	1	TTHERM_00127000			198.m00076	50	61061	1	1	TTHERM_01016220				3718.m00110	38	56743	1	1	TTHERM_00537210				42.m00252	47	25314	1	1	TTHERM_00392900
	3710.m00098	35	130339	1	1	TTHERM_00467930			2.m02193	50	64816	3	1	TTHERM_00028640				3721.m00033	38	79631	1	1	TTHERM_00564150				7.m00540	46	82093	1	1	TTHERM_00106970
	3680.m00087	35	29601	1	1	TTHERM_00486610			3705.m00027	50	38748	1	1	TTHERM_00326830				3688.m00146	38	84776	1	1	TTHERM_00290700				3687.m00127	46	16435	1	1	TTHERM_00317230
	3717.m00022	35	48736	1	1	TTHERM_00522100			3697.m00043	50	73257	1	1	TTHERM_00188700				514.m00008	38	114070	3	2	TTHERM_01622860				3726.m00054	46	54723	2	2	TTHERM_00590060
	3724.m00048	35	41273	1	1	TTHERM_00658700			3704.m00040	49	21417	1	1	TTHERM_00444510				2.m02193	38	64816	1	1	TTHERM_00028640				6.m00651	46	31874	1	1	TTHERM_00094220
	3727.m00053	34	72087	1	1	TTHERM_00647310			1.m00853	48	26719	1	1	TTHERM_00012980				3734.m00052	38	47478	1	1	TTHERM_00683120				3689.m00153	46	51954	4	2	TTHERM_00339810
	3697.m00012	34	81539	1	1	TTHERM_00188390			117.m00166	48	85816	3	1	TTHERM_00726490				41.m00293	37	43805	1	1	TTHERM_00389900				110.m00091	46	185386	2	2	TTHERM_00703420
	3711.m00998	34	21591	1	1				3726.m00020	48	49045	1	1	TTHERM_00586720				3691.m01123	37	38012	1	1					3721.m00037	46	40638	2	2	TTHERM_00564190
	87.m00235	34	52259	1	1	TTHERM_00624670			3735.m00039	48	12756	1	1	TTHERM_00558030				2.m02094	37	49634	1	1	TTHERM_00036960				3726.m00107	46	56980	1	1	TTHERM_00591590
	3729.m00108	34	31145	1	1	TTHERM_00549640			3673.m00070	48	80253	1	1	TTHERM_00716350				3692.m00064	37	83414	1	1	TTHERM_00294910				3671.m00012	46	111632	1	1	TTHERM_00723030
	190.m00054	34	172127	1	1	TTHERM_01001240			3687.m00127	48	16435	1	1	TTHERM_00317230				1.m00665	37	94821	1	1	TTHERM_00006090				48.m00228	46	32992	2	1	TTHERM_00431240
	14.m00268	34	431824	1	1	TTHERM_00164950			236.m00032	48	48987	1	1	TTHERM_01106140				201.m00030	37	65909	1	1	TTHERM_01021880				76.m00209	46	104682	1	1	TTHERM_00571770
	3675.m00061	34	56096	1	1	TTHERM_00585100			336.m00019	48	74026	1	1	TTHERM_01344720				3693.m00142	37	33178	1	1	TTHERM_00375130				150.m00066	46	154835	2	2	TTHERM_00852750
	114.m00122	34	124373	1	1	TTHERM_00717920			3738.m00056	48	90070	1	1	TTHERM_00780980				3692.m00151	37	102169	1	1	TTHERM_00295780				3673.m00044	45	78462	1	1	TTHERM_00716090
	3736.m00677	34	26215	1	1				3679.m00139	47	26442	1	1	TTHERM_00421100				3.m01708	37	149261	1	1	TTHERM_00046390				30.m00283	45	61645	1	1	TTHERM_00312870
	21.m00273	34	18566	1	1	TTHERM_00245470			3671.m00055	47	75560	1	1	TTHERM_00723460				3717.m00078	37	108882	1	1	TTHERM_00522660				3689.m00161	45	37805	1	1	TTHERM_00339890
	2.m02043	34	150859	1	1	TTHERM_00035000			3724.m00051	47	38090	1	1	TTHERM_00658730				3685.m00064	37	99849	1	1	TTHERM_00600400				37.m00310	45	25573	1	1	TTHERM_00357070
	3691.m00174	33	265002	2	2	TTHERM_00302060			3735.m00070	46	36318	1	1	TTHERM_00558350				1.m00766	37	56084	1	1	TTHERM_00011120				48.m00308	45	15904	2	2	TTHERM_00434040
	87.m00166	33	57936	1	1	TTHERM_00622990			40.m00273	46	32579	1	1	TTHERM_00382310				3.m01999	36	65816	1	1	TTHERM_00046780				3710.m00085	45	24185	1	1	TTHERM_00467790
	3701.m00107	33	131515	1	1	TTHERM_00218940			91.m00104	46	64620	1	1	TTHERM_00636860				3692.m00010	36	228341	2	1	TTHERM_00293360				3729.m00075	45	61469	1	1	TTHERM_00548300
	214.m00056	33	129715	1	1	TTHERM_01054350			3724.m00074	46	31509	2	1	TTHERM_00658960				231.m00024	36	17706	1	1	TTHERM_01094780				1.m00639	45	42636	1	1	TTHERM_00004810
	131.m00130	33	26207	1	1	TTHERM_00784530			3.m01987	46	34175	1	1	TTHERM_00052310				52.m00282	36	41455	1	1	TTHERM_00450900				3737.m00016	45	46571	3	2	TTHERM_00688410
	8.m00486	33	80357	2	1	TTHERM_00122110			3709.m00009	46	468689	1	1	TTHERM_00473090				110.m00143	36	72602	2	1	TTHERM_00703940				37.m00246	45	33106	1	1	TTHERM_00355430
	109.m00102	33	77850	1	1	TTHERM_00700870			3719.m00025	45	18213	1	1	TTHERM_00476640				3731.m00050	36	153071	1	1	TTHERM_00670550				3699.m00281	45	83664	1	1	TTHERM_00130010
	1.m00695	33	22665	1	1	TTHERM_00006390			119.m00130	45	182365	2	2	TTHERM_00732840				88.m00151	36	60289	1	1	TTHERM_00628570				13.m00515	44	16532	1	1	TTHERM_00161660
	3696.m00159	33	234781	1	1	TTHERM_00310790			3707.m00258	45	278708	2	1	TTHERM_00069330				14.m00464	36	104921	1	1	TTHERM_00185750				310.m00041	44	46908	2	2	TTHERM_01289160
	2.m02123	33	62451	1	1	TTHERM_00035180			109.m00128	45	99012	1	1	TTHERM_00701130				3698.m00184	36	226581	2	2	TTHERM_00137910				3691.m00173	44	37166	1	1	TTHERM_00302050
	3735.m00011	33	312391	1	1	TTHERM_00557750			2.m02082	45	14925	1	1	TTHERM_00037460				40.m00239	35	132972	1	1	TTHERM_00379000				3716.m00982	44	30540	1	1
	3715.m00041	33	357549	1	1	TTHERM_00497300			13.m00476	45	53383	1	1	TTHERM_00161250				154.m00115	35	0	1	1					3697.m00137	44	101874	2	1	TTHERM_00190640
	3709.m00044	33	10920	1	1	TTHERM_00474440			3710.m00106	45	23887	2	1	TTHERM_00468010				32.m02509	35	19046	1	1					3700.m00089	43	59603	1	1	TTHERM_00149340
	253.m00041	32	96651	1	1	TTHERM_01145010			198.m00061	45	53533	1	1	TTHERM_01016070				17.m00253	35	140863	1	1	TTHERM_00197780				260.m00019	43	24929	2	1	TTHERM_01164080
	54.m00250	32	100287	1	1	TTHERM_00463420			13.m00286	45	62445	1	1	TTHERM_00155370				3.m01633	35	45976	1	1	TTHERM_00052400				3716.m00034	43	43914	2	2	TTHERM_00499590
	42.m00253	32	123070	1	1	TTHERM_00392910			209.m00063	45	32769	2	1	TTHERM_01044770				269.m00023	35	464846	1	1	TTHERM_01193560				110.m00135	43	126924	3	2	TTHERM_00703860
	3698.m00251	32	163104	1	1	TTHERM_00138580			1.m00720	44	193807	1	1	TTHERM_00008620				95.m00117	35	67567	2	2	TTHERM_00653840				3711.m00047	42	25232	2	2	TTHERM_00492760
	2.m02198	32	82841	1	1	TTHERM_00039300			3692.m00081	44	30980	1	1	TTHERM_00295080				3704.m00107	35	38773	1	1	TTHERM_00446190				101.m00164	43	20339	1	1	TTHERM_00675680
	99.m00148	32	20908	1	1	TTHERM_00666540			206.m00036	44	88701	1	1	TTHERM_01035520				3721.m00107	35	23142	1	1	TTHERM_00566890				3723.m00041	42	139978	1	1	TTHERM_00509130
	3738.m00040	32	63807	1	1	TTHERM_00780820			171.m00051	44	66310	1	1	TTHERM_00941360				3699.m00026	35	106636	1	1	TTHERM_00125330				145.m00078	42	53054	1	1	TTHERM_00834960
	172.m00063	31	66948	1	1	TTHERM_00942790			52.m00301	44	417983	1	1	TTHERM_00454060				3693.m00078	35	143917	2	1	TTHERM_00372450				86.m01488	42	12762	1	1
	120.m00138	31	15464	1	1	TTHERM_00736550			3717.m00077	44	47792	1	1	TTHERM_00522650				3707.m00185	34	136283	1	1	TTHERM_00061570				180.m00051	42	27205	2	2	TTHERM_00969620
	3.m01702	31	94025	1	1	TTHERM_00046530			3707.m00152	44	46967	1	1	TTHERM_00059240				287.m00026	34	133285	1	1	TTHERM_01243440				6.m00492	42	24494	1	1	TTHERM_00086690
	3700.m00202	31	45506	1	1	TTHERM_00151470			117.m00110	44	86077	1	1	TTHERM_00725920				268.m00033	34	83853	1	1	TTHERM_01188400				87.m00194	42	71303	1	1	TTHERM_00624260
	3685.m00086	31	166014	1	1	TTHERM_00600620			54.m00251	44	238696	1	1	TTHERM_00463430				3701.m00030	34	92756	1	1	TTHERM_00217170				3684.m00074	42	56355	1	1	TTHERM_00530200
	3699.m00178	31	143411	1	1	TTHERM_00128850			3729.m00108	44	31145	1	1	TTHERM_00549640				90.m00122	34	122972	1	1	TTHERM_00632890				173.m00050	42	200027	2	1	TTHERM_00945250
	7.m00350	31	176294	1	1	TTHERM_00100030			3735.m00097	44	72882	1	1	TTHERM_00558630				167.m00098	34	250816	1	1	TTHERM_00930820				3694.m00041	42	76722	1	1	TTHERM_00277490
	3701.m01484	31	18516	1	1				3737.m00032	43	43326	1	1	TTHERM_00688570				3742.m00022	34	31714	1	1	TTHERM_00755940				48.m00194	41	53857	1	1	TTHERM_00429910
	41.m00290	31	195675	1	1	TTHERM_00389870			133.m00095	43	114858	1	1	TTHERM_00790800				3728.m00034	34	368589	1	1	TTHERM_00538820				3687.m00083	41	70167	1	1	TTHERM_00316680
	3736.m00022	31	97464	1	1	TTHERM_00660340			3702.m00267	43	74263	1	1	TTHERM_00146410				2.m02374	34	44967	1	1	TTHERM_00030200				3738.m00038	41	188688	1	1	TTHERM_00780800
	1.m00959	31	131095	1	1	TTHERM_00016040			7.m00466	43	124040	1	1	TTHERM_00105150				171.m00077	34	24731	1	1	TTHERM_00941540				114.m00074	41	179549	1	1	TTHERM_00717410
	225.m00057	31	118285	1	1	TTHERM_01084360			149.m00059	43	21843	1	1	TTHERM_00849320				154.m00087	34	168165	1	1	TTHERM_00864990				3729.m00109	41	97720	1	1	TTHERM_00549650
	5.m00433	31	212747	1	1	TTHERM_00077360			88.m00165	43	81797	1	1	TTHERM_00628710				107.m00099	34	15942	1	1	TTHERM_00694350				2.m02374	41	44967	3	1	TTHERM_00030200
	16.m00267	31	78144	1	1	TTHERM_00193280			19.m00302	42	33802	1	1	TTHERM_00226000				3698.m00201	34	31496	1	1	TTHERM_00138080				3735.m00071	41	24964	1	1	TTHERM_00558360
	3742.m00015	30	56527	1	1	TTHERM_00755870			3721.m00042	42	45089	1	1	TTHERM_00564240				330.m00016	34	209210	2	1	TTHERM_01332080				3736.m00047	40	149973	1	1	TTHERM_00661590
	206.m00056	30	103909	1	1	TTHERM_01035720			17.m00260	42	37957	1	1	TTHERM_00197850				162.m00058	33	67666	1	1	TTHERM_00912220				3706.m00024	40	120680	2	1	TTHERM_00237490
	236.m00032	30	48987	1	1	TTHERM_01106140			1.m00814	42	111529	1	1	TTHERM_00011600				3692.m00107	33	70549	1	1	TTHERM_00295340				3707.m00026	40	27088	2	2	TTHERM_00055970
	3671.m00076	30	148103	1	1	TTHERM_00723670			310.m00041	42	46908	1	1	TTHERM_01289160				38.m00267	33	302072	1	1	TTHERM_00363160				1178.m00002	40	26393	1	1	TTHERM_02181710
	3720.m00106	30	96835	1	1	TTHERM_00562810			212.m00071	42	75138	1	1	TTHERM_01050700				158.m00071	33	33620	1	1	TTHERM_00888050				3676.m00070	40	43236	1	1	TTHERM_00773760
	3726.m00102	30	49817	1	1	TTHERM_00591540			72.m00143	42	37116	1	1	TTHERM_00551160				108.m01528	33	0	1	1					30.m00364	40	57777	1	1	TTHERM_00313680
	30.m00308	30	205440	1	1	TTHERM_00313120			140.m00061	42	28784	2	1	TTHERM_00821870				151.m00094	33	87823	1	1	TTHERM_00856550				3719.m00087	39	30841	1	1	TTHERM_00481270
	108.m00163	30	51921	1	1	TTHERM_00697150			3698.m00230	42	76791	1	1	TTHERM_00138370				3707.m00308	33	27850	1	1	TTHERM_00070840				6.m00538	39	128339	2	2	TTHERM_00088140
									3687.m00149	41	141056	2	1	TTHERM_00317450				156.m00110	33	38204	1	1	TTHERM_00879280				3738.m00035	39	238051	1	1	TTHERM_00780770
									77.m00160	41	48859	1	1	TTHERM_00575580				1.m00983	33	39007	1	1	TTHERM_00016280				3721.m00086	39	29803	1	1	TTHERM_00566680
									2.m02095	41	555257	2	1	TTHERM_00037700				117.m00086	32	54948	2	2	TTHERM_00724690				19.m00288	39	33148	1	1	TTHERM_00225860
									3701.m00146	41	70396	1	1	TTHERM_00219330				133.m00078	32	258359	3	2	TTHERM_00790630				3704.m00140	39	32856	1	1	TTHERM_00446510
									3678.m00035	41	132916	2	1	TTHERM_00947660				3690.m00081	32	162386	1	1	TTHERM_00268010				3738.m00043	39	76872	1	1	TTHERM_00780850
									169.m00070	41	76871	1	1	TTHERM_00937710				8.m00327	32	155430	1	1	TTHERM_00112530				30.m00264	39	386082	1	1	TTHERM_00312680
									3735.m00064	41	72252	2	1	TTHERM_00558290				137.m00098	32	112757	2	1	TTHERM_00808080				3698.m00253	39	413189	1	1	TTHERM_00138600
									3689.m00142	41	37088	1	1	TTHERM_00339700				192.m00091	31	41341	1	1	TTHERM_01004930				3688.m00002	39	258414	2	2	TTHERM_00285250
									351.m00010	41	29331	1	1	TTHERM_01368740				72.m00113	31	222697	1	1	TTHERM_00550820				287.m00026	39	133285	2	1	TTHERM_01243440
									30.m00205	40	96809	1	1	TTHERM_00312080				47.m00191	31	128802	3	1	TTHERM_00424620				237.m00054	39	54431	1	1	TTHERM_01107480
									186.m00051	40	66100	1	1	TTHERM_00992730				3690.m00030	31	43640	1	1	TTHERM_00266490				148.m00094	39	37401	1	1	TTHERM_00848090
									48.m00253	40	44717	1	1	TTHERM_00433470				262.m00020	31	45960	1	1	TTHERM_01169360				96.m00173	39	37126	1	1	TTHERM_00656100
									180.m00051	40	27205	1	1	TTHERM_00969620				3704.m00119	31	36887	1	1	TTHERM_00446300				8.m00472	39	58615	1	1	TTHERM_00120980
									2.m02029	39	81581	3	1	TTHERM_00039030				3687.m00068	30	23166	1	1	TTHERM_00316530				3686.m00026	39	28244	1	1	TTHERM_00470650
									3719.m00042	39	49988	1	1	TTHERM_00476820				3724.m00074	30	31509	1	1	TTHERM_00658960				3695.m00019	38	48111	1	1	TTHERM_00343440
									3709.m00089	39	43787	1	1	TTHERM_00474910				3692.m00090	30	23385	1	1	TTHERM_00295170				3671.m00073	38	108446	2	2	TTHERM_00723640
									99.m00115	39	55840	1	1	TTHERM_00666210													117.m00110	38	86077	1	1	TTHERM_00725920
									119.m00111	39	60222	1	1	TTHERM_00732650													3694.m00113	38	406945	1	1	TTHERM_00283270
									3703.m00161	39	106684	1	1	TTHERM_00352220													162.m00073	38	96909	1	1	TTHERM_00913400
									3707.m00026	39	27088	1	1	TTHERM_00055970													3685.m00086	38	166014	2	2	TTHERM_00600620
									5.m00350	39	73506	1	1	TTHERM_00075550													7.m00523	37	29472	1	1	TTHERM_00106800
									54.m00255	39	92029	1	1	TTHERM_00463470													183.m00031	37	218408	1	1	TTHERM_00979820
									47.m00191	38	128802	2	1	TTHERM_00424620													3699.m00205	37	123902	1	1	TTHERM_00129210
									1.m00565	38	24473	2	1	TTHERM_00001080													8.m00475	37	607600	2	2	TTHERM_00121010
									259.m00034	38	148218	2	2	TTHERM_01159970													8.m00329	37	72130	1	1	TTHERM_00112550
									3706.m00097	36	62208	2	2	TTHERM_00239290													157.m00098	37	160403	1	1	TTHERM_00886950
									3696.m00043	38	31688	1	1	TTHERM_00305590													261.m00027	37	180617	2	2	TTHERM_01166280
									3723.m00076	38	28979	1	1	TTHERM_00518480													72.m00116	37	103722	1	1	TTHERM_00550850
									3738.m00004	38	24859	1	1	TTHERM_00780460													1.m00972	37	15531	1	1	TTHERM_00016170
									41.m00204	38	99447	1	1	TTHERM_00387030													3735.m00093	37	31999	1	1	TTHERM_00558590
									3687.m00183	37	12055	1	1	TTHERM_00318790													3721.m00108	37	97804	1	1	TTHERM_00566900
									3726.m00054	37	54723	1	1	TTHERM_00590060													7.m00422	36	46565	1	1	TTHERM_00102730
									514.m00008	37	114070	3	1	TTHERM_01622860													3687.m00014	36	112334	1	1	TTHERM_00315990
									30.m00234	37	137261	2	1	TTHERM_00312380													3721.m00107	36	23142	1	1	TTHERM_00566890
									82.m00118	37	64714	1	1	TTHERM_00592750													52.m00272	36	88025	1	1	TTHERM_00450800
									6.m00580	36	78545	2	1	TTHERM_00091530													314.m00021	36	41755	1	1	TTHERM_01298470
									3736.m00048	36	244987	1	1	TTHERM_00661600													3707.m00002	36	89595	1	1	TTHERM_00053740
									30.m00258	36	104247	1	1	TTHERM_00312620													108.m00181	36	29333	1	1	TTHERM_00697370
									23.m00324	36	311549	1	1	TTHERM_00263630													3698.m00184	36	226581	3	1	TTHERM_00137910
									137.m00119	36	103598	1	1	TTHERM_00809300													705.m00002	35	28563	1	1	TTHERM_01832970
									3682.m00030	36	23020	1	1	TTHERM_00823690													40.m00166	35	33405	1	1	TTHERM_00377280
									30.m00213	36	36112	1	1	TTHERM_00312160													87.m00234	35	30511	1	1	TTHERM_00624660
									37.m00310	36	25573	1	1	TTHERM_00357070													3683.m00017	35	194343	1	1	TTHERM_00825230
									14.m00453	36	123807	1	1	TTHERM_00185640													132.m00083	35	140563	1	1	TTHERM_00786970
									3702.m00067	36	135404	1	1	TTHERM_00142400													3694.m00062	35	99422	1	1	TTHERM_00279700
									205.m00046	35	30546	1	1	TTHERM_01031160													3714.m00058	35	34188	1	1	TTHERM_00410270
									41.m02878	35	204762	1	1														236.m00038	35	102264	1	1	TTHERM_01106200
									277.m00021	35	23607	1	1	TTHERM_01215020													52.m00203	35	95751	2	1	TTHERM_00449070
									3673.m00018	35	194777	1	1	TTHERM_00715810													3711.m00042	35	110503	1	1	TTHERM_00492710
									3702.m00151	34	72387	1	1	TTHERM_00145240													3691.m00109	35	245719	1	1	TTHERM_00300370
									200.m00044	34	17924	1	1	TTHERM_01020640													3734.m00045	35	49287	1	1	TTHERM_00683050
									89.m00153	34	39645	1	1	TTHERM_00630460													99.m00151	35	79524	1	1	TTHERM_00666570
									3702.m00104	34	23928	1	1	TTHERM_00143770													3735.m00070	35	36318	1	1	TTHERM_00558350
									23.m00370	34	15595	1	1	TTHERM_00265190													190.m00076	35	45561	1	1	TTHERM_01001470
									324.m00016	34	123463	1	1	TTHERM_01321540													1.m00991	35	44485	1	1	TTHERM_00016370
									231.m00025	34	146279	1	1	TTHERM_01094790													3689.m00175	35	423161	1	1	TTHERM_00340030
									3716.m00068	34	200700	1	1	TTHERM_00500930													3687.m00149	35	141056	2	1	TTHERM_00317450
									3728.m00046	34	203574	1	1	TTHERM_00538940													3700.m00155	34	159651	1	1	TTHERM_00150000
									41.m00194	33	53335	1	1	TTHERM_00384950													3703.m00007	34	312828	1	1	TTHERM_00347980
									3707.m00261	33	98585	1	1	TTHERM_00069360													108.m00136	34	88201	1	1	TTHERM_00695880
									3698.m00088	33	16851	1	1	TTHERM_00134940													86.m00190	34	310340	1	1	TTHERM_00621610
									48.m00228	33	32992	1	1	TTHERM_00431240													3687.m00026	34	88402	1	1	TTHERM_00316110
									3687.m00182	33	481069	1	1	TTHERM_00318780													271.m00039	34	58428	1	1	TTHERM_01197080
									293.m00026	33	75646	1	1	TTHERM_01251270													158.m00071	34	33620	2	1	TTHERM_00888050
									42.m00225	32	30838	1	1	TTHERM_00392630													14.m00500	34	35267	1	1	TTHERM_00187160
									1.m00799	32	57205	1	1	TTHERM_00011450													3690.m00071	34	22344	1	1	TTHERM_00267910
									3679.m00129	32	149725	1	1	TTHERM_00420990													198.m00067	34	33342	1	1	TTHERM_01016130
									3717.m00022	32	48736	1	1	TTHERM_00522100													3689.m00141	34	50265	1	1	TTHERM_00339690
									287.m00021	32	15492	1	1	TTHERM_01242400													52.m00205	34	28696	1	1	TTHERM_00449090
									3700.m00031	32	52045	1	1	TTHERM_00148760													124.m00116	34	157754	1	1	TTHERM_00759010
									3715.m00041	32	357549	1	1	TTHERM_00497300													180.m00070	33	47517	2	2	TTHERM_00971800
									3711.m00145	32	121056	1	1	TTHERM_00494840													3692.m00165	33	93952	1	1	TTHERM_00295920
									3.m02033	32	123907	1	1	TTHERM_00046360													3726.m00009	33	55514	1	1	TTHERM_00586610
									1.m00916	32	94304	1	1	TTHERM_00013620													45.m00249	33	125080	1	1	TTHERM_00418350
									3714.m00078	31	246954	1	1	TTHERM_00411470													3.m02033	33	123907	1	1	TTHERM_00046360
									172.m00063	31	66948	1	1	TTHERM_00942790													90.m00122	33	122972	1	1	TTHERM_00632890
									3721.m00028	31	75995	1	1	TTHERM_00564100													135.m00102	33	95755	1	1	TTHERM_00798120
									3679.m00100	31	127832	1	1	TTHERM_00420700													88.m00151	33	60289	1	1	TTHERM_00628570
									3719.m00064	31	16641	1	1	TTHERM_00477040													3698.m00139	33	89391	1	1	TTHERM_00136460
									17.m00465	31	115008	1	1	TTHERM_00214750													52.m00282	33	41455	1	1	TTHERM_00450900
									1.m00905	31	105253	1	1	TTHERM_00013510													3717.m00045	32	202458	1	1	TTHERM_00522330
									1.m01106	31	52168	1	1	TTHERM_00024450													21.m00232	32	82279	1	1	TTHERM_00245050
									3694.m00170	30	44005	1	1	TTHERM_00283840													3697.m00119	32	70505	2	2	TTHERM_00189460
									1.m00959	30	131095	1	1	TTHERM_00016040													14.m00424	32	49544	1	1	TTHERM_00185350
									47.m00249	30	181395	1	1	TTHERM_00426190													3734.m00049	32	17612	1	1	TTHERM_00683090
									5.m00366	30	404529	1	1	TTHERM_00075700													3725.m00018	32	17925	1	1	TTHERM_00614840
									247.m00054	30	93168	1	1	TTHERM_01129780													1.m00864	32	32196	1	1	TTHERM_00013100
									22.m00290	30	70441	1	1	TTHERM_00255600													3675.m00029	32	108791	1	1	TTHERM_00584770
									3683.m00022	30	105542	1	1	TTHERM_00825280													3676.m00055	31	31131	1	1	TTHERM_00773610
									19.m00260	30	68703	1	1	TTHERM_00224590													138.m00123	31	74532	1	1	TTHERM_00812970
									3676.m00037	30	37985	1	1	TTHERM_00773430													3.m01694	31	278307	1	1	TTHERM_00046960
																											3723.m00095	31	100583	2	2	TTHERM_00518670
																											8.m00309	31	87123	1	1	TTHERM_00112350
																											212.m00070	31	27557	1	1	TTHERM_01050690
																											3725.m00039	30	80529	1	1	TTHERM_00616060
																											143.m00087	30	107550	1	1	TTHERM_00827050
																											3717.m00113	30	58523	1	1	TTHERM_00523010
																											13.m00335	30	275975	1	1	TTHERM_00157860
																											38.m00224	30	35243	1	1	TTHERM_00361740
