# Supplementary material for: Ccdc113/Ccdc96 complex, a novel regulator of ciliary beating that connects radial spoke 3 to dynein g and the nexin link
Source: PLoS Genet. 2021 Mar 4;17(3):e1009388. doi: 10.1371/journal.pgen.1009388 (PMC7987202; doi:10.1371/journal.pgen.1009388)
Supplement: S4 Table — About 0.25 mg of ciliary proteins was analyzed in each sample. Proteins present in both control and experimental samples are highlighted in green. (XLSX) [file pgen.1009388.s013.xlsx]

## Sheet: Arkusz1
	WT - Exp 1								DRC3-coDel - Exp 1									WT - Exp 2								DRC3-coDel - Exp 2
	Accession	Score	Mass	Matches	Sequences	Description			Accession	Score	Mass	Matches	Sequences	Description				Accession	Score	Mass	Matches	Sequences	Description			Accession	Score	Mass	Matches	Sequences	Description
	3735.m00096	119553	49969	1470	21	TTHERM_00558620			3703.m00089	113004	49953	1726	23	TTHERM_00348510				3735.m00096	122878	50069	1598	38	TTHERM_00558620			3735.m00096	140704	50069	1769	37	TTHERM_00558620
	3703.m00089	89569	49953	1325	22	TTHERM_00348510			3735.m00096	86913	49969	1243	23	TTHERM_00558620				3703.m00089	103924	50052	1672	35	TTHERM_00348510			3703.m00089	93000	50052	1409	32	TTHERM_00348510
	304.m00025	31311	536029	581	173	TTHERM_01276420	Dyh3		304.m00025	30986	536029	618	177	TTHERM_01276420	Dyh3			84.m00113	54521	43223	604	7	TTHERM_00606960			84.m00113	81936	43223	808	7	TTHERM_00606960
	3716.m00005	29349	531625	606	179	TTHERM_00499300	Dyh4		3716.m00005	30467	531625	663	193	TTHERM_00499300	Dyh4			304.m00025	28313	536680	549	217	TTHERM_01276420			304.m00025	17099	536680	290	145	TTHERM_01276420
	3680.m00086	25655	483979	475	145	TTHERM_00486600	Dyh5		3680.m00086	25509	483979	530	158	TTHERM_00486600	Dyh5			3716.m00005	25612	532210	584	229	TTHERM_00499300			3716.m00005	14696	532210	313	157	TTHERM_00499300
	48.m00284	6427	478813	137	70	TTHERM_00433800			3737.m00022	6985	510437	160	91	TTHERM_00688470	Dyh6			3680.m00086	21871	484630	477	187	TTHERM_00486600			3680.m00086	13529	484630	262	121	TTHERM_00486600
	3737.m00022	5110	510437	112	65	TTHERM_00688470	Dyh6		162.m00065	6659	564064	154	84	TTHERM_00912290	Dyh7			3737.m00022	7699	510911	173	111	TTHERM_00688470			3737.m00022	4693	510911	87	60	TTHERM_00688470
	162.m00065	4224	564064	85	56	TTHERM_00912290	Dyh7		48.m00284	6019	478813	147	80	TTHERM_00433800				48.m00284	7128	479420	149	94	TTHERM_00433800			129.m00064	2947	515389	56	40	TTHERM_00774810
	256.m00018	4191	460603	83	48	TTHERM_01151430			256.m00018	4709	460603	104	62	TTHERM_01151430				162.m00065	7087	564538	153	94	TTHERM_00912290			22.m00270	2666	506850	54	40	TTHERM_00252430
	129.m00064	4069	514738	80	45	TTHERM_00774810			129.m00064	3544	514738	82	46	TTHERM_00774810				256.m00018	5506	461188	115	79	TTHERM_01151430			16.m00291	1157	481243	31	24	TTHERM_00193520	Dyh24
	22.m00270	3268	506166	66	40	TTHERM_00252430			203.m00051	3383	498317	68	43	TTHERM_01027670				129.m00064	4629	515389	96	63	TTHERM_00774810			3721.m00078	1131	521588	25	20	TTHERM_00565600
	203.m00051	2755	498317	55	32	TTHERM_01027670			22.m00270	3124	506166	87	51	TTHERM_00252430				3735.m00098	4187	490619	81	54	TTHERM_00558640			163.m00052	394	658887	10	6	TTHERM_00919540
	3735.m00098	2480	490023	55	30	TTHERM_00558640			3735.m00098	2670	490023	63	40	TTHERM_00558640				22.m00270	3856	506850	78	54	TTHERM_00252430			68.m00136	326	546552	11	7	TTHERM_00531870
	3721.m00078	2164	521147	55	40	TTHERM_00565600			3721.m00078	2104	521147	67	34	TTHERM_00565600				203.m00051	3160	498880	69	51	TTHERM_01027670			3679.m00064	272	512136	8	5	TTHERM_00420340
	19.m00324	1806	114000	50	21	TTHERM_00227220			16.m00291	1456	480714	42	27	TTHERM_00193520	Dyh24			3721.m00078	2182	521588	60	48	TTHERM_00565600			3.m01885	52	542777	2	2	TTHERM_00047540
	16.m00291	1454	480714	37	20	TTHERM_00193520	Dyh24		68.m00136	1002	545890	25	11	TTHERM_00531870				16.m00291	2143	481243	51	40	TTHERM_00193520	dyh24		245.m00028	16956	36222	182	16	TTHERM_01125120
	3711.m00055	1400	62514	34	16	TTHERM_00492840			163.m00052	634	658170	14	9	TTHERM_00919540				3688.m00161	1186	182358	26	19	TTHERM_00290850			6.m00493	4691	85374	84	26	TTHERM_00086700
	140.m00071	875	490310	18	7	TTHERM_00821980	Dyh20		3679.m00064	386	511606	9	4	TTHERM_00420340				3678.m00012	1074	497458	26	16	TTHERM_00947430			99.m00112	4666	65466	127	23	TTHERM_00666180
	68.m00136	822	545890	23	11	TTHERM_00531870			229.m00039	217	302929	5	4	TTHERM_01092380				3711.m00054	937	551129	20	16	TTHERM_00492830			48.m00284	4651	479420	87	61	TTHERM_00433800
	163.m00052	546	658170	17	12	TTHERM_00919540			149.m00089	208	556796	8	2	TTHERM_00850620				140.m00071	844	490917	18	12	TTHERM_00821980	Dyh20		256.m00018	4356	461188	76	44	TTHERM_01151430
	3679.m00064	479	511606	17	8	TTHERM_00420340			3674.m00048	52	349805	2	2	TTHERM_00691570				68.m00136	762	546552	20	10	TTHERM_00531870			3735.m00098	1956	490619	41	29	TTHERM_00558640
	3711.m00054	293	550533	9	8	TTHERM_00492830			96.m00145	9070	48652	173	18	TTHERM_00655820				181.m00060	755	28982	24	14	TTHERM_00974270			203.m00051	1860	498880	40	27	TTHERM_01027670
	3.m01918	261	85058	7	5	TTHERM_00044960			3687.m00124	8879	117962	176	54	TTHERM_00317200				235.m00033	535	506590	12	7	TTHERM_01104900	Dyh13		3687.m00124	4554	118028	98	34	TTHERM_00317200
	149.m00089	226	556796	9	3	TTHERM_00850620			152.m00110	50	201452	2	2	TTHERM_00859280				163.m00052	472	658887	15	10	TTHERM_00919540			162.m00065	4217	564538	76	51	TTHERM_00912290
	3697.m00251	175	76501	3	3	TTHERM_00191790	CDC2, in coDel Exp2		19.m00438	41	22040	3	2	TTHERM_00227210				3710.m00072	440	17082	9	4	TTHERM_00467660			96.m00145	4078	48729	95	21	TTHERM_00655820
	3680.m00066	150	157227	5	2	TTHERM_00486400	ciliate specific		13.m00343	6247	55690	103	19	TTHERM_00157940				3729.m00038	244	397674	4	3	TTHERM_00545830	in coDel Exp1		3697.m00252	3857	99387	61	25	TTHERM_00191800
	3689.m00020	131	71274	8	2	TTHERM_00334400	ser-thre phosphatase		170.m00104	6120	94116	118	34	TTHERM_00938820				149.m00089	227	557436	9	4	TTHERM_00850620	in coDel Exp1		13.m00343	3850	55789	63	21	TTHERM_00157940
	182.m00068	118	177238	7	2	TTHERM_00977710	cation channel		3702.m00238	116	176275	4	2	TTHERM_00146120				37.m00213	215	515227	6	5	TTHERM_00355100	Dyh23		16.m00315	3456	107339	73	34	TTHERM_00193760
	3730.m00067	104	71038	3	2	TTHERM_00678560	dehydrogenase		3706.m00104	105	144638	5	2	TTHERM_00239360				3680.m00066	113	157360	4	2	TTHERM_00486400	ciliate specific		241.m00033	3402	23957	46	12	TTHERM_01117320
	3695.m00155	62	163305	3	2	TTHERM_00346880	cation channel		3697.m00168	5483	42429	78	11	TTHERM_00190950	actin			3700.m00106	112	834201	6	5	TTHERM_00149510	dynein heavy chain		3716.m00032	3398	28583	55	16	TTHERM_00499570
	3687.m00124	12661	117962	244	55	TTHERM_00317200			16.m00315	5376	107250	126	40	TTHERM_00193760				3729.m00067	107	126629	4	4	TTHERM_00548140	Importin beta		170.m00104	3391	94293	76	25	TTHERM_00938820
	19.m00438	263	22040	8	2	TTHERM_00227210			3701.m00014	5346	28206	107	21	TTHERM_00216010				86.m00163	100	236844	12	7	TTHERM_00621340			60.m00215	3382	11666	36	1	TTHERM_00491130
	170.m00104	8504	94116	141	32	TTHERM_00938820			13.m00428	2040	28708	53	13	TTHERM_00160770				3707.m00333	91	114845	3	3	TTHERM_00071090	kinesin motor		48.m00304	3209	55814	56	14	TTHERM_00434000
	3706.m00104	97	144638	6	3	TTHERM_00239360			3725.m00029	178	41244	6	2	TTHERM_00615960				3699.m00031	89	180424	7	3	TTHERM_00125380	ser/thre kinase		140.m00054	3106	433491	58	32	TTHERM_00821790
	3702.m00238	94	176275	3	2	TTHERM_00146120			3680.m00141	4802	85008	80	23	TTHERM_00487150				138.m00104	49	10187	3	3	TTHERM_00812780			3697.m00168	2933	42528	54	14	TTHERM_00190950	actin
	16.m00315	6829	107250	149	47	TTHERM_00193760			6.m00549	4527	198263	91	37	TTHERM_00089240				245.m00028	10232	36222	122	16	TTHERM_01125120			3702.m00096	2721	73072	67	21	TTHERM_00143690
	231.m00034	6806	73893	151	30	TTHERM_01094880			5.m00520	4251	78948	86	25	TTHERM_00079230				13.m00343	6471	55789	109	25	TTHERM_00157940			3701.m00014	2588	28228	51	15	TTHERM_00216010
	5.m00520	6765	78948	130	28	TTHERM_00079230			3677.m00066	3872	179429	78	35	TTHERM_00649260				3687.m00124	6218	118028	136	45	TTHERM_00317200			13.m00428	1813	28730	37	12	TTHERM_00160770
	13.m00343	6515	55690	94	18	TTHERM_00157940			3713.m00146	3533	57701	90	28	TTHERM_00406590				170.m00104	5402	94293	103	36	TTHERM_00938820			77.m00207	2572	65720	46	21	TTHERM_00577080
	96.m00145	6383	48652	122	15	TTHERM_00655820			17.m00398	3515	17751	78	15	TTHERM_00205170				23.m00364	5153	135264	111	39	TTHERM_00265100			5.m00520	2361	79047	50	22	TTHERM_00079230
	3675.m00036	6204	61086	109	21	TTHERM_00584850			3728.m00039	93	356054	5	2	TTHERM_00538870				6.m00549	4786	198660	114	52	TTHERM_00089240			3713.m00146	2332	57757	49	25	TTHERM_00406590
	3701.m00014	6078	28206	97	17	TTHERM_00216010			42.m00299	3482	74931	65	20	TTHERM_00394410				16.m00315	4755	107339	111	50	TTHERM_00193760			3707.m00090	2278	55281	21	8	TTHERM_00058610
	13.m00428	2126	28708	54	12	TTHERM_00160770			48.m00205	3327	34236	72	11	TTHERM_00430020				60.m00215	4442	11666	44	1	TTHERM_00491130			3700.m00030	2221	242620	47	29	TTHERM_00148750
	3725.m00029	168	41244	6	2	TTHERM_00615960			3704.m00118	3276	43642	60	14	TTHERM_00446290				96.m00145	4345	48729	96	19	TTHERM_00655820			129.m00110	2201	36929	52	17	TTHERM_00777250
	23.m00364	5964	135032	118	24	TTHERM_00265100			45.m00266	3240	23024	54	13	TTHERM_00418580				5.m00520	4273	79047	91	34	TTHERM_00079230			45.m00266	2186	23046	43	12	TTHERM_00418580
	6.m00493	5912	85308	112	30	TTHERM_00086700			140.m00054	3238	433105	64	44	TTHERM_00821790				72.m00131	3976	562414	105	67	TTHERM_00551040			231.m00034	2170	74036	49	21	TTHERM_01094880
	3713.m00146	5823	57701	113	32	TTHERM_00406590			231.m00034	3214	73893	80	22	TTHERM_01094880				3735.m00066	3893	496300	71	53	TTHERM_00558310			3675.m00036	2138	61141	48	19	TTHERM_00584850
	42.m00299	5664	74931	112	24	TTHERM_00394410			3717.m00104	3066	260643	53	29	TTHERM_00522920				3710.m00113	174	84586	5	4	TTHERM_00469080			13.m00537	2117	81997	43	21	TTHERM_00158520
	3717.m00104	5242	260643	110	49	TTHERM_00522920			3697.m00252	3053	99277	55	22	TTHERM_00191800				6.m00493	3879	85374	72	24	TTHERM_00086700			38.m00287	2096	93841	34	16	TTHERM_00365340
	6.m00549	5181	198263	106	40	TTHERM_00089240			3700.m00030	2883	242300	81	42	TTHERM_00148750				92.m00130	3822	199407	68	40	TTHERM_00641200			6.m00549	2091	198660	52	29	TTHERM_00089240
	47.m00290	4964	57791	78	21	TTHERM_00427590	RSP4		3680.m00053	48	100383	2	2	TTHERM_00486270				3744.m00017	1023	319000	28	24	TTHERM_00705200			3697.m00081	2076	51790	34	14	TTHERM_00189080
	45.m00266	4909	23024	70	13	TTHERM_00418580			3676.m00066	43	41699	2	2	TTHERM_00773720				3697.m00252	3773	99387	69	30	TTHERM_00191800			23.m00364	2026	135264	42	21	TTHERM_00265100
	3680.m00141	4867	85008	102	28	TTHERM_00487150			3703.m00077	2756	37532	55	10	TTHERM_00348390				269.m00022	3610	55849	54	22	TTHERM_01193550			76.m00152	1977	23121	32	10	TTHERM_00569200
	3697.m00168	4801	42429	66	14	TTHERM_00190950	actin		3675.m00036	2754	61086	65	17	TTHERM_00584850				140.m00054	3598	433491	79	53	TTHERM_00821790			47.m00290	1906	57835	33	16	TTHERM_00427590	RSP4
	3681.m00024	4786	67958	78	15	TTHERM_00441960			270.m00046	2710	23084	53	10	TTHERM_01194830				3702.m00096	3576	73072	87	25	TTHERM_00143690			13.m00432	1903	63220	46	17	TTHERM_00160810
	19.m00382	4605	50221	66	15	TTHERM_00227800			76.m00152	2617	23121	50	13	TTHERM_00569200				3677.m00066	3477	179529	78	48	TTHERM_00649260			13.m00431	477	43823	12	9	TTHERM_00160800
	3716.m00032	4570	28539	79	14	TTHERM_00499570			3702.m00096	2613	72961	58	18	TTHERM_00143690				3697.m00168	3412	42528	65	16	TTHERM_00190950	actin		84.m00099	1894	25740	23	9	TTHERM_00602860
	3720.m00003	4472	258981	88	37	TTHERM_00559720			129.m00110	2590	36907	64	15	TTHERM_00777250				231.m00034	3066	74036	79	29	TTHERM_01094880			3689.m00136	1823	69606	41	18	TTHERM_00339640
	3697.m00252	4464	99277	88	31	TTHERM_00191800			19.m00382	2452	50221	38	15	TTHERM_00227800				45.m00266	3041	23046	53	14	TTHERM_00418580			3701.m00092	1735	79843	39	14	TTHERM_00218790
	3704.m00118	4435	43642	77	14	TTHERM_00446290			196.m00047	2420	84274	44	23	TTHERM_01013160				84.m00099	2941	25740	43	13	TTHERM_00602860			120.m00116	256	82007	6	4	TTHERM_00735340
	3702.m00096	4266	72961	89	23	TTHERM_00143690			87.m00176	2406	48044	52	18	TTHERM_00623090				3680.m00141	2911	85163	65	26	TTHERM_00487150			48.m00206	1734	223239	37	26	TTHERM_00430030	PF6
	17.m00398	4102	17751	78	12	TTHERM_00205170			6.m00493	2330	85308	50	24	TTHERM_00086700				13.m00432	2859	63220	59	20	TTHERM_00160810			3680.m00135	1686	38859	31	12	TTHERM_00487090
	3703.m00077	3721	37532	58	10	TTHERM_00348390			13.m00432	2299	63187	52	16	TTHERM_00160810				13.m00431	520	43823	15	8	TTHERM_00160800			3706.m00052	1039	37433	13	7	TTHERM_00238830
	13.m00432	3665	63187	67	17	TTHERM_00160810			13.m00431	329	43779	15	7	TTHERM_00160800				3716.m00032	2835	28583	50	16	TTHERM_00499570			3695.m00071	98	159569	4	2	TTHERM_00343980
	13.m00431	664	43779	16	6	TTHERM_00160800			72.m00131	2295	561852	68	40	TTHERM_00551040				3700.m00030	2759	242620	77	54	TTHERM_00148750			30.m003249	97	179109	4	3
	3677.m00066	3435	179429	70	41	TTHERM_00649260			7.m00462	2283	71627	43	16	TTHERM_00105110				48.m00206	2666	223239	51	32	TTHERM_00430030	PF6		3686.m00028	57	74642	3	2	TTHERM_00470670
	87.m00176	3395	48044	66	22	TTHERM_00623090			222.m00042	397	71827	11	7	TTHERM_01080440	Hsp70a			48.m00205	2607	34258	60	16	TTHERM_00430020			3708.m00014	1674	87895	22	12	TTHERM_00437360
	3693.m00086	3305	234265	66	15	TTHERM_00372530			3681.m00024	2268	67958	45	14	TTHERM_00441960				3713.m00146	2554	57757	68	29	TTHERM_00406590			92.m00130	1656	199407	27	17	TTHERM_00641200
	3715.m00037	3304	110327	62	25	TTHERM_00497260			47.m00290	2265	57791	38	13	TTHERM_00427590	RSP4			16.m00460	2536	197262	66	34	TTHERM_00196190			3735.m00042	1656	88685	23	11	TTHERM_00558060
	77.m00207	3233	65676	60	24	TTHERM_00577080			13.m00537	2245	81942	51	18	TTHERM_00158520				3693.m00086	2478	234629	55	23	TTHERM_00372530			72.m00131	1574	562414	41	33	TTHERM_00551040
	3686.m00146	81	83396	2	1	TTHERM_00471910			92.m00130	2129	199186	41	21	TTHERM_00641200				13.m00537	2356	81997	57	29	TTHERM_00158520			3703.m00077	1556	37554	32	11	TTHERM_00348390
	3697.m00275	3142	61182	46	18	TTHERM_00192030			19.m00360	2116	55036	47	17	TTHERM_00227580				3681.m00024	2329	68069	55	19	TTHERM_00441960			3680.m00141	1538	85163	41	18	TTHERM_00487150
	7.m00462	3141	71627	57	18	TTHERM_00105110			16.m00460	2094	197151	46	29	TTHERM_00196190				196.m00047	2259	84307	49	26	TTHERM_01013160			3701.m00148	1537	55926	23	12	TTHERM_00219350
	13.m00537	3121	81942	73	24	TTHERM_00158520			134.m00090	2092	52961	35	15	TTHERM_00794110				252.m00032	2256	198871	48	34	TTHERM_01142770			48.m00205	1534	34258	30	9	TTHERM_00430020
	3702.m00023	1034	74633	19	9	TTHERM_00140960			47.m00167	2085	145755	39	16	TTHERM_00423390				3675.m00036	2190	61141	56	23	TTHERM_00584850			3736.m00053	1492	25189	25	9	TTHERM_00661650
	3709.m00003	279	52211	6	4	TTHERM_00473030			47.m02286	748	147360	18	8					3701.m00014	2188	28228	46	16	TTHERM_00216010			7.m00462	1462	71682	29	17	TTHERM_00105110
	87.m00170	76	176317	2	2	TTHERM_00623030			3716.m00985	736	147498	14	6					13.m00428	2029	28730	43	13	TTHERM_00160770			14.m00361	223	72174	3	2	TTHERM_00171850
	84.m00099	3110	25696	52	13	TTHERM_00602860			3715.m00037	2071	110327	42	22	TTHERM_00497260				3700.m00078	2146	67674	49	26	TTHERM_00149230			16.m00394	1441	145968	24	14	TTHERM_00194540
	134.m00090	3066	52961	62	19	TTHERM_00794110			3735.m00066	2071	495759	48	34	TTHERM_00558310				42.m00299	2103	74976	55	23	TTHERM_00394410			76.m00171	1420	80072	40	18	TTHERM_00569410
	3735.m00042	3050	88618	55	21	TTHERM_00558060			3698.m00148	2057	31512	54	12	TTHERM_00137550				3704.m00118	2096	43675	39	15	TTHERM_00446290			3735.m00066	1418	496300	35	27	TTHERM_00558310
	140.m00054	3019	433105	59	39	TTHERM_00821790			3701.m00148	2049	55871	38	14	TTHERM_00219350				47.m00290	2075	57835	38	18	TTHERM_00427590	RSP4		271.m00043	1414	54435	23	9	TTHERM_01197120
	48.m00205	2939	34236	76	14	TTHERM_00430020			252.m00027	2047	85601	40	17	TTHERM_01142720				3735.m00042	2073	88685	37	16	TTHERM_00558060			3675.m00022	1391	156838	29	12	TTHERM_00584700
	270.m00046	2912	23084	54	8	TTHERM_01194830			3735.m00042	2035	88618	44	18	TTHERM_00558060				3710.m00100	2007	169775	43	28	TTHERM_00467950			270.m00046	1386	23140	33	7	TTHERM_01194830
	3701.m00148	2871	55871	63	20	TTHERM_00219350			3686.m00084	1990	38379	36	12	TTHERM_00471260				252.m00027	1976	85700	42	24	TTHERM_01142720			3710.m00100	1363	169775	26	18	TTHERM_00467950
	13.m00287	1444	57750	31	12	TTHERM_00155380			23.m00364	1975	135032	46	19	TTHERM_00265100				3703.m00077	1948	37554	45	13	TTHERM_00348390			54.m00196	1360	59172	17	10	TTHERM_00462870
	269.m00022	2853	55772	35	12	TTHERM_01193550			3715.m00132	1941	262654	37	22	TTHERM_00498220				129.m00110	1940	36929	55	14	TTHERM_00777250			3677.m00066	1349	179529	28	22	TTHERM_00649260
	72.m00131	2732	561852	62	41	TTHERM_00551040			3689.m00009	1906	22948	33	12	TTHERM_00334290				3715.m00132	1937	262853	45	33	TTHERM_00498220			3717.m00104	1343	261085	34	20	TTHERM_00522920
	92.m00130	2712	199186	53	29	TTHERM_00641200			3738.m00001	1847	185101	39	20	TTHERM_00780430				3701.m00160	1915	155304	39	28	TTHERM_00219470			3720.m00003	1342	259488	30	15	TTHERM_00559720
	129.m00110	2562	36907	66	14	TTHERM_00777250			3720.m00003	1798	258981	37	24	TTHERM_00559720				3721.m00099	1900	80013	36	17	TTHERM_00566810	RSP3B		3738.m00001	1339	185432	30	16	TTHERM_00780430
	129.m00112	223	35987	7	5	TTHERM_00777270			1.m00649	1776	51501	23	10	TTHERM_00005900				120.m00131	774	69179	17	9	TTHERM_00736480			134.m00090	1329	53027	31	17	TTHERM_00794110
	3738.m00001	2555	185101	51	23	TTHERM_00780430			99.m00112	1769	65421	36	12	TTHERM_00666180				3689.m00009	1880	22981	36	12	TTHERM_00334290			19.m00360	1322	55180	31	14	TTHERM_00227580
	3700.m00030	2494	242300	63	35	TTHERM_00148750			52.m00238	1753	32756	50	16	TTHERM_00449470				19.m00360	1877	55180	43	17	TTHERM_00227580			3701.m00223	1318	85813	19	9	TTHERM_00221120
	3689.m00009	2448	22948	39	13	TTHERM_00334290			157.m00066	1752	62867	39	16	TTHERM_00884620				30.m00368	1861	75566	39	26	TTHERM_00313720			47.m00167	1312	145976	31	15	TTHERM_00423390
	3686.m00084	2399	38379	49	16	TTHERM_00471260			3680.m00135	1697	38804	37	12	TTHERM_00487090				3737.m00025	58	116909	2	2	TTHERM_00688500			3732.m00049	1042	148546	23	9	TTHERM_00685900
	52.m00238	2392	32756	58	15	TTHERM_00449470			30.m003249	164	178889	6	2					3715.m00037	1826	110459	41	26	TTHERM_00497260			3716.m00985	821	147608	18	8
	3708.m00014	2350	87796	35	18	TTHERM_00437360			3695.m00071	133	159393	4	2	TTHERM_00343980				117.m00165	68	142848	3	2	TTHERM_00726480	ser-thre kinase		3715.m00037	1289	110459	26	16	TTHERM_00497260
	3698.m00148	2349	31512	53	13	TTHERM_00137550			5.m00445	127	329611	4	2	TTHERM_00077480				225.m00042	1761	89503	34	20	TTHERM_01084200			3689.m00009	1284	22981	20	8	TTHERM_00334290
	3704.m00007	2348	55808	38	15	TTHERM_00444180			3733.m00016	1658	76031	25	11	TTHERM_00578560				3701.m00148	1724	55926	46	26	TTHERM_00219350			30.m00368	1274	75566	18	10	TTHERM_00313720
	3700.m00016	196	289724	9	2	TTHERM_00147610			3704.m00007	1654	55808	31	11	TTHERM_00444180				13.m00287	1601	57838	35	17	TTHERM_00155380			48.m00248	1232	36619	23	9	TTHERM_00433420
	274.m00036	152	90503	5	4	TTHERM_01207660			37.m00318	218	991316	8	2	TTHERM_00357150				84.m00100	1701	24035	27	8	TTHERM_00602870			3724.m00064	381	63038	9	4	TTHERM_00658860
	37.m00318	148	991316	5	2	TTHERM_00357150			3700.m00016	118	289724	4	2	TTHERM_00147610				3708.m00014	1642	87895	25	14	TTHERM_00437360			8.m00411	1222	54438	21	13	TTHERM_00114360
	3713.m00126	143	218758	5	2	TTHERM_00405380			3713.m00126	103	218758	3	2	TTHERM_00405380				19.m00382	1640	50287	38	18	TTHERM_00227800			19.m00382	1200	50287	22	13	TTHERM_00227800
	3735.m00066	2295	495759	36	23	TTHERM_00558310			48.m00248	1642	36586	30	7	TTHERM_00433420				3686.m00084	1619	38412	32	15	TTHERM_00471260			225.m00042	1192	89503	17	10	TTHERM_01084200
	48.m00206	2285	223073	56	28	TTHERM_00430030	PF6		3724.m00064	424	62950	9	3	TTHERM_00658860				19.m00324	1615	114022	37	20	TTHERM_00227220			3693.m00086	1188	234629	28	16	TTHERM_00372530
	274.m00034	2258	64204	61	21	TTHERM_01207630			41.m00303	149	201796	6	2	TTHERM_00390000				3728.m00077	1604	59345	29	9	TTHERM_00540260			54.m00250	810	100287	12	9	TTHERM_00463420
	19.m00360	2253	55036	55	13	TTHERM_00227580			3698.m00262	1630	87916	41	13	TTHERM_00139700				8.m00411	1576	54438	29	14	TTHERM_00114360			252.m00032	1173	198871	25	15	TTHERM_01142770
	99.m00112	2242	65421	47	21	TTHERM_00666180			77.m00207	1549	65676	32	16	TTHERM_00577080				52.m00238	1560	32767	40	15	TTHERM_00449470			14.m00412	1117	28210	21	11	TTHERM_00185230
	117.m00100	2241	45597	47	16	TTHERM_00725820			3686.m00146	66	83396	2	1	TTHERM_00471910				270.m00046	1537	23140	42	10	TTHERM_01194830			3728.m00064	1109	144683	18	10	TTHERM_00540130
	3707.m00090	2238	55171	21	5	TTHERM_00058610			30.m00368	1545	75423	27	13	TTHERM_00313720				3717.m00104	1513	261085	39	25	TTHERM_00522920			42.m00299	1100	74976	27	12	TTHERM_00394410
	1.m00649	2228	51501	37	15	TTHERM_00005900			84.m00099	1478	25696	30	10	TTHERM_00602860				134.m00090	1484	53027	26	15	TTHERM_00794110			178.m00075	1097	41352	32	11	TTHERM_00962060
	157.m00066	2227	62867	52	15	TTHERM_00884620			3716.m00032	1427	28539	30	13	TTHERM_00499570				3695.m00127	1483	25523	39	7	TTHERM_00346540			178.m00071	519	41319	17	8	TTHERM_00962020
	16.m00460	2205	197151	47	24	TTHERM_00196190			3697.m00081	1423	51680	28	12	TTHERM_00189080				298.m00024	1451	117277	32	21	TTHERM_01262850	FAP251		178.m00078	411	41232	14	6	TTHERM_00962090
	8.m00315	2204	65437	43	14	TTHERM_00112410			3701.m00160	1421	155039	32	16	TTHERM_00219470				3701.m00104	1444	33571	38	15	TTHERM_00218910			178.m00074	396	41425	10	6	TTHERM_00962050
	3717.m00093	2198	28686	50	10	TTHERM_00522810			23.m00255	1409	140537	27	13	TTHERM_00261950				87.m00176	1423	48066	28	12	TTHERM_00623090			40.m00280	1094	75436	22	17	TTHERM_00382380
	30.m00368	2185	75423	31	14	TTHERM_00313720			3689.m00087	1407	55459	33	12	TTHERM_00338110				3701.m00192	1409	162662	33	24	TTHERM_00220810			3692.m00009	1091	110547	18	13	TTHERM_00293350
	88.m00134	2176	32884	21	6	TTHERM_00628400			3697.m00275	1398	61182	30	17	TTHERM_00192030				7.m00462	1404	71682	27	16	TTHERM_00105110			19.m00361	1085	30974	35	12	TTHERM_00227590
	3701.m00040	2171	24678	47	9	TTHERM_00218270			225.m00042	1372	89337	29	12	TTHERM_01084200				88.m00134	1396	32950	15	7	TTHERM_00628400			3712.m00046	1082	50918	17	10	TTHERM_00455540
	107.m00117	2147	150075	40	18	TTHERM_00694540			3677.m00031	1363	70439	27	8	TTHERM_00648910				2.m02242	1357	81291	29	16	TTHERM_00037080			13.m00452	1079	17242	20	8	TTHERM_00161010
	3716.m00128	2102	83011	38	17	TTHERM_00502590			3688.m00161	1351	182226	26	17	TTHERM_00290850				265.m00033	1097	66346	26	17	TTHERM_01179840			3695.m00114	272	17152	6	3	TTHERM_00346410
	3728.m00077	2101	59191	29	5	TTHERM_00540260			3717.m00110	229	186682	3	3	TTHERM_00522980				3701.m00223	1333	85813	35	16	TTHERM_00221120			14.m00511	1076	75779	21	11	TTHERM_00187270
	3697.m00081	2074	51680	39	13	TTHERM_00189080			45.m00241	1334	111549	22	16	TTHERM_00418270	RSP3C			230.m00035	1327	165930	31	26	TTHERM_01093530			3701.m00160	1071	155304	23	18	TTHERM_00219470
	40.m00199	2061	26597	44	11	TTHERM_00378600			3693.m00086	1289	234265	34	12	TTHERM_00372530				23.m00255	1323	140879	25	19	TTHERM_00261950			1.m00649	1060	51589	18	10	TTHERM_00005900
	196.m00047	2056	84274	44	24	TTHERM_01013160			242.m00038	1282	51084	25	10	TTHERM_01119520				3707.m00090	1301	55281	19	10	TTHERM_00058610			52.m00238	1056	32767	22	5	TTHERM_00449470
	3710.m00100	2052	169620	42	25	TTHERM_00467950			3701.m00192	1274	162409	36	21	TTHERM_00220810				115.m00079	1286	45122	30	11	TTHERM_00721150			3700.m00078	1054	67674	21	10	TTHERM_00149230
	3701.m00223	1986	85658	37	13	TTHERM_00221120			152.m00108	1272	25112	21	5	TTHERM_00859260				8.m00315	1282	65581	32	19	TTHERM_00112410			3704.m00118	1043	43675	22	12	TTHERM_00446290
	3721.m00099	1980	80002	36	12	TTHERM_00566810	RSP3B		14.m00501	1270	64644	28	11	TTHERM_00187170				3699.m00160	1282	55214	28	18	TTHERM_00128670			84.m00100	1040	24035	14	6	TTHERM_00602870
	3700.m00078	1964	67652	49	18	TTHERM_00149230			3716.m00128	1267	83011	24	12	TTHERM_00502590				3706.m00156	1264	122751	24	14	TTHERM_00241900			3704.m00007	1025	55863	19	11	TTHERM_00444180
	42.m00201	1949	105106	38	17	TTHERM_00391400			256.m00023	1263	28859	22	9	TTHERM_01151500				3697.m00081	1261	51790	23	12	TTHERM_00189080			45.m00241	945	111626	14	9	TTHERM_00418270	RSP3C
	3701.m00160	1941	155039	37	21	TTHERM_00219470			154.m00075	1257	60118	20	11	TTHERM_00864870				3717.m00093	1254	28697	35	12	TTHERM_00522810			298.m00024	940	117277	17	11	TTHERM_01262850	FAP251
	230.m00035	1929	165621	36	16	TTHERM_01093530			6.m00508	1246	32630	32	8	TTHERM_00086850				3698.m00262	1241	87939	45	20	TTHERM_00139700			3699.m00160	924	55214	16	9	TTHERM_00128670
	3704.m00132	1921	105619	40	16	TTHERM_00446430			8.m00315	1246	65437	30	17	TTHERM_00112410				3708.m00136	693	107203	17	14	TTHERM_00440620			3680.m00138	919	113717	18	13	TTHERM_00487120
	3689.m00087	1889	55459	50	17	TTHERM_00338110			3701.m00223	1237	85658	22	11	TTHERM_00221120				2.m02357	671	102697	20	18	TTHERM_00038990			170.m00067	910	38028	13	5	TTHERM_00938880
	6.m00508	1876	32630	42	11	TTHERM_00086850			3710.m00100	1233	169620	26	16	TTHERM_00467950				260.m00017	610	158061	25	12	TTHERM_01164060			3733.m00016	904	76042	15	9	TTHERM_00578560
	225.m00042	1855	89337	41	17	TTHERM_01084200			3689.m00001	1232	45171	26	12	TTHERM_00333210				3738.m00009	585	142255	14	10	TTHERM_00780510			8.m00439	899	56396	21	7	TTHERM_00118600
	3680.m00135	1843	38804	34	8	TTHERM_00487090			48.m00206	1231	223073	33	23	TTHERM_00430030	PF6			6.m00636	375	147256	14	14	TTHERM_00094070			3680.m00074	895	48678	12	6	TTHERM_00486480
	30.m003249	193	178889	7	3				410.m00008	1230	46327	23	10	TTHERM_01474510				3671.m00054	351	120276	5	3	TTHERM_00723450	in coDel Exp1		17.m00398	881	17751	14	4	TTHERM_00205170
	3695.m00071	164	159393	6	2	TTHERM_00343980			84.m00100	1208	24002	23	6	TTHERM_00602870				3719.m00082	310	85231	5	4	TTHERM_00481220			3703.m00167	874	54143	20	12	TTHERM_00353280
	3701.m00192	1825	162409	48	26	TTHERM_00220810			3700.m00078	1207	67652	27	15	TTHERM_00149230				3692.m00193	118	86540	3	3	TTHERM_00297200	in coDel Exp1		3675.m00076	850	53570	15	9	TTHERM_00585260
	3715.m00132	1808	262654	41	21	TTHERM_00498220			260.m00017	1199	157994	35	15	TTHERM_01164060				410.m00008	1239	46349	20	13	TTHERM_01474510			3681.m00024	836	68069	18	9	TTHERM_00441960
	84.m00100	1803	24002	28	5	TTHERM_00602870			3738.m00009	455	142056	10	7	TTHERM_00780510				3680.m00138	1237	113717	21	11	TTHERM_00487120			3686.m00084	833	38412	21	13	TTHERM_00471260
	3698.m00262	1790	87916	48	16	TTHERM_00139700			3677.m00064	1177	56061	22	10	TTHERM_00649240	DRC4b			3712.m00046	1231	50918	20	12	TTHERM_00455540			112.m00133	827	98641	14	9	TTHERM_00713380
	3688.m00161	1790	182226	34	19	TTHERM_00290850			181.m00060	1175	28971	34	13	TTHERM_00974270				3716.m00127	1231	59785	23	11	TTHERM_00502580			269.m00022	812	55849	8	3	TTHERM_01193550
	252.m00027	1771	85601	34	17	TTHERM_01142720			48.m00304	1167	55769	19	8	TTHERM_00434000				77.m00207	1227	65720	25	13	TTHERM_00577080			3704.m00132	797	105741	13	8	TTHERM_00446430
	3733.m00016	1761	76031	29	14	TTHERM_00578560			274.m00034	1124	64204	36	16	TTHERM_01207630				3698.m00253	1217	413189	27	18	TTHERM_00138600			3725.m00038	796	70169	17	12	TTHERM_00616050
	13.m00452	1758	17231	38	8	TTHERM_00161010			3.m01917	1120	31403	25	8	TTHERM_00047480				3718.m00111	1211	50806	25	7	TTHERM_00537220			3717.m00093	794	28697	21	7	TTHERM_00522810
	3695.m00114	215	17152	4	2	TTHERM_00346410	in coDel Exp 2		3741.m00004	1094	28469	24	7	TTHERM_00841210				3698.m00148	1211	31534	42	12	TTHERM_00137550			7.m00475	787	49285	10	5	TTHERM_00105260
	271.m00043	1718	54402	37	15	TTHERM_01197120			3690.m00068	1093	34981	30	9	TTHERM_00267880				274.m00034	1210	64215	35	16	TTHERM_01207630			16.m00479	766	83622	10	6	TTHERM_00196380
	3677.m00031	1717	70439	33	10	TTHERM_00648910			19.m00324	1082	114000	31	15	TTHERM_00227220				3674.m00056	1184	103655	25	13	TTHERM_00691650			8.m00315	761	65581	20	10	TTHERM_00112410
	3723.m00109	1709	57166	50	16	TTHERM_00519810			107.m00117	1076	150075	25	15	TTHERM_00694540				3704.m00007	1170	55863	23	15	TTHERM_00444180			88.m00134	758	32950	7	5	TTHERM_00628400
	8.m00411	1708	54317	32	12	TTHERM_00114360			269.m00022	1069	55772	14	6	TTHERM_01193550				3680.m00135	1169	38859	22	11	TTHERM_00487090			3741.m00004	757	28513	17	11	TTHERM_00841210
	45.m00241	1696	111549	32	18	TTHERM_00418270	RSP3C		3704.m00132	1066	105619	20	12	TTHERM_00446430				30.m003249	147	179109	6	3				191.m00040	753	39813	13	7	TTHERM_01002600
	48.m00248	1664	36586	25	7	TTHERM_00433420			16.m00502	1056	99609	21	12	TTHERM_00196610				3695.m00071	130	159569	6	2	TTHERM_00343980			3689.m00094	553	39774	13	8	TTHERM_00338200
	3724.m00064	203	62950	6	3	TTHERM_00658860			182.m00071	359	101495	9	7	TTHERM_00977740				45.m00241	1167	111626	24	13	TTHERM_00418270	RSP3C		3691.m00136	111	40107	5	3	TTHERM_00300640
	3703.m00167	1642	54011	45	14	TTHERM_00353280			3719.m00013	53	119503	5	3	TTHERM_00476520				3675.m00022	1163	156838	31	13	TTHERM_00584700			3715.m00132	735	262853	21	15	TTHERM_00498220
	23.m00255	1621	140537	28	13	TTHERM_00261950			3686.m00110	50	119966	2	2	TTHERM_00471530				3738.m00001	1160	185432	30	25	TTHERM_00780430			3709.m00094	733	186730	9	5	TTHERM_00474960
	256.m00023	1588	28859	28	6	TTHERM_01151500			3.m01769	45	514277	2	2	TTHERM_00047130				3704.m00132	1138	105741	25	13	TTHERM_00446430			3700.m00234	711	96893	16	12	TTHERM_00151820
	82.m00155	1576	26343	32	9	TTHERM_00594110			119.m00073	42	0	4	2					107.m00117	1129	150361	24	16	TTHERM_00694540			3687.m00097	699	48908	13	4	TTHERM_00316930
	3741.m00004	1575	28469	35	11	TTHERM_00841210			3728.m00077	1050	59191	13	5	TTHERM_00540260				157.m00066	1127	62867	29	13	TTHERM_00884620			196.m00047	698	84307	16	12	TTHERM_01013160
	3692.m00009	1573	110414	27	13	TTHERM_00293350			2.m02242	1033	81192	25	13	TTHERM_00037080				3720.m00003	1118	259488	33	25	TTHERM_00559720			3719.m00044	696	240239	9	6	TTHERM_00476840
	3715.m00136	1569	39867	26	8	TTHERM_00498260			265.m00033	515	66225	13	10	TTHERM_01179840				112.m00133	1111	98641	23	12	TTHERM_00713380			229.m00039	374	303271	9	9	TTHERM_01092380
	298.m00024	1564	117056	32	17	TTHERM_01262850	FAP251		42.m00201	1031	105106	24	14	TTHERM_00391400				3733.m00016	1104	76042	21	12	TTHERM_00578560			410.m00008	694	46349	13	9	TTHERM_01474510
	3690.m00068	1549	34981	34	12	TTHERM_00267880			88.m00134	1027	32884	15	6	TTHERM_00628400				3716.m00128	1099	83077	23	12	TTHERM_00502590			1.m00653	689	22593	17	7	TTHERM_00005940
	3698.m00083	1502	71521	29	12	TTHERM_00134890			358.m00012	1024	22692	21	6	TTHERM_01386050				3741.m00004	1098	28513	24	11	TTHERM_00841210			7.m00567	686	16869	17	8	TTHERM_00105430
	3681.m00042	1478	15007	18	4	TTHERM_00442140			3709.m00032	1010	101618	17	9	TTHERM_00473320	DRC7			3709.m00032	1089	101761	27	18	TTHERM_00473320	DRC7		1.m01059	685	25690	8	3	TTHERM_00023980
	3716.m00127	1471	59708	24	9	TTHERM_00502580			3701.m00104	1002	33571	25	10	TTHERM_00218910				42.m00201	1081	105139	25	15	TTHERM_00391400			3701.m00192	675	162662	13	9	TTHERM_00220810
	3701.m00104	1450	33571	38	15	TTHERM_00218910			3704.m00013	994	17325	18	5	TTHERM_00444240				38.m00287	1072	93841	19	14	TTHERM_00365340			3739.m00076	673	55168	17	10	TTHERM_00729250
	242.m00038	1441	51084	31	13	TTHERM_01119520			16.m00479	992	83522	16	8	TTHERM_00196380				191.m00066	1051	49940	20	8	TTHERM_01002860			154.m00075	671	60218	12	7	TTHERM_00864870
	32.m00162	1424	28265	29	6	TTHERM_00319990			3.m01976	987	160003	28	9	TTHERM_00043920				3689.m00136	1033	69606	23	16	TTHERM_00339640			151.m00109	668	149626	15	11	TTHERM_00856750
	16.m00502	1407	99609	28	15	TTHERM_00196610			3701.m00092	975	79710	18	7	TTHERM_00218790				5.m00424	1022	38378	23	8	TTHERM_00077270			48.m00253	653	44717	10	7	TTHERM_00433470
	3679.m00135	1391	22183	19	7	TTHERM_00421060			3713.m00100	972	46544	17	7	TTHERM_00402120				3697.m00275	1012	61193	21	15	TTHERM_00192030			3740.m00068	644	65877	8	5	TTHERM_00766530
	252.m00032	1379	198750	26	14	TTHERM_01142770			3698.m00083	968	71521	20	9	TTHERM_00134890				3684.m00033	1000	63947	23	11	TTHERM_00529790			3695.m00127	643	25523	16	5	TTHERM_00346540
	21.m00280	64	51674	3	2	TTHERM_00245540			3707.m00090	968	55171	18	12	TTHERM_00058610				3707.m00088	993	37915	21	9	TTHERM_00058590			3730.m00033	642	56391	10	6	TTHERM_00678220
	5.m00424	1370	38289	32	9	TTHERM_00077270			3721.m00099	967	80002	20	8	TTHERM_00566810	RSP3B			90.m00172	983	195487	16	9	TTHERM_00633390			3.m01683	636	427699	9	8	TTHERM_00049190
	337.m00019	1366	19949	27	7	TTHERM_01345760			3701.m00040	958	24678	22	7	TTHERM_00218270				13.m00307	973	29957	15	5	TTHERM_00155600			6.m00444	631	72420	11	7	TTHERM_00085220
	3684.m00040	1366	55559	27	12	TTHERM_00529860			271.m00043	931	54402	23	12	TTHERM_01197120				3681.m00023	969	29481	18	9	TTHERM_00441950			3674.m00056	629	103655	9	5	TTHERM_00691650
	3736.m00053	1345	25167	22	10	TTHERM_00661650			3722.m00106	931	47903	11	3	TTHERM_00527180				13.m00452	962	17242	24	10	TTHERM_00161010			3687.m00043	626	23659	13	5	TTHERM_00316280
	3689.m00001	1344	45171	22	10	TTHERM_00333210			3703.m00103	914	15703	13	3	TTHERM_00348650				40.m00197	944	48861	18	9	TTHERM_00378580			3710.m00082	172	31810	4	2	TTHERM_00467760
	3686.m00070	1334	23220	23	5	TTHERM_00471090			241.m00033	904	23946	16	7	TTHERM_01117320				139.m00128	941	73957	28	18	TTHERM_00820660			3727.m00062	626	111040	11	7	TTHERM_00647400
	3.m01742	1329	81159	25	8	TTHERM_00048910			5.m00424	894	38289	19	7	TTHERM_00077270				3676.m00047	937	212148	19	12	TTHERM_00773530			16.m00460	621	197262	15	12	TTHERM_00196190
	91.m00115	1314	35579	30	10	TTHERM_00636970			3716.m00127	893	59708	17	7	TTHERM_00502580				218.m00038	926	49620	16	7	TTHERM_01070330			91.m00115	619	35612	13	7	TTHERM_00636970
	2.m02242	1308	81192	34	14	TTHERM_00037080			3718.m00004	893	15645	15	4	TTHERM_00535150				109.m00105	924	135886	15	9	TTHERM_00700900			3698.m00148	608	31534	13	6	TTHERM_00137550
	265.m00033	958	66225	20	8	TTHERM_01179840			1.m01059	879	25679	10	5	TTHERM_00023980				3677.m00031	908	70538	21	16	TTHERM_00648910			3736.m00020	606	35223	6	2	TTHERM_00660320
	42.m00235	1304	65291	23	9	TTHERM_00392730			3700.m00234	846	96827	18	10	TTHERM_00151820				240.m00039	593	38738	13	11	TTHERM_01113100			133.m00089	606	77247	9	7	TTHERM_00790740
	260.m00017	1287	157994	38	13	TTHERM_01164060			13.m00452	843	17231	26	7	TTHERM_00161010				3692.m00009	900	110547	22	15	TTHERM_00293350			3677.m00031	601	70538	12	7	TTHERM_00648910
	3738.m00009	478	142056	12	6	TTHERM_00780510			230.m00035	842	165621	21	15	TTHERM_01093530				3.m01671	897	50202	18	12	TTHERM_00047680			87.m00176	597	48066	14	8	TTHERM_00623090
	109.m00105	1287	135588	20	11	TTHERM_00700900			3681.m00023	839	29459	16	10	TTHERM_00441950				3684.m00040	886	55603	17	10	TTHERM_00529860			164.m00089	596	129148	14	8	TTHERM_00923170
	3723.m00027	690	135922	9	3	TTHERM_00508990			82.m00155	838	26343	17	7	TTHERM_00594110				3690.m00068	877	35003	26	12	TTHERM_00267880			3716.m00127	592	59785	11	5	TTHERM_00502580
	3699.m00046	1286	83198	29	14	TTHERM_00125530			3695.m00127	836	25523	26	5	TTHERM_00346540				256.m00023	874	28892	20	11	TTHERM_01151500			3728.m00077	586	59345	8	5	TTHERM_00540260
	3695.m00127	1278	25523	36	5	TTHERM_00346540			160.m00057	78	154473	4	1	TTHERM_00898160				271.m00043	871	54435	21	9	TTHERM_01197120			2.m02347	582	38109	9	5	TTHERM_00030190
	152.m00075	1274	55253	29	10	TTHERM_00857910	DRC4a		3711.m00055	836	62514	24	10	TTHERM_00492840				3725.m00067	867	65907	17	14	TTHERM_00616340			3716.m00128	581	83077	12	7	TTHERM_00502590
	3719.m00044	1259	239986	17	9	TTHERM_00476840			298.m00024	833	117056	15	9	TTHERM_01262850	FAP251			3677.m00064	867	56061	20	11	TTHERM_00649240	DRC4b		3693.m00018	581	210108	13	10	TTHERM_00370820
	3681.m00023	1254	29459	21	8	TTHERM_00441950			3727.m00062	832	110863	18	10	TTHERM_00647400				3703.m00167	859	54143	27	16	TTHERM_00353280			19.m00324	581	114022	13	9	TTHERM_00227220
	112.m00133	1250	98487	20	7	TTHERM_00713380			91.m00115	829	35579	18	10	TTHERM_00636970				170.m00067	855	38028	18	7	TTHERM_00938880			19.m00337	98	286358	5	2	TTHERM_00227350
	14.m00412	1242	28177	20	7	TTHERM_00185230			1.m00653	828	22570	21	5	TTHERM_00005940				3711.m00055	853	62591	24	12	TTHERM_00492840			252.m00027	579	85700	12	10	TTHERM_01142720
	13.m00307	1236	29902	19	4	TTHERM_00155600			209.m00046	823	90486	15	8	TTHERM_01044600	RSP3A			6.m00508	841	32663	26	8	TTHERM_00086850			3697.m00013	576	53149	9	5	TTHERM_00188400
	14.m00501	1235	64644	24	10	TTHERM_00187170			191.m00066	815	49874	14	5	TTHERM_01002860				99.m00112	838	65466	24	13	TTHERM_00666180			99.m00158	573	32673	9	5	TTHERM_00666640
	3718.m00111	1234	50630	36	8	TTHERM_00537220			3717.m00093	809	28686	24	9	TTHERM_00522810				152.m00075	834	55253	28	18	TTHERM_00857910	DRC4a		3707.m00224	68	78763	6	2	TTHERM_00066990
	3672.m00021	1227	48150	22	9	TTHERM_00760390			3684.m00042	807	51256	13	6	TTHERM_00529880				3732.m00062	445	306819	7	5	TTHERM_00686030			164.m00077	65	132752	3	2	TTHERM_00923050
	120.m00106	1221	20482	28	9	TTHERM_00735240			3686.m00070	806	23220	16	6	TTHERM_00471090				3706.m00052	831	37433	15	9	TTHERM_00238830			40.m00197	573	48861	10	5	TTHERM_00378580
	252.m00039	1198	21415	24	7	TTHERM_01142730			8.m00447	799	17915	14	4	TTHERM_00118710				3700.m00085	831	43053	22	11	TTHERM_00149300			3738.m00061	571	31288	12	5	TTHERM_00781030
	48.m00304	1188	55769	17	8	TTHERM_00434000			3715.m00136	797	39867	14	6	TTHERM_00498260				3.m01912	825	44129	11	6	TTHERM_00046820			3709.m00003	570	52244	9	3	TTHERM_00473030
	3713.m00100	1178	46544	28	8	TTHERM_00402120			16.m00444	793	79071	21	6	TTHERM_00196030				151.m00109	824	149626	15	11	TTHERM_00856750			358.m00012	569	22747	9	5	TTHERM_01386050
	1.m00653	1177	22570	27	7	TTHERM_00005940			3684.m00040	786	55559	16	11	TTHERM_00529860				3725.m00038	823	70169	15	12	TTHERM_00616050			3730.m00037	567	46131	18	8	TTHERM_00678260
	3681.m00105	216	108101	6	6	TTHERM_00442770	in coDel Exp 2		8.m00411	785	54317	16	9	TTHERM_00114360				2.m02033	822	17952	18	6	TTHERM_00028740			3673.m00059	566	28917	14	5	TTHERM_00716240
	209.m00046	1167	90486	22	12	TTHERM_01044600	RSP3A		3700.m00262	785	145629	15	12	TTHERM_00152110				16.m00479	822	83622	18	12	TTHERM_00196380			3689.m00001	565	45193	12	6	TTHERM_00333210
	3700.m01683	1164	32751	24	7				3736.m00020	783	35212	10	8	TTHERM_00660320				3676.m00028	821	33177	18	8	TTHERM_00773340			3713.m00100	565	46566	9	4	TTHERM_00402120
	3709.m00032	1163	101618	22	11	TTHERM_00473320	DRC7		337.m00009	781	89765	18	10	TTHERM_01345750	DRC1			337.m00009	810	89865	25	15	TTHERM_01345750	DRC1		40.m00199	556	26619	11	4	TTHERM_00378600
	3.m01683	1162	427225	18	17	TTHERM_00049190			2.m02357	769	102686	21	16	TTHERM_00038990				3687.m00052	801	70475	21	12	TTHERM_00316370	DRC3		3684.m00040	555	55603	15	11	TTHERM_00529860
	3700.m00234	1161	96827	23	13	TTHERM_00151820			6.m00636	705	147200	15	12	TTHERM_00094070				87.m00171	779	57292	15	10	TTHERM_00623040			139.m00128	545	73957	14	11	TTHERM_00820660
	218.m00038	1138	49598	15	8	TTHERM_01070330			3708.m00014	767	87796	16	10	TTHERM_00437360				3689.m00087	778	55470	27	14	TTHERM_00338110			3698.m00012	544	103047	9	6	TTHERM_00131180
	3706.m00156	1123	122552	23	11	TTHERM_00241900			77.m00237	767	43868	18	9	TTHERM_00577380				110.m00145	776	122349	13	9	TTHERM_00703960			16.m00405	542	101724	14	11	TTHERM_00194650
	3687.m00097	1122	48864	25	9	TTHERM_00316930			218.m00038	764	49598	12	7	TTHERM_01070330				3.m01917	771	31436	18	10	TTHERM_00047480			256.m00023	536	28892	11	6	TTHERM_01151500
	3712.m00046	1110	50907	21	9	TTHERM_00455540			166.m00056	764	79483	10	7	TTHERM_00926950				16.m00313	768	35315	15	9	TTHERM_00193740			152.m00108	536	25123	9	3	TTHERM_00859260
	3677.m00064	1098	56061	17	8	TTHERM_00649240	DRC4b		3684.m00019	730	94528	15	9	TTHERM_00529650	CCDC96			1.m01056	762	13423	16	6	TTHERM_00023950			120.m00131	528	69179	13	6	TTHERM_00736480
	151.m00109	1080	149548	23	13	TTHERM_00856750			3712.m00046	729	50907	11	8	TTHERM_00455540				117.m00100	754	45608	18	10	TTHERM_00725820			3706.m00156	528	122751	9	7	TTHERM_00241900
	3674.m00056	1065	103446	22	9	TTHERM_00691650			42.m00235	728	65291	11	8	TTHERM_00392730				3736.m00053	749	25189	16	8	TTHERM_00661650			3721.m00099	528	80013	9	6	TTHERM_00566810	RSP3B
	3.m01917	1055	31403	20	9	TTHERM_00047480			3736.m00053	725	25167	16	8	TTHERM_00661650				3.m01998	747	274642	16	11	TTHERM_00045060			3725.m00067	526	65907	8	7	TTHERM_00616340
	152.m00108	1049	25112	19	5	TTHERM_00859260			252.m00032	716	198750	23	17	TTHERM_01142770				3.m01683	745	427699	20	15	TTHERM_00049190			230.m00035	525	165930	11	8	TTHERM_01093530
	92.m00165	1044	70711	29	10	TTHERM_00643530			3689.m00136	715	69496	14	12	TTHERM_00339640				14.m00501	737	64655	17	11	TTHERM_00187170			3679.m00138	520	56376	7	5	TTHERM_00421090
	3684.m00019	1043	94528	21	15	TTHERM_00529650	CCDC96		3676.m00028	700	33166	18	3	TTHERM_00773340				3723.m00109	733	57265	23	12	TTHERM_00519810			3701.m00104	518	33571	11	6	TTHERM_00218910
	3687.m00052	1040	70442	22	12	TTHERM_00316370	DRC3		310.m00039	685	23900	16	7	TTHERM_01289140				42.m00235	731	65302	13	9	TTHERM_00392730			274.m00034	515	64215	17	12	TTHERM_01207630
	3730.m00037	1036	46109	26	10	TTHERM_00678260			87.m00172	675	12922	13	3	TTHERM_00623050				72.m00101	729	127163	8	5	TTHERM_00550700			265.m00033	512	66346	13	8	TTHERM_01179840
	3727.m00062	1030	110863	19	11	TTHERM_00647400			3706.m00156	672	122552	13	8	TTHERM_00241900				3728.m00064	724	144683	12	10	TTHERM_00540130			3676.m00047	511	212148	9	6	TTHERM_00773530
	38.m00287	1029	93719	15	8	TTHERM_00365340			3715.m00098	671	44497	23	13	TTHERM_00497880				17.m00398	722	17751	21	10	TTHERM_00205170			3711.m00054	503	551129	6	5	TTHERM_00492830
	88.m00132	1024	40070	20	4	TTHERM_00628380			7.m00479	660	157715	13	10	TTHERM_00105300	FAP57A			3684.m00019	718	94572	21	12	TTHERM_00529650	CCDC96		3735.m00065	498	56359	12	6	TTHERM_00558300
	30.m00348	1020	59527	22	13	TTHERM_00313520			3721.m00077	659	31378	15	7	TTHERM_00565590				3.m01742	711	81335	18	10	TTHERM_00048910			19.m00289	497	27154	10	4	TTHERM_00225870
	139.m00128	1018	73858	19	11	TTHERM_00820660			3.m01671	656	50136	16	10	TTHERM_00047680				3698.m00083	709	71620	15	9	TTHERM_00134890			3707.m00088	494	37915	8	5	TTHERM_00058590
	3700.m00085	1013	43020	20	8	TTHERM_00149300			3693.m00018	655	209943	16	12	TTHERM_00370820				30.m00348	699	59615	20	14	TTHERM_00313520			3716.m00091	494	48453	13	10	TTHERM_00502220
	410.m00008	1009	46327	21	12	TTHERM_01474510			3733.m00015	653	14051	8	2	TTHERM_00578550				3709.m00094	692	186730	17	10	TTHERM_00474960			3711.m00055	493	62591	11	6	TTHERM_00492840
	3715.m00098	1006	44497	26	10	TTHERM_00497880			3676.m00047	650	211884	18	11	TTHERM_00773530				3687.m00043	684	23659	14	6	TTHERM_00316280			41.m00242	493	46451	12	7	TTHERM_00388400
	3687.m00043	993	23626	18	7	TTHERM_00316280			213.m00072	649	20971	11	4	TTHERM_01052990				48.m00249	179	28194	4	2	TTHERM_00433430	RAB1B		3700.m00085	490	43053	11	5	TTHERM_00149300
	3686.m00042	418	25651	8	5	TTHERM_00470810			3.m01912	644	44118	11	7	TTHERM_00046820				3718.m00946	681	50699	15	11				87.m00246	488	67238	6	5	TTHERM_00624780
	3683.m00015	246	27077	6	4	TTHERM_00825210	Rab1C		14.m00412	641	28177	13	8	TTHERM_00185230				242.m00038	675	51128	18	10	TTHERM_01119520			23.m00255	487	140879	9	5	TTHERM_00261950
	3694.m00065	233	23604	6	4	TTHERM_00279750			87.m00171	639	57226	16	6	TTHERM_00623040				198.m00059	675	29069	18	8	TTHERM_01016050			13.m00444	485	58012	11	7	TTHERM_00160930
	3733.m00066	987	69975	22	11	TTHERM_00579060			72.m00165	639	42787	11	7	TTHERM_00554350				3697.m00013	666	53149	13	9	TTHERM_00188400			3701.m00044	188	61151	4	2	TTHERM_00218310
	8.m00447	974	17915	20	4	TTHERM_00118710			176.m00073	634	31527	14	8	TTHERM_00954240				170.m00096	47	365721	4	3	TTHERM_00939180			3672.m00021	485	48172	11	7	TTHERM_00760390
	3704.m00013	951	17325	16	5	TTHERM_00444240			124.m00101	634	38189	17	9	TTHERM_00758860				92.m00165	662	70733	21	13	TTHERM_00643530			3709.m00032	483	101761	13	12	TTHERM_00473320
	87.m00172	945	12922	14	3	TTHERM_00623050			76.m00140	630	53555	14	6	TTHERM_00569080				3721.m00077	660	31389	18	5	TTHERM_00565590			3680.m00094	482	46171	6	4	TTHERM_00486680
	181.m00060	938	28971	28	13	TTHERM_00974270			3700.m00085	626	43020	20	7	TTHERM_00149300				3680.m00074	652	48678	10	7	TTHERM_00486480			1.m01056	481	13423	9	3	TTHERM_00023950
	3700.m00262	934	145629	16	13	TTHERM_00152110			40.m00199	619	26597	17	9	TTHERM_00378600				3701.m00107	131	131515	2	2	TTHERM_00218940	kinesin		42.m00201	480	105139	12	10	TTHERM_00391400
	3699.m00160	931	55137	24	10	TTHERM_00128670			3734.m00063	617	66710	16	7	TTHERM_00683230				3.m01762	80	50329	3	3	TTHERM_00046480			3715.m00098	478	44563	16	6	TTHERM_00497880
	77.m00237	924	43868	20	8	TTHERM_00577380			8.m00439	617	56263	13	5	TTHERM_00118600				229.m00039	639	303271	12	11	TTHERM_01092380			164.m00098	476	180089	11	8	TTHERM_00924250
	88.m00087	916	44970	21	8	TTHERM_00625950			3692.m00009	611	110414	15	12	TTHERM_00293350				48.m00248	639	36619	14	9	TTHERM_00433420			3719.m00028	473	29268	6	2	TTHERM_00476670
	3675.m00022	886	156617	23	9	TTHERM_00584700			92.m00165	603	70711	17	11	TTHERM_00643530				3724.m00064	139	63038	4	3	TTHERM_00658860			209.m00046	472	90508	12	5	TTHERM_01044600	RSP3A
	2.m02033	886	17930	14	3	TTHERM_00028740			13.m00287	603	57750	15	10	TTHERM_00155380				47.m00167	636	145976	11	7	TTHERM_00423390			3698.m00083	470	71620	13	9	TTHERM_00134890
	3689.m00136	880	69496	22	11	TTHERM_00339640			120.m00131	600	69091	11	5	TTHERM_00736480				256.m00020	493	146406	8	5	TTHERM_01151450	ABC transporter		3708.m00136	470	107203	14	9	TTHERM_00440620
	3684.m00042	873	51256	12	6	TTHERM_00529880			16.m00405	599	101570	20	14	TTHERM_00194650				3716.m00985	459	147608	7	4				19.m00346	48	91574	2	2	TTHERM_00227440
	154.m00075	872	60118	13	7	TTHERM_00864870			112.m00110	599	19226	9	5	TTHERM_00713140				3732.m00049	440	148546	6	4	TTHERM_00685900			3716.m00082	468	58090	11	8	TTHERM_00502130
	87.m00171	863	57226	18	11	TTHERM_00623040			3675.m00022	598	156617	19	8	TTHERM_00584700				159.m00072	628	55476	11	8	TTHERM_00895820			30.m00195	467	102308	8	6	TTHERM_00311970
	3.m01912	863	44118	18	8	TTHERM_00046820			3679.m00135	588	22183	10	5	TTHERM_00421060				1.m00649	628	51589	10	7	TTHERM_00005900			16.m00313	467	35315	12	5	TTHERM_00193740
	274.m00035	862	65353	13	8	TTHERM_01207650			3.m01826	584	47720	7	3	TTHERM_00047150				3715.m00098	625	44563	16	8	TTHERM_00497880			181.m00060	466	28982	15	8	TTHERM_00974270
	240.m00039	858	38683	19	7	TTHERM_01113100			152.m00075	584	55253	14	10	TTHERM_00857910	DRC4a			336.m00018	624	57788	14	12	TTHERM_01344710			72.m00143	463	37116	5	2	TTHERM_00551160
	3734.m00063	852	66710	19	8	TTHERM_00683230			2.m02033	584	17930	11	5	TTHERM_00028740				260.m00020	263	53839	7	5	TTHERM_01164090			90.m00172	463	195487	8	6	TTHERM_00633390
	3721.m00077	848	31378	18	8	TTHERM_00565590			117.m00100	584	45597	17	8	TTHERM_00725820				3726.m00044	75	54332	3	3	TTHERM_00589960			160.m00097	457	129548	10	6	TTHERM_00899550
	3674.m00043	845	76392	14	7	TTHERM_00691520			3699.m00046	581	83198	12	9	TTHERM_00125530				3691.m00113	621	43560	11	9	TTHERM_00300410			3691.m00158	457	201080	13	11	TTHERM_00301860
	256.m00035	831	24270	17	4	TTHERM_01151600			3717.m00072	581	44552	4	2	TTHERM_00522600				3698.m00005	621	17926	12	7	TTHERM_00131110			8.m00543	457	72321	6	5	TTHERM_00123690
	3680.m00094	829	46127	18	9	TTHERM_00486680			3716.m00141	575	52573	10	3	TTHERM_00502720				3701.m00040	617	24711	17	7	TTHERM_00218270			3689.m00021	455	354521	7	6	TTHERM_00334410
	3684.m00033	828	63870	20	6	TTHERM_00529790			3686.m00140	571	25074	11	5	TTHERM_00471850				209.m00046	615	90508	10	8	TTHERM_01044600	RSP3A		310.m00039	453	23933	8	3	TTHERM_01289140
	221.m00041	825	12219	19	3	TTHERM_01079060			3700.m01683	566	32751	13	3					191.m00067	615	49751	12	7	TTHERM_01002870			3733.m00066	451	70064	7	6	TTHERM_00579060
	16.m00479	806	83522	11	7	TTHERM_00196380			3698.m00005	564	17892	10	4	TTHERM_00131110				213.m00073	612	24614	14	7	TTHERM_01053000			3676.m00028	450	33177	11	5	TTHERM_00773340
	3707.m00312	803	85279	18	10	TTHERM_00070880			108.m00193	559	14589	10	4	TTHERM_00697490				72.m00143	611	37116	9	5	TTHERM_00551160			3721.m00096	446	42628	8	6	TTHERM_00566780
	3693.m00018	799	209943	13	11	TTHERM_00370820			3698.m00105	559	21719	10	4	TTHERM_00136120				7.m00475	610	49285	10	6	TTHERM_00105260			72.m00101	446	127163	9	6	TTHERM_00550700
	108.m00158	798	116692	21	14	TTHERM_00697090			3691.m00113	555	43515	9	5	TTHERM_00300410				19.m00361	609	30974	15	8	TTHERM_00227590			87.m00172	443	12944	8	3	TTHERM_00623050
	120.m00131	788	69091	14	6	TTHERM_00736480			3725.m00038	554	70036	10	7	TTHERM_00616050				3727.m00062	608	111040	13	9	TTHERM_00647400			7.m00479	440	157903	14	13	TTHERM_00105300	FAP57A
	110.m00115	781	68614	19	12	TTHERM_00703660			3.m01742	554	81159	16	8	TTHERM_00048910				265.m00027	607	49567	13	9	TTHERM_01179780			6.m00541	438	39355	5	3	TTHERM_00088170
	54.m00157	779	36623	20	10	TTHERM_00460500			13.m00444	552	57934	8	4	TTHERM_00160930				7.m00477	219	61442	3	2	TTHERM_00105280	casein kinase		3680.m00128	436	80312	10	5	TTHERM_00487020
	3718.m00004	769	15645	10	4	TTHERM_00535150			252.m00039	551	21415	14	6	TTHERM_01142730				3686.m00070	593	23231	13	6	TTHERM_00471090			3684.m00033	436	63947	10	6	TTHERM_00529790
	3716.m00982	769	30518	14	4				3703.m00167	551	54011	15	8	TTHERM_00353280				32.m00162	590	28298	15	8	TTHERM_00319990			82.m00155	435	26409	12	5	TTHERM_00594110
	166.m00056	767	79483	18	9	TTHERM_00926950			88.m00087	539	44970	13	7	TTHERM_00625950				252.m00039	590	21437	13	5	TTHERM_01142730			3709.m00046	433	59413	7	4	TTHERM_00474460
	358.m00012	765	22692	18	6	TTHERM_01386050			17.m00416	57	18149	4	2	TTHERM_00209310				3702.m00023	589	74677	17	12	TTHERM_00140960			13.m00287	431	57838	7	4	TTHERM_00155380
	3743.m00009	756	71071	12	8	TTHERM_00836640			109.m00105	536	135588	8	6	TTHERM_00700900				91.m00115	587	35612	13	6	TTHERM_00636970			115.m00079	425	45122	9	4	TTHERM_00721150
	3680.m00138	754	113541	12	8	TTHERM_00487120			3723.m00027	166	135922	4	2	TTHERM_00508990				3693.m00018	580	210108	13	12	TTHERM_00370820			265.m00027	423	49567	10	6	TTHERM_01179780
	19.m00329	747	16150	11	3	TTHERM_00227270			3684.m00033	535	63870	15	7	TTHERM_00529790				274.m00035	575	65364	9	7	TTHERM_01207650			238.m00051	421	64136	10	6	TTHERM_01108700
	3706.m00050	744	39603	14	5	TTHERM_00238810			336.m00018	530	57755	16	7	TTHERM_01344710				16.m00502	575	99675	14	10	TTHERM_00196610			2.m02242	420	81291	12	10	TTHERM_00037080
	40.m00197	726	48795	17	7	TTHERM_00378580			260.m00020	414	53806	12	5	TTHERM_01164090				3706.m00050	573	39647	12	8	TTHERM_00238810			3698.m00005	419	17926	9	6	TTHERM_00131110
	3725.m00038	722	70036	16	10	TTHERM_00616050			180.m00073	527	60586	14	8	TTHERM_00971830	DRC2			3730.m00037	565	46131	16	8	TTHERM_00678260			3689.m00153	419	51954	6	2	TTHERM_00339810
	180.m00073	719	60586	20	6	TTHERM_00971830	DRC2		3716.m00091	521	48409	12	8	TTHERM_00502220				187.m00073	562	304885	11	10	TTHERM_00994400			3681.m00116	418	617153	9	8	TTHERM_00442880
	1.m01059	716	25679	12	4	TTHERM_00023980			30.m00348	517	59527	10	8	TTHERM_00313520				3719.m00044	561	240239	11	8	TTHERM_00476840			3698.m00088	418	16851	9	2	TTHERM_00134940
	310.m00039	714	23900	17	7	TTHERM_01289140			112.m00133	515	98487	9	6	TTHERM_00713380				3700.m00262	560	145883	10	7	TTHERM_00152110			242.m00038	418	51128	8	7	TTHERM_01119520
	108.m00193	707	14589	15	5	TTHERM_00697490			38.m00287	514	93719	11	8	TTHERM_00365340				3689.m00021	559	354521	9	8	TTHERM_00334410			3.m01671	416	50202	8	5	TTHERM_00047680
	3710.m00072	705	17082	13	4	TTHERM_00467660			256.m00035	514	24270	10	4	TTHERM_01151600				3689.m00001	558	45193	15	12	TTHERM_00333210			3737.m00025	416	116909	14	9	TTHERM_00688500
	3731.m00056	704	38836	14	5	TTHERM_00670610			3680.m00094	512	46127	13	10	TTHERM_00486680				48.m00253	552	44717	8	7	TTHERM_00433470			3737.m00005	414	91698	12	7	TTHERM_00688300
	213.m00072	704	20971	11	3	TTHERM_01052990			139.m00128	506	73858	17	9	TTHERM_00820660				3721.m00096	551	42628	11	7	TTHERM_00566780			16.m00262	414	49639	5	3	TTHERM_00193230
	14.m00482	700	95500	15	10	TTHERM_00185930			3699.m00007	116	343808	2	2	TTHERM_00125140				14.m00412	544	28210	11	5	TTHERM_00185230			87.m00171	412	57292	7	3	TTHERM_00623040
	3735.m00071	687	24931	11	4	TTHERM_00558360			3672.m00021	490	48150	10	7	TTHERM_00760390				3713.m00100	544	46566	13	9	TTHERM_00402120			240.m00039	407	38738	10	8	TTHERM_01113100
	336.m00018	686	57755	15	5	TTHERM_01344710			3692.m00104	487	54762	9	5	TTHERM_00295310				3734.m00020	543	39132	11	5	TTHERM_00681790			40.m00277	403	15373	12	5	TTHERM_00382350
	260.m00020	478	53806	9	4	TTHERM_01164090			3.m01683	487	427225	11	9	TTHERM_00049190				3699.m00046	537	83198	16	12	TTHERM_00125530			3729.m00014	402	82330	11	7	TTHERM_00543590
	3707.m00088	686	37827	14	6	TTHERM_00058590			3723.m00109	483	57166	17	7	TTHERM_00519810				3673.m00059	536	28917	14	7	TTHERM_00716240			3.m01742	402	81335	11	6	TTHERM_00048910
	176.m00073	684	31527	10	6	TTHERM_00954240			247.m00031	483	18663	7	2	TTHERM_01128560				54.m00157	536	36623	13	7	TTHERM_00460500			337.m00009	400	89865	10	9	TTHERM_01345750	DRC1
	3698.m00005	681	17892	11	5	TTHERM_00131110			54.m00157	481	36623	14	5	TTHERM_00460500				1.m00653	532	22593	10	4	TTHERM_00005940			3681.m00023	398	29481	9	5	TTHERM_00441950
	72.m00165	678	42787	12	5	TTHERM_00554350			115.m00079	479	45089	17	8	TTHERM_00721150				3681.m00116	531	617153	20	12	TTHERM_00442880			3697.m00036	398	34147	3	2	TTHERM_00188630
	3701.m00092	670	79710	12	7	TTHERM_00218790			48.m00311	474	21132	16	4	TTHERM_00434070				30.m00229	529	46092	9	4	TTHERM_00312330			3674.m00043	397	76481	10	6	TTHERM_00691520
	3676.m00047	667	211884	17	12	TTHERM_00773530			87.m00241	471	41622	7	4	TTHERM_00624730				5.m00598	526	101755	10	6	TTHERM_00080020			3707.m00161	396	42043	15	9	TTHERM_00059330
	3698.m00105	666	21719	15	7	TTHERM_00136120			3683.m00013	470	60274	11	5	TTHERM_00825190				3704.m00013	525	17347	9	5	TTHERM_00444240	in coDel Exp1		3693.m00011	392	32249	4	2	TTHERM_00370750
	127.m00072	666	92785	18	12	TTHERM_00770670			337.m00019	467	19949	7	3	TTHERM_01345760				3703.m00082	519	50114	5	4	TTHERM_00348440			3684.m00042	392	51278	7	4	TTHERM_00529880
	3733.m00015	664	14051	6	1	TTHERM_00578550			3735.m00065	462	56271	8	7	TTHERM_00558300				358.m00012	518	22747	17	7	TTHERM_01386050			274.m00035	391	65364	8	6	TTHERM_01207650
	48.m00247	664	60939	10	7	TTHERM_00433410			3681.m00116	457	616800	12	7	TTHERM_00442880				163.m00060	517	105517	7	5	TTHERM_00919620			30.m00348	390	59615	10	8	TTHERM_00313520
	337.m00009	663	89765	16	10	TTHERM_01345750	DRC1		7.m00423	457	71624	8	7	TTHERM_00102740				1.m01059	514	25690	12	7	TTHERM_00023980			132.m00071	389	35869	6	4	TTHERM_00785860
	240.m00036	658	109569	12	6	TTHERM_01113070			54.m00196	453	59051	10	5	TTHERM_00462870				247.m00031	514	18685	8	3	TTHERM_01128560			166.m00059	387	41521	9	6	TTHERM_00926980
	3736.m00020	656	35212	9	6	TTHERM_00660320			151.m00109	452	149548	11	10	TTHERM_00856750				3.m01826	503	47764	6	4	TTHERM_00047150			3734.m00020	383	39132	6	2	TTHERM_00681790
	3703.m00103	654	15703	9	4	TTHERM_00348650			119.m00110	446	31376	14	5	TTHERM_00732640				3700.m00234	502	96893	12	9	TTHERM_00151820			110.m00145	382	122349	6	6	TTHERM_00703960
	3714.m00003	650	33554	12	5	TTHERM_00408720			238.m00051	446	64025	9	6	TTHERM_01108700				3680.m00094	500	46171	12	10	TTHERM_00486680			107.m00117	380	150361	15	8	TTHERM_00694540
	3733.m00024	639	23369	15	6	TTHERM_00578640			3674.m00081	446	22542	9	1	TTHERM_00691900				3701.m00092	497	79843	12	5	TTHERM_00218790			2.m02357	379	102697	10	9	TTHERM_00038990
	3.m01671	637	50136	13	9	TTHERM_00047680			5.m00598	444	101733	8	7	TTHERM_00080020				3673.m00060	496	12445	5	2	TTHERM_00716250			6.m00636	303	147256	9	7	TTHERM_00094070
	16.m00444	634	79071	16	6	TTHERM_00196030			3725.m00067	439	65841	10	7	TTHERM_00616340				7.m00479	493	157903	15	12	TTHERM_00105300	FAP57A		145.m00092	377	36511	6	4	TTHERM_00835100
	2.m02357	623	102686	20	15	TTHERM_00038990			108.m00158	437	116692	10	7	TTHERM_00697090				221.m00041	489	12230	15	3	TTHERM_01079060			108.m00158	377	116791	10	6	TTHERM_00697090
	191.m00066	615	49874	14	3	TTHERM_01002860			30.m00195	436	102264	10	5	TTHERM_00311970				88.m00132	488	40136	9	4	TTHERM_00628380			3692.m00095	376	453980	6	4	TTHERM_00295220
	16.m00313	614	35293	16	7	TTHERM_00193740			3707.m00088	435	37827	9	5	TTHERM_00058590				14.m00482	486	95511	11	9	TTHERM_00185930			134.m00132	375	30125	5	3	TTHERM_00794530
	124.m00101	614	38189	18	9	TTHERM_00758860			127.m00072	433	92785	10	9	TTHERM_00770670				77.m00149	486	126965	6	4	TTHERM_00575470			3740.m00005	375	14922	10	5	TTHERM_00762890
	3674.m00081	612	22542	13	3	TTHERM_00691900			159.m00072	431	55476	9	5	TTHERM_00895820				3687.m00148	483	49041	9	6	TTHERM_00317440			3684.m00054	372	272195	6	5	TTHERM_00530000
	87.m00246	611	67215	12	8	TTHERM_00624780			3680.m00138	430	113541	9	6	TTHERM_00487120				30.m00277	482	42826	13	10	TTHERM_00312810	CCDC113		117.m00100	370	45608	9	3	TTHERM_00725820
	3744.m00017	606	318691	10	9	TTHERM_00705200			191.m00040	427	39769	11	5	TTHERM_01002600				8.m00512	41	0	2	2				3691.m00113	369	43560	7	7	TTHERM_00300410
	8.m00439	605	56263	12	4	TTHERM_00118600			178.m00075	274	41308	9	5	TTHERM_00962060				48.m00304	478	55814	7	5	TTHERM_00434000			42.m00235	369	65302	6	3	TTHERM_00392730
	3681.m00119	604	62033	16	4	TTHERM_00442910			3689.m00094	242	39730	6	3	TTHERM_00338200				76.m00141	476	93591	8	4	TTHERM_00569090			3710.m00072	365	17082	7	3	TTHERM_00467660
	3689.m00010	177	368402	4	2	TTHERM_00334300	FAP47		72.m00143	426	37072	7	3	TTHERM_00551160				154.m00075	475	60218	12	10	TTHERM_00864870			3709.m00112	365	54004	6	5	TTHERM_00475140
	60.m00134	603	25631	20	5	TTHERM_00488340			88.m00132	423	40070	11	3	TTHERM_00628380				120.m00106	475	20493	15	6	TTHERM_00735240			3732.m00062	364	306819	6	5	TTHERM_00686030
	3680.m00074	602	48623	7	5	TTHERM_00486480			3714.m00003	423	33554	8	5	TTHERM_00408720				3692.m00095	475	453980	9	7	TTHERM_00295220			152.m00075	363	55253	9	6	TTHERM_00857910
	170.m00067	600	37961	12	5	TTHERM_00938880			3674.m00043	422	76392	8	4	TTHERM_00691520				199.m00044	474	125548	11	8	TTHERM_01018330			3682.m00028	362	17786	8	4	TTHERM_00823670
	3700.m00194	598	42171	13	6	TTHERM_00151390			110.m00145	421	122239	8	6	TTHERM_00703960				164.m00098	473	180089	13	13	TTHERM_00924250			336.m00018	361	57788	8	6	TTHERM_01344710
	3728.m00064	597	144561	11	8	TTHERM_00540130			76.m00141	421	93502	9	4	TTHERM_00569090				3716.m00091	462	48453	10	8	TTHERM_00502220			260.m00020	157	53839	4	2	TTHERM_01164090
	3698.m00253	594	412582	11	10	TTHERM_00138600	in coDel Exp 2		213.m00073	415	24581	8	3	TTHERM_01053000				88.m00087	460	44992	16	10	TTHERM_00625950			3.m01917	360	31436	8	4	TTHERM_00047480
	115.m00079	592	45089	18	7	TTHERM_00721150			16.m00302	415	73907	5	4	TTHERM_00193630				3697.m00216	459	123146	9	6	TTHERM_00191430			213.m00073	355	24614	7	3	TTHERM_01053000
	3725.m00067	586	65841	13	10	TTHERM_00616340			170.m00067	414	37961	8	4	TTHERM_00938880				108.m00193	457	14589	8	4	TTHERM_00697490			198.m00059	353	29069	7	4	TTHERM_01016050
	54.m00294	586	77652	10	6	TTHERM_00463860			3708.m00090	412	240507	9	6	TTHERM_00439120				3708.m00090	451	240749	9	6	TTHERM_00439120			198.m00043	351	54877	8	3	TTHERM_01015890
	202.m00051	582	19480	6	4	TTHERM_01026290			2.m02347	405	38054	7	4	TTHERM_00030190				3682.m00028	451	17786	8	4	TTHERM_00823670			150.m00103	350	35270	3	1	TTHERM_00853120
	3734.m00020	580	39055	10	5	TTHERM_00681790			229.m00048	402	27645	7	4	TTHERM_01092470				3694.m00169	450	56280	10	5	TTHERM_00283830			226.m00055	350	31171	6	4	TTHERM_01085680
	3721.m00096	578	42540	14	8	TTHERM_00566780			68.m00229	396	21191	8	5	TTHERM_00532840				337.m00019	448	19972	9	7	TTHERM_01345760			1.m00798	349	95680	4	2	TTHERM_00011440
	3691.m00113	575	43515	11	8	TTHERM_00300410			3719.m00031	396	15390	5	2	TTHERM_00476710				3707.m00312	447	85301	11	7	TTHERM_00070880			3684.m00019	349	94572	8	7	TTHERM_00529650	CCDC96
	110.m00145	574	122239	13	7	TTHERM_00703960			3720.m00098	396	15601	6	4	TTHERM_00561710				229.m00048	445	27678	7	5	TTHERM_01092470			3686.m00070	348	23231	6	4	TTHERM_00471090
	42.m00246	572	41309	10	7	TTHERM_00392840			90.m00172	392	195366	8	7	TTHERM_00633390				3.m01976	445	160047	14	11	TTHERM_00043920			3688.m00161	345	182358	9	7	TTHERM_00290850
	47.m00212	570	119317	6	5	TTHERM_00425820			3718.m00946	392	50655	9	6					220.m00038	354	390700	8	8	TTHERM_01076970			314.m00030	345	87694	12	8	TTHERM_01298560
	189.m00051	569	24212	15	4	TTHERM_00998940			14.m00482	386	95500	6	5	TTHERM_00185930				232.m00046	38	376435	2	2	TTHERM_01099090	in coDel Exp1		301.m00010	345	61329	6	3	TTHERM_01266070
	76.m00140	567	53555	14	7	TTHERM_00569080			40.m00197	386	48795	9	8	TTHERM_00378580				167.m00067	443	61903	9	8	TTHERM_00929520			157.m00066	344	62867	6	4	TTHERM_00884620
	3688.m00164	566	16989	4	1	TTHERM_00290880			163.m00060	384	105396	8	3	TTHERM_00919620				1.m00842	440	25224	8	5	TTHERM_00011880			3.m01942	341	48752	8	4	TTHERM_00047490
	3.m02000	564	48638	13	8	TTHERM_00044990			7.m00475	384	49263	6	4	TTHERM_00105260				14.m00511	436	75779	8	7	TTHERM_00187270			1.m00657	340	94153	5	2	TTHERM_00006010
	6.m00541	556	39267	7	4	TTHERM_00088170			3712.m00122	384	33640	8	5	TTHERM_00459310				95.m00148	435	44568	9	4	TTHERM_00654150			3698.m00105	340	21719	7	4	TTHERM_00136120
	3702.m00069	553	54032	9	5	TTHERM_00142420			16.m00297	383	41789	6	2	TTHERM_00193580				8.m00447	434	17970	8	3	TTHERM_00118710			602.m00002	339	101723	4	4	TTHERM_01731490
	7.m00475	551	49263	9	6	TTHERM_00105260			3711.m00046	381	15774	7	2	TTHERM_00492750				3687.m00097	433	48908	11	7	TTHERM_00316930			21.m00200	337	90106	6	6	TTHERM_00243730
	3718.m00946	549	50655	9	5				30.m00277	380	42826	7	4	TTHERM_00312810	CCDC113			77.m00237	433	43923	16	13	TTHERM_00577380			77.m00149	337	126965	3	2	TTHERM_00575470
	108.m00121	548	46944	13	7	TTHERM_00695730			6.m00444	380	72310	8	5	TTHERM_00085220				3675.m00076	430	53570	7	6	TTHERM_00585260			3706.m00050	336	39647	6	5	TTHERM_00238810
	3713.m00144	547	55943	9	4	TTHERM_00405570	in coDel Exp 2		3744.m00027	378	26199	10	4	TTHERM_00706300				3738.m00061	430	31288	9	7	TTHERM_00781030			6.m00508	334	32663	8	6	TTHERM_00086850
	13.m00444	538	57934	8	4	TTHERM_00160930			3708.m00136	377	107148	8	6	TTHERM_00440620				68.m00139	429	20385	4	1	TTHERM_00531900			3692.m00187	330	15098	4	3	TTHERM_00297140
	3701.m00044	261	61062	5	4	TTHERM_00218310	in coDel Exp 2		3732.m00049	377	148326	5	4	TTHERM_00685900				3715.m00136	428	39867	11	8	TTHERM_00498260			3721.m00077	327	31389	10	6	TTHERM_00565590
	2.m02234	536	15034	8	1	TTHERM_00035650			3697.m00013	376	53138	6	6	TTHERM_00188400				3684.m00074	76	56355	5	4	TTHERM_00530200	in coDel Exp1		3.m01912	327	44129	6	3	TTHERM_00046820
	3720.m00072	532	14675	10	5	TTHERM_00561440			76.m00218	375	59955	9	6	TTHERM_00571860				3717.m00075	425	27766	10	4	TTHERM_00522630			176.m00073	325	31549	4	2	TTHERM_00954240
	3720.m00098	527	15601	6	2	TTHERM_00561710			132.m00116	374	56626	9	4	TTHERM_00787300				3698.m00105	413	21719	8	4	TTHERM_00136120			3.m02000	325	48682	8	5	TTHERM_00044990
	95.m00148	524	44513	11	3	TTHERM_00654150			13.m00307	372	29902	6	4	TTHERM_00155600				225.m00041	412	66770	9	8	TTHERM_01084190			3730.m00047	324	74467	8	7	TTHERM_00678360
	239.m00033	523	278894	14	4	TTHERM_01109840			239.m00033	370	278894	11	4	TTHERM_01109840				124.m00101	411	38211	10	8	TTHERM_00758860			40.m00239	323	132972	6	5	TTHERM_00379000
	256.m00020	519	146251	9	8	TTHERM_01151450	ABC transporter		271.m00042	370	7754	6	2	TTHERM_01197110				3693.m00010	411	404621	12	9	TTHERM_00370740	in coDel Exp1		8.m00347	323	79157	5	5	TTHERM_00112730
	47.m00167	434	145755	14	11	TTHERM_00423390			3706.m00050	368	39603	6	4	TTHERM_00238810				3724.m00005	407	71509	10	9	TTHERM_00657270			8.m00447	323	17970	7	3	TTHERM_00118710
	3716.m00985	344	147498	8	7				3744.m00017	365	318691	9	7	TTHERM_00705200				8.m00347	406	79157	15	9	TTHERM_00112730			166.m00085	321	32253	7	4	TTHERM_00927250
	3732.m00049	281	148326	4	4	TTHERM_00685900			3718.m00111	364	50630	13	4	TTHERM_00537220				108.m00158	404	116791	13	10	TTHERM_00697090			7.m00481	320	46844	7	5	TTHERM_00105320
	3.m01813	75	94575	4	2	TTHERM_00046570			3674.m00056	359	103446	9	7	TTHERM_00691650				3674.m00043	400	76481	10	8	TTHERM_00691520			95.m00161	320	15628	4	1	TTHERM_00653620
	2.m02347	517	38054	9	4	TTHERM_00030190			3680.m00074	359	48623	7	4	TTHERM_00486480				48.m00311	399	21132	13	7	TTHERM_00434070			3701.m00040	319	24711	9	5	TTHERM_00218270
	163.m00060	504	105396	9	7	TTHERM_00919620			3687.m00097	356	48864	11	5	TTHERM_00316930				96.m00149	398	179456	7	5	TTHERM_00655860			3679.m00098	319	134032	8	6	TTHERM_00420680
	5.m00611	503	11527	9	3	TTHERM_00075670			3717.m00075	356	27711	8	2	TTHERM_00522630				3684.m00081	398	134965	8	6	TTHERM_00530270			8.m00437	319	34637	7	3	TTHERM_00117590
	199.m00044	501	125438	8	7	TTHERM_01018330			285.m00027	354	56859	8	5	TTHERM_01232280				3693.m00011	398	32249	7	5	TTHERM_00370750			3690.m00020	315	15921	4	3	TTHERM_00266390
	3709.m00094	497	186520	10	8	TTHERM_00474960			310.m00045	353	24153	8	5	TTHERM_01289110				3674.m00081	397	22586	10	4	TTHERM_00691900			239.m00049	315	18268	8	5	TTHERM_01109770
	191.m00067	496	49685	8	4	TTHERM_01002870			3674.m00075	352	57838	7	5	TTHERM_00691840				3689.m00094	392	39774	7	6	TTHERM_00338200			76.m00218	314	60032	6	5	TTHERM_00571860
	30.m00277	493	42826	10	7	TTHERM_00312810	CCDC113		3698.m00088	350	16851	5	2	TTHERM_00134940				178.m00075	353	41352	10	9	TTHERM_00962060			3725.m00635	313	26399	8	4
	3711.m00046	491	15774	8	5	TTHERM_00492750			133.m00089	349	77180	7	4	TTHERM_00790740				191.m00040	342	39813	9	7	TTHERM_01002600			161.m00061	34	57625	2	2	TTHERM_00900600
	3717.m00075	485	27711	8	3	TTHERM_00522630			3703.m00144	348	16793	4	2	TTHERM_00349060				178.m00074	132	41425	4	4	TTHERM_00962050			2.m02151	312	60545	4	4	TTHERM_00037050
	3676.m00028	483	33166	13	5	TTHERM_00773340			3709.m00046	345	59291	9	5	TTHERM_00474460				110.m00137	108	39824	3	3	TTHERM_00703880	oxidoreductase		3690.m00068	310	35003	11	8	TTHERM_00267880
	7.m00423	483	71624	14	9	TTHERM_00102740			3679.m00887	344	40237	5	4					3700.m01695	390	14344	9	4				3724.m00005	308	71509	7	3	TTHERM_00657270
	68.m00229	480	21191	9	4	TTHERM_00532840			47.m00212	343	119317	6	6	TTHERM_00425820				87.m00172	387	12944	8	3	TTHERM_00623050			3717.m00075	306	27766	5	3	TTHERM_00522630
	213.m00073	473	24581	8	3	TTHERM_01053000			110.m00115	343	68614	12	7	TTHERM_00703660				40.m00199	387	26619	11	6	TTHERM_00378600			54.m00288	301	69212	7	4	TTHERM_00463800
	3693.m00011	473	32216	12	5	TTHERM_00370750			3707.m00109	341	66101	9	5	TTHERM_00058800				3679.m00098	387	134032	8	7	TTHERM_00420680			3714.m00015	300	18109	3	2	TTHERM_00408840
	3700.m01695	472	14322	7	4				16.m00313	341	35293	10	4	TTHERM_00193740				133.m00089	385	77247	7	4	TTHERM_00790740			445.m00009	298	33339	4	2	TTHERM_01528520
	187.m00073	469	304433	9	8	TTHERM_00994400			279.m00026	340	40950	4	2	TTHERM_01220370				301.m00010	384	61329	8	6	TTHERM_01266070			3697.m00216	297	123146	5	5	TTHERM_00191430
	2.m02322	468	105771	5	2	TTHERM_00031760			3738.m00061	339	31255	8	5	TTHERM_00781030				3733.m00066	383	70064	11	9	TTHERM_00579060			3700.m00262	297	145883	5	4	TTHERM_00152110
	198.m00059	465	29058	14	8	TTHERM_01016050			3.m01998	332	274355	9	9	TTHERM_00045060				3701.m00080	77	101922	3	3	TTHERM_00218670	NAT1		337.m00019	296	19972	5	4	TTHERM_01345760
	3681.m00116	464	616800	16	11	TTHERM_00442880			6.m00541	331	39267	6	4	TTHERM_00088170				3731.m00029	379	120735	4	3	TTHERM_00670340			3707.m00306	296	90388	4	1	TTHERM_00070820
	3703.m00185	136	105299	3	2	TTHERM_00353490	ser-thre kinase		3734.m00020	330	39055	7	4	TTHERM_00681790				3.m02000	376	48682	9	6	TTHERM_00044990			72.m00189	296	39825	4	2	TTHERM_00554590
	3698.m00088	462	16851	10	3	TTHERM_00134940			8.m00504	326	59985	3	1	TTHERM_00122290				3674.m00080	376	70046	10	9	TTHERM_00691890			3702.m00069	295	54098	5	4	TTHERM_00142420
	87.m00241	459	41622	6	3	TTHERM_00624730			87.m00246	325	67215	6	4	TTHERM_00624780				3733.m00015	376	14217	4	2	TTHERM_00578550			48.m00311	295	21132	7	5	TTHERM_00434070
	3717.m00072	458	44552	3	2	TTHERM_00522600			3721.m00096	324	42540	6	4	TTHERM_00566780				3.m01918	373	85069	7	4	TTHERM_00044960			3679.m00120	294	134369	3	3	TTHERM_00420900
	229.m00048	457	27645	4	1	TTHERM_01092470			99.m00158	323	32640	4	3	TTHERM_00666640				310.m00039	369	23933	11	5	TTHERM_01289140			109.m00105	245	135886	4	3	TTHERM_00700900
	198.m00043	457	54777	12	6	TTHERM_01015890			247.m00042	293	11663	8	4	TTHERM_01129660				79.m00106	369	31929	5	4	TTHERM_00581490			3693.m00074	293	37202	8	2	TTHERM_00372410
	21.m00225	457	57439	11	9	TTHERM_00243990			8.m00347	322	79057	9	8	TTHERM_00112730				16.m00405	367	101724	12	11	TTHERM_00194650			166.m00084	293	31244	3	1	TTHERM_00927240
	265.m00027	457	49501	11	7	TTHERM_01179780			52.m00303	320	15035	7	4	TTHERM_00454080				54.m00294	367	77762	8	5	TTHERM_00463860	in coDel Exp1		52.m00162	292	37165	2	1	TTHERM_00448660
	279.m00026	455	40950	7	3	TTHERM_01220370			3719.m00028	320	29257	9	3	TTHERM_00476670				3676.m00027	365	17631	8	3	TTHERM_00773330			5.m00424	292	38378	5	4	TTHERM_00077270
	3716.m00141	455	52573	6	4	TTHERM_00502720			3728.m00064	320	144561	9	4	TTHERM_00540130				3689.m00095	365	88863	12	4	TTHERM_00338210			3744.m00002	292	17437	5	3	TTHERM_00705050
	3716.m00091	453	48409	10	8	TTHERM_00502220			1.m00651	320	46665	8	2	TTHERM_00005920				3700.m01683	362	32806	9	6				3702.m00023	291	74677	10	5	TTHERM_00140960
	3.m01826	452	47720	8	5	TTHERM_00047150			3687.m00148	319	49008	7	6	TTHERM_00317440				180.m00073	360	60619	8	7	TTHERM_00971830	DRC2		3698.m00091	290	59379	3	2	TTHERM_00134970
	3677.m00579	452	30798	11	5				3710.m00072	311	17082	5	3	TTHERM_00467660				3686.m00140	360	25085	9	5	TTHERM_00471850			3690.m00155	290	204973	8	7	TTHERM_00275740
	6.m00444	451	72310	7	4	TTHERM_00085220			3684.m00054	305	272041	7	7	TTHERM_00530000				6.m00366	359	42101	11	6	TTHERM_00083450			2.m02033	288	17952	5	3	TTHERM_00028740
	3722.m00106	445	47903	6	4	TTHERM_00527180			172.m00085	305	13047	7	2	TTHERM_00943010				239.m00033	358	279159	13	6	TTHERM_01109840			213.m00072	288	21015	5	2	TTHERM_01052990
	3726.m00061	444	43098	11	7	TTHERM_00590130			3702.m00210	303	110211	5	4	TTHERM_00145830				3740.m00068	358	65877	5	4	TTHERM_00766530			8.m00549	287	445871	4	2	TTHERM_00123750
	7.m00567	441	16825	10	4	TTHERM_00105430			3702.m00023	302	74633	8	6	TTHERM_00140960				37.m00219	138	74071	2	2	TTHERM_00355160			388.m00008	287	86670	7	6	TTHERM_01435670
	91.m00105	439	28460	6	2	TTHERM_00636870			215.m00057	301	46212	6	3	TTHERM_01055600				88.m00133	357	36628	5	2	TTHERM_00628390	transmembrane protein		91.m00157	287	181366	5	5	TTHERM_00637390
	3671.m00054	438	120221	5	4	TTHERM_00723450			3681.m00042	300	15007	5	3	TTHERM_00442140				3684.m00042	356	51278	6	3	TTHERM_00529880			16.m00456	284	43085	5	3	TTHERM_00196150
	96.m00149	437	178992	9	7	TTHERM_00655860			40.m00239	300	132950	6	6	TTHERM_00379000				150.m00103	354	35270	5	3	TTHERM_00853120			3680.m00057	282	29175	3	1	TTHERM_00486310
	225.m00041	436	66704	8	6	TTHERM_01084190			40.m00228	293	42325	4	2	TTHERM_00378890				3701.m00044	350	61151	8	5	TTHERM_00218310			3707.m00162	280	36220	5	3	TTHERM_00059340
	16.m00405	435	101570	13	11	TTHERM_00194650			3719.m00044	293	239986	7	5	TTHERM_00476840				13.m00444	343	58012	8	4	TTHERM_00160930			3677.m00064	279	56061	5	4	TTHERM_00649240	DRC4b
	191.m00040	435	39769	11	6	TTHERM_01002600			120.m00106	292	20482	6	3	TTHERM_00735240				3694.m00001	70	70341	3	2	TTHERM_00277070			3.m01826	277	47764	4	3	TTHERM_00047150
	178.m00075	301	41308	10	6	TTHERM_00962060			6.m00440	290	15348	7	1	TTHERM_00085180				3689.m00003	348	32272	7	5	TTHERM_00333230			19.m00288	277	33148	6	5	TTHERM_00225860
	3689.m00094	145	39730	4	2	TTHERM_00338200			23.m00347	290	48167	5	2	TTHERM_00264850				95.m00161	345	15628	5	2	TTHERM_00653620			40.m00208	275	52932	6	5	TTHERM_00378690
	3706.m00052	435	37300	9	6	TTHERM_00238830			3731.m00056	289	38836	6	5	TTHERM_00670610				16.m00456	345	43085	8	5	TTHERM_00196150			3.m01987	275	34175	6	3	TTHERM_00052310
	3712.m00049	434	70995	5	5	TTHERM_00455570	in coDel Exp 2		3687.m00095	287	117994	5	5	TTHERM_00316910				3740.m00005	345	14922	9	7	TTHERM_00762890			3701.m00101	275	48626	5	4	TTHERM_00218880
	3689.m00054	433	131900	10	8	TTHERM_00335750			274.m00035	286	65353	8	7	TTHERM_01207650				119.m00097	344	110281	5	5	TTHERM_00732510			189.m00066	274	33835	4	2	TTHERM_00999090
	3697.m00119	430	70450	10	9	TTHERM_00189460			3717.m00082	285	203159	4	3	TTHERM_00522700				3744.m00027	343	26210	8	5	TTHERM_00706300			30.m00229	273	46092	4	3	TTHERM_00312330
	16.m00456	429	43063	10	4	TTHERM_00196150			3680.m00139	284	117908	5	3	TTHERM_00487130				3743.m00009	340	71325	6	4	TTHERM_00836640			117.m00087	273	36772	5	2	TTHERM_00724700
	77.m00223	426	24664	13	4	TTHERM_00577240			16.m00394	281	145759	6	4	TTHERM_00194540				77.m00223	339	24719	14	10	TTHERM_00577240			3744.m00027	273	26210	6	3	TTHERM_00706300
	76.m00152	425	23121	10	8	TTHERM_00569200			77.m00223	281	24664	7	5	TTHERM_00577240				3685.m00006	339	97435	4	1	TTHERM_00599780			3701.m00225	271	121592	9	8	TTHERM_00221140
	3674.m00080	424	69936	9	6	TTHERM_00691890			5.m00443	281	56663	8	7	TTHERM_00077460				110.m00115	338	68625	10	6	TTHERM_00703660			158.m00112	270	63671	6	6	TTHERM_00894400
	3708.m00136	422	107148	12	8	TTHERM_00440620			3707.m00161	276	41999	7	5	TTHERM_00059330				3709.m00046	338	59413	8	6	TTHERM_00474460			5.m00598	269	101755	5	4	TTHERM_00080020
	285.m00027	421	56859	8	2	TTHERM_01232280			3709.m00003	275	52211	8	7	TTHERM_00473030				3723.m00102	338	95838	5	4	TTHERM_00518740	in coDel Exp1		247.m00031	269	18685	5	3	TTHERM_01128560
	150.m00103	418	35226	6	2	TTHERM_00853120			2.m02322	274	105771	4	3	TTHERM_00031760				3712.m00122	334	33717	6	5	TTHERM_00459310			13.m00476	269	53383	7	6	TTHERM_00161250
	3712.m00122	416	33640	10	6	TTHERM_00459310			3704.m00040	272	21406	6	4	TTHERM_00444510				3690.m01037	334	120865	3	1				3704.m00128	268	21871	5	3	TTHERM_00446390
	1.m00798	414	95581	6	4	TTHERM_00011440	in coDel Exp 2		8.m00543	271	72254	7	5	TTHERM_00123690				239.m00049	333	18268	7	5	TTHERM_01109770			3740.m00054	268	202489	3	2	TTHERM_00765390
	3714.m00015	413	18054	11	3	TTHERM_00408840	in coDel Exp 2		3720.m00072	268	14675	4	3	TTHERM_00561440				3692.m00187	333	15098	4	3	TTHERM_00297140			167.m00106	267	45999	5	3	TTHERM_00929450
	16.m00297	411	41789	8	2	TTHERM_00193580			199.m00044	265	125438	3	2	TTHERM_01018330				8.m00543	332	72321	5	4	TTHERM_00123690			260.m00017	266	158061	12	8	TTHERM_01164060
	40.m00280	408	75282	12	10	TTHERM_00382380			129.m00112	265	35987	7	5	TTHERM_00777270				3719.m00028	327	29268	8	5	TTHERM_00476670			3698.m00262	133	87939	5	3	TTHERM_00139700
	3.m01998	406	274355	11	9	TTHERM_00045060			1.m01056	264	13400	7	2	TTHERM_00023950				160.m00088	326	44538	6	3	TTHERM_00899460			3702.m00153	265	54861	5	3	TTHERM_00145260
	3745.m00009	405	155373	7	5	TTHERM_00931970			3716.m00082	264	58023	6	5	TTHERM_00502130				279.m00026	326	41027	5	4	TTHERM_01220370			3731.m00029	262	120735	4	4	TTHERM_00670340
	3707.m00109	401	66101	10	7	TTHERM_00058800			3720.m00095	264	14187	6	2	TTHERM_00561680				16.m00262	324	49639	3	2	TTHERM_00193230			3689.m00095	262	88863	5	2	TTHERM_00338210
	159.m00072	395	55476	8	4	TTHERM_00895820			3675.m00076	263	53537	6	4	TTHERM_00585260				3714.m00015	322	18109	3	2	TTHERM_00408840			6.m00440	262	15360	5	2	TTHERM_00085180
	3711.m00056	394	128461	10	6	TTHERM_00492850	in coDel Exp 2		3711.m00054	260	550533	5	4	TTHERM_00492830				21.m00200	321	90106	6	6	TTHERM_00243730			76.m00163	260	30888	5	4	TTHERM_00569310
	3720.m00095	391	14187	10	4	TTHERM_00561680			3707.m00312	258	85279	5	3	TTHERM_00070880				3.m01925	319	40196	4	3	TTHERM_00051840			3711.m00046	258	15774	4	3	TTHERM_00492750
	6.m00507	389	99938	8	7	TTHERM_00086840			40.m00280	255	75282	11	7	TTHERM_00382380				16.m00302	318	73985	5	4	TTHERM_00193630			3672.m00042	255	37206	6	4	TTHERM_00760600
	3679.m00101	387	71098	6	4	TTHERM_00420710			107.m00099	255	15920	4	2	TTHERM_00694350				133.m00094	318	14762	3	2	TTHERM_00790790			3711.m00056	254	128626	6	5	TTHERM_00492850
	133.m00089	386	77180	6	5	TTHERM_00790740			47.m00276	251	37450	7	3	TTHERM_00427450				3702.m00093	156	21457	2	2	TTHERM_00143660	histone		3716.m00033	250	218087	6	4	TTHERM_00499580
	68.m00139	386	20352	5	1	TTHERM_00531900			95.m00161	250	15606	5	1	TTHERM_00653620				68.m00224	316	200427	6	5	TTHERM_00532790			191.m00066	250	49940	6	3	TTHERM_01002860
	3726.m00044	385	54277	10	5	TTHERM_00589960			42.m00246	249	41309	8	5	TTHERM_00392840				3727.m00072	310	113395	4	2	TTHERM_00647500			3711.m00998	250	21591	4	3
	68.m00165	385	64695	8	5	TTHERM_00532180			19.m00329	249	16150	3	2	TTHERM_00227270				42.m00246	310	41386	6	5	TTHERM_00392840			32.m00162	249	28298	6	3	TTHERM_00319990
	3680.m00139	384	117908	8	4	TTHERM_00487130			112.m00094	249	45866	6	2	TTHERM_00711900				3690.m00020	309	15921	4	4	TTHERM_00266390			68.m00224	247	200427	4	4	TTHERM_00532790
	3715.m00133	376	21764	7	3	TTHERM_00498230	in coDel Exp 2		7.m00537	249	72437	3	3	TTHERM_00106940				32.m00187	307	121863	4	4	TTHERM_00320260			3700.m01695	247	14344	4	3
	229.m00039	374	302929	7	7	TTHERM_01092380			8.m00329	248	72019	6	5	TTHERM_00112550				117.m00087	307	36772	6	5	TTHERM_00724700			88.m00163	246	16916	4	1	TTHERM_00628690
	95.m00161	369	15606	5	1	TTHERM_00653620			167.m00067	248	61859	3	3	TTHERM_00929520				3672.m00021	305	48172	12	8	TTHERM_00760390			3716.m00141	244	52662	4	3	TTHERM_00502720
	167.m00067	369	61859	9	6	TTHERM_00929520			3726.m00044	247	54277	8	6	TTHERM_00589960				152.m00108	303	25123	5	2	TTHERM_00859260			3718.m00111	244	50806	5	3	TTHERM_00537220
	1.m00842	364	25191	6	3	TTHERM_00011880			198.m00043	246	54777	6	4	TTHERM_01015890				3722.m00008	302	28674	9	5	TTHERM_00525130			32.m00187	243	121863	4	3	TTHERM_00320260
	3706.m01529	364	12067	9	3				3690.m00020	245	15910	6	3	TTHERM_00266390				3706.m00216	301	104006	11	5	TTHERM_00242510			88.m00154	242	30693	3	1	TTHERM_00628600
	247.m00031	364	18663	5	2	TTHERM_01128560			2.m02450	245	52338	4	3	TTHERM_00041580				8.m00439	300	56396	8	4	TTHERM_00118600			110.m00115	242	68625	5	5	TTHERM_00703660
	40.m00228	364	42325	4	1	TTHERM_00378890			3724.m00005	244	71376	8	6	TTHERM_00657270				186.m00051	298	66100	10	5	TTHERM_00992730			107.m00099	242	15942	5	4	TTHERM_00694350
	3685.m00006	363	97170	5	3	TTHERM_00599780			21.m00200	243	90018	5	4	TTHERM_00243730				76.m00140	295	53588	10	7	TTHERM_00569080			19.m00329	241	16161	6	3	TTHERM_00227270
	3704.m00040	363	21406	8	4	TTHERM_00444510			91.m00105	242	28460	4	3	TTHERM_00636870				82.m00155	286	26409	9	5	TTHERM_00594110			3715.m00136	241	39867	5	4	TTHERM_00498260
	112.m00110	359	19226	8	3	TTHERM_00713140			3684.m00081	241	134767	5	5	TTHERM_00530270				87.m00246	286	67238	4	3	TTHERM_00624780			5.m00578	240	99863	5	2	TTHERM_00079820
	170.m00058	358	18069	7	2	TTHERM_00938790			3686.m00042	241	25651	6	3	TTHERM_00470810				40.m00280	284	75436	9	8	TTHERM_00382380			3736.m00001	239	45660	5	4	TTHERM_00660130
	16.m00394	358	145759	6	5	TTHERM_00194540			3717.m00055	241	173995	5	5	TTHERM_00522430				30.m00195	280	102308	9	8	TTHERM_00311970			3738.m00009	238	142255	5	4	TTHERM_00780510
	3708.m00090	356	240507	6	5	TTHERM_00439120			3717.m00112	241	69941	6	4	TTHERM_00523000				3718.m00065	278	109130	5	4	TTHERM_00535760			163.m00060	238	105517	5	4	TTHERM_00919620
	144.m00135	355	19843	6	1	TTHERM_00829380			180.m00049	229	101925	5	4	TTHERM_00969600				127.m00072	277	92873	5	5	TTHERM_00770670			77.m00237	237	43923	6	5	TTHERM_00577380
	87.m00240	354	44205	7	4	TTHERM_00624720			218.m00039	91	137234	6	2	TTHERM_01070340				108.m00121	277	47021	7	5	TTHERM_00695730			246.m00027	237	108908	4	4	TTHERM_01126390
	54.m00196	352	59051	5	5	TTHERM_00462870			8.m00533	62	191687	4	2	TTHERM_00123570				176.m00073	273	31549	6	3	TTHERM_00954240			41.m00203	236	94014	5	5	TTHERM_00387020
	3694.m00169	350	56280	5	4	TTHERM_00283830			3675.m00055	35	81295	2	2	TTHERM_00585040				72.m00165	273	42875	9	9	TTHERM_00554350			3686.m00095	235	34548	6	3	TTHERM_00471380
	6.m00366	350	42079	7	4	TTHERM_00083450			3691.m00063	239	69581	7	5	TTHERM_00299910				40.m00257	273	37594	5	3	TTHERM_00382150	in coDel Exp1		3679.m00033	235	62409	6	3	TTHERM_00420030
	40.m00208	348	52833	8	6	TTHERM_00378690			16.m00478	238	62092	4	4	TTHERM_00196370				6.m00440	272	15360	5	3	TTHERM_00085180			3694.m00067	232	36816	3	3	TTHERM_00279780
	3686.m00140	348	25074	9	6	TTHERM_00471850			150.m00103	236	35226	7	4	TTHERM_00853120				16.m00438	272	45490	4	3	TTHERM_00195970			172.m00085	232	13069	4	2	TTHERM_00943010
	3706.m00216	347	103907	5	5	TTHERM_00242510			3700.m00084	236	45201	6	4	TTHERM_00149290				189.m00051	271	24256	7	3	TTHERM_00998940			7.m00482	231	7724	3	2	TTHERM_00105330
	108.m00128	344	71192	11	6	TTHERM_00695800			3728.m00056	235	42486	3	2	TTHERM_00540050				45.m00258	271	229317	5	2	TTHERM_00418500			14.m00501	230	64655	4	4	TTHERM_00187170
	3716.m00082	337	58023	6	3	TTHERM_00502130			3693.m00142	233	33101	4	3	TTHERM_00375130				213.m00072	268	21015	4	4	TTHERM_01052990			30.m00277	228	42826	5	4	TTHERM_00312810	CCDC113
	3690.m01037	337	120798	6	5				5.m00611	233	11527	3	3	TTHERM_00075670				3716.m00006	268	34934	4	3	TTHERM_00499310			252.m00039	228	21437	4	3	TTHERM_01142730
	310.m00045	336	24153	8	5	TTHERM_01289110			270.m00027	232	29389	7	2	TTHERM_01194640				19.m00329	267	16161	5	3	TTHERM_00227270			13.m00307	226	29957	3	2	TTHERM_00155600
	5.m00598	336	101733	9	7	TTHERM_00080020			112.m00116	230	99126	4	4	TTHERM_00713200				3700.m00194	266	42226	8	5	TTHERM_00151390			3701.m00056	224	154057	5	3	TTHERM_00218430
	3717.m00055	335	173995	7	3	TTHERM_00522430			3730.m00037	227	46109	5	4	TTHERM_00678260				52.m00303	266	15068	7	4	TTHERM_00454080			153.m00079	160	161861	4	2	TTHERM_00862740
	3715.m00038	334	24543	8	5	TTHERM_00497270			3.m01874	227	172054	5	5	TTHERM_00052490	FAP57B			158.m00112	265	63671	4	3	TTHERM_00894400			1.m00842	224	25224	3	2	TTHERM_00011880
	3683.m00057	333	63703	4	3	TTHERM_00825630			108.m00128	226	71192	5	3	TTHERM_00695800				3722.m00062	265	227903	6	5	TTHERM_00526670			7.m00423	223	71657	6	4	TTHERM_00102740
	3707.m00243	332	71699	8	4	TTHERM_00069180	choline transporter		3688.m00193	225	49849	3	3	TTHERM_00292170				3685.m00072	265	48784	8	5	TTHERM_00600480	in coDel Exp1		3720.m00072	223	14686	4	2	TTHERM_00561440
	3689.m00021	329	354135	10	8	TTHERM_00334410			198.m00059	224	29058	6	3	TTHERM_01016050				3700.m00118	264	14314	7	2	TTHERM_00149630			3690.m00133	221	34025	4	3	TTHERM_00274520
	3673.m00059	329	28862	8	4	TTHERM_00716240			3706.m01529	224	12067	5	2					3680.m00139	264	118018	2	2	TTHERM_00487130			3674.m00081	221	22586	5	4	TTHERM_00691900
	3683.m00013	326	60274	9	7	TTHERM_00825190			3687.m00043	223	23626	4	3	TTHERM_00316280				3679.m00138	263	56376	4	4	TTHERM_00421090			3689.m00087	221	55470	5	5	TTHERM_00338110
	7.m00479	325	157715	7	6	TTHERM_00105300	FAP57A		3673.m00044	222	78462	5	4	TTHERM_00716090				3694.m00067	258	36816	4	4	TTHERM_00279780			13.m00477	220	53816	3	2	TTHERM_00161260
	112.m00094	323	45866	8	5	TTHERM_00711900			3675.m00092	222	131390	3	3	TTHERM_00585420				3703.m00103	258	15725	4	1	TTHERM_00348650			3681.m00088	218	25116	4	3	TTHERM_00442600
	3683.m00031	319	115277	3	2	TTHERM_00825370			41.m00242	221	46418	5	2	TTHERM_00388400				3713.m00144	258	56087	5	3	TTHERM_00405570			131.m00130	217	26207	2	1	TTHERM_00784530
	3689.m00003	319	32140	4	1	TTHERM_00333230			3707.m00162	219	36121	5	4	TTHERM_00059340				3674.m00075	257	57860	7	5	TTHERM_00691840			225.m00032	217	45220	7	4	TTHERM_01084100
	3707.m00162	318	36121	7	6	TTHERM_00059340			3682.m00028	218	17775	5	3	TTHERM_00823670				3676.m00029	256	27498	6	4	TTHERM_00773350			225.m00033	94	45137	4	2	TTHERM_01084110
	47.m00276	318	37450	6	2	TTHERM_00427450			3715.m00041	218	357185	6	6	TTHERM_00497300				3704.m00134	256	111709	9	6	TTHERM_00446450	in coDel Exp1		167.m00067	217	61903	6	3	TTHERM_00929520
	23.m00347	315	48167	7	4	TTHERM_00264850			3676.m00029	217	27487	4	2	TTHERM_00773350				3716.m00982	255	30540	5	4				3720.m00029	216	83777	2	1	TTHERM_00560000
	3682.m00028	314	17775	10	5	TTHERM_00823670			95.m00148	216	44513	7	2	TTHERM_00654150				3691.m00063	252	69581	7	6	TTHERM_00299910	in coDel Exp1		7.m00501	215	96289	4	4	TTHERM_00105520
	3709.m00046	312	59291	6	4	TTHERM_00474460			110.m00090	215	236253	4	3	TTHERM_00703410				42.m00269	251	186810	4	3	TTHERM_00393070			3704.m00040	215	21417	3	3	TTHERM_00444510
	3685.m00072	309	48717	5	3	TTHERM_00600480			47.m00277	215	29035	4	2	TTHERM_00427460	CFAP299			197.m00079	249	70962	9	3	TTHERM_01014750			3709.m00106	214	107240	7	5	TTHERM_00475080
	3716.m00033	309	217789	5	5	TTHERM_00499580			3692.m00095	215	453494	5	5	TTHERM_00295220				76.m00152	248	23121	5	4	TTHERM_00569200			77.m00138	213	25306	4	2	TTHERM_00575360
	3697.m00013	309	53138	6	5	TTHERM_00188400			3.m01708	212	149162	6	6	TTHERM_00046390				3684.m00054	248	272195	5	4	TTHERM_00530000			77.m00141	139	25392	3	2	TTHERM_00575390
	3735.m00065	309	56271	9	6	TTHERM_00558300			3.m01702	211	93915	4	3	TTHERM_00046530				120.m00089	248	57837	2	2	TTHERM_00734080			3697.m00275	210	61193	8	5	TTHERM_00192030
	244.m00035	309	17173	7	3	TTHERM_01123950			3692.m00017	211	188900	4	3	TTHERM_00293440				256.m00035	247	24292	9	6	TTHERM_01151600			186.m00054	209	13833	4	1	TTHERM_00992760
	3722.m00008	308	28641	8	3	TTHERM_00525130			72.m00101	209	127020	4	3	TTHERM_00550700				3745.m00009	246	155649	5	5	TTHERM_00931970			3714.m00003	209	33620	3	2	TTHERM_00408720
	3687.m00095	308	117994	3	2	TTHERM_00316910			3684.m00060	207	84996	4	4	TTHERM_00530060				76.m00171	244	80072	6	4	TTHERM_00569410			3710.m00115	207	44366	2	1	TTHERM_00469100
	3679.m00098	307	133911	7	6	TTHERM_00420680			108.m00113	205	73585	4	3	TTHERM_00695650				3697.m00119	244	70505	6	5	TTHERM_00189460			45.m00258	207	229317	4	2	TTHERM_00418500
	16.m00445	307	52487	6	4	TTHERM_00196040			3716.m00982	205	30518	6	4					192.m00069	242	35192	4	3	TTHERM_01005140			3688.m00056	207	53879	3	2	TTHERM_00286790
	3740.m00009	302	48130	5	2	TTHERM_00762930			5.m00322	203	55285	3	3	TTHERM_00074280				47.m00277	242	29046	6	4	TTHERM_00427460	CFAP299		3689.m00003	206	32272	4	4	TTHERM_00333230
	3.m01702	301	93915	5	4	TTHERM_00046530			32.m00187	203	121764	2	2	TTHERM_00320260				3709.m00003	240	52244	7	6	TTHERM_00473030			180.m00061	206	83878	6	5	TTHERM_00971710
	134.m00132	300	30081	3	2	TTHERM_00794530	in coDel Exp 2		156.m00113	203	32710	4	1	TTHERM_00879310				6.m00541	238	39355	6	5	TTHERM_00088170			3684.m00081	206	134965	5	5	TTHERM_00530270
	76.m00141	300	93502	6	3	TTHERM_00569090			134.m00094	200	15981	2	1	TTHERM_00794150				134.m00132	238	30125	3	2	TTHERM_00794530			3691.m00056	205	58196	3	2	TTHERM_00299840
	3709.m00095	298	14002	3	1	TTHERM_00474970			158.m00112	200	63572	3	3	TTHERM_00894400				3740.m00045	238	16478	5	2	TTHERM_00765300			218.m00038	205	49620	3	2	TTHERM_01070330
	30.m00195	297	102264	5	3	TTHERM_00311970			119.m00076	198	41955	3	3	TTHERM_00730320				310.m00045	237	24175	6	5	TTHERM_01289110			17.m00399	205	43480	5	3	TTHERM_00205180
	3691.m00063	295	69581	11	6	TTHERM_00299910			3685.m00006	198	97170	5	2	TTHERM_00599780				17.m00399	237	43480	5	4	TTHERM_00205180			68.m00139	204	20385	2	1	TTHERM_00531900
	3679.m00887	292	40237	6	3				1.m00842	198	25191	5	2	TTHERM_00011880				48.m00308	235	15904	10	4	TTHERM_00434040	in coDel Exp1		3727.m00072	203	113395	2	1	TTHERM_00647500
	271.m00042	291	7754	5	2	TTHERM_01197110			48.m00253	198	44662	2	1	TTHERM_00433470				3686.m00095	235	34548	6	5	TTHERM_00471380			30.m00305	203	40067	3	3	TTHERM_00313090
	3721.m00027	289	51798	4	4	TTHERM_00564090			3.m01918	197	85058	5	4	TTHERM_00044960				157.m00080	65	70539	2	2	TTHERM_00885770	in coDel Exp1		256.m00035	202	24292	5	3	TTHERM_01151600
	3681.m00140	289	45986	6	4	TTHERM_00443120			3719.m00059	197	208570	3	2	TTHERM_00476990				3691.m00031	233	19434	10	6	TTHERM_00298510			230.m00053	200	35458	3	3	TTHERM_01093710
	72.m00101	289	127020	7	6	TTHERM_00550700			3674.m00070	196	223593	4	3	TTHERM_00691790				3719.m00025	231	18213	5	2	TTHERM_00476640			88.m00132	199	40136	4	2	TTHERM_00628380
	3703.m00161	288	106496	4	4	TTHERM_00352220	in coDel Exp 2		154.m00119	196	58922	3	2	TTHERM_00865310				6.m00507	231	99982	6	6	TTHERM_00086840			214.m00041	199	36822	5	3	TTHERM_01054200
	2.m02399	286	11607	5	3	TTHERM_00030210			68.m00165	195	64695	8	4	TTHERM_00532180				60.m00134	230	25686	6	3	TTHERM_00488340	in coDel Exp1		90.m00170	199	68367	5	4	TTHERM_00633370
	52.m00303	286	15035	9	3	TTHERM_00454080			3715.m00106	195	61859	3	3	TTHERM_00497960				167.m00069	229	154831	9	7	TTHERM_00929540	in coDel Exp1		3718.m00946	198	50699	3	2
	156.m00113	285	32710	7	1	TTHERM_00879310			3706.m00140	193	12523	5	2	TTHERM_00241740				3733.m00024	229	23380	7	5	TTHERM_00578640			1.m00651	198	46709	5	3	TTHERM_00005920
	3725.m00635	284	26355	7	3				7.m00567	192	16825	4	3	TTHERM_00105430				1.m00798	228	95680	5	3	TTHERM_00011440			3681.m00105	87	108223	3	3	TTHERM_00442770
	112.m00116	284	99126	6	4	TTHERM_00713200			32.m00162	192	28265	5	4	TTHERM_00319990				3716.m00033	226	218087	6	4	TTHERM_00499580			108.m00121	197	47021	3	3	TTHERM_00695730
	90.m00132	282	96562	5	4	TTHERM_00632990			3722.m00008	192	28641	5	2	TTHERM_00525130				54.m00250	225	100287	2	2	TTHERM_00463420			3735.m00058	196	178120	3	2	TTHERM_00558230
	164.m00098	282	179934	9	8	TTHERM_00924250			3701.m00064	192	217846	3	3	TTHERM_00218510				198.m00043	224	54877	4	2	TTHERM_01015890			363.m00015	195	59239	3	3	TTHERM_01394370
	3707.m00161	281	41999	7	6	TTHERM_00059330			3699.m00160	191	55137	6	5	TTHERM_00128670				3688.m00034	224	65796	5	2	TTHERM_00285570	MFS transporter		37.m00219	195	74071	3	3	TTHERM_00355160
	3.m01925	281	40163	6	3	TTHERM_00051840			3677.m00084	190	68267	3	3	TTHERM_00649440				3731.m00086	223	49003	3	3	TTHERM_00670910			3687.m00148	194	49041	3	2	TTHERM_00317440
	158.m00112	280	63572	4	4	TTHERM_00894400			3704.m00088	190	55677	3	2	TTHERM_00445980				3677.m00579	221	30831	7	4				3698.m00253	194	413189	2	2	TTHERM_00138600
	239.m00049	280	18235	4	3	TTHERM_01109770			89.m00157	189	16797	2	1	TTHERM_00630500				30.m00292	219	42578	6	4	TTHERM_00312960			110.m00116	194	68645	4	3	TTHERM_00703670
	3744.m00027	279	26199	6	4	TTHERM_00706300			3673.m00060	189	12423	4	2	TTHERM_00716250				99.m00158	219	32673	6	3	TTHERM_00666640			77.m00146	192	131846	3	3	TTHERM_00575440
	1.m00651	278	46665	7	3	TTHERM_00005920			268.m00038	188	37665	2	1	TTHERM_01190430				3711.m00015	185	33228	4	2	TTHERM_00492440	peptidase		3684.m00061	192	100573	4	2	TTHERM_00530070
	40.m00257	277	37528	8	4	TTHERM_00382150			1.m00909	188	68602	3	1	TTHERM_00013550				247.m00042	168	11663	5	2	TTHERM_01129660	ribosomal protein		3700.m00066	191	23508	3	3	TTHERM_00149110
	3740.m00068	276	65833	7	5	TTHERM_00766530			301.m00010	187	61240	4	3	TTHERM_01266070				3707.m00224	110	78763	5	3	TTHERM_00066990			3.m01918	191	85069	4	4	TTHERM_00044960
	68.m00224	275	200195	7	4	TTHERM_00532790			2.m02234	186	15034	3	1	TTHERM_00035650				3675.m00092	218	131555	3	3	TTHERM_00585420	in coDel Exp1		3.m01925	191	40196	4	4	TTHERM_00051840
	19.m00379	274	24001	5	2	TTHERM_00227770			6.m00366	186	42079	5	5	TTHERM_00083450				47.m00212	215	119328	3	2	TTHERM_00425820			3681.m00080	189	121478	3	3	TTHERM_00442520
	3710.m00113	274	84553	7	4	TTHERM_00469080			3719.m00082	184	85198	3	3	TTHERM_00481220				3720.m00095	215	14187	8	6	TTHERM_00561680			3698.m00101	189	42089	2	2	TTHERM_00136080
	3.m01976	272	160003	9	5	TTHERM_00043920			3692.m00193	153	86507	3	3	TTHERM_00297200				40.m00277	215	15373	10	6	TTHERM_00382350			119.m00110	188	31387	5	3	TTHERM_00732640
	3719.m00028	270	29257	10	5	TTHERM_00476670			99.m00148	184	20908	7	4	TTHERM_00666540				52.m00301	214	417983	6	4	TTHERM_00454060	in coDel Exp1		319.m00015	188	34695	2	1	TTHERM_01309100
	3687.m00148	270	49008	7	6	TTHERM_00317440			186.m00051	183	66012	7	5	TTHERM_00992730				311.m00019	214	241730	3	3	TTHERM_01293240			3673.m00010	188	95441	4	3	TTHERM_00715730
	1.m01056	269	13400	5	3	TTHERM_00023950			3743.m00009	181	71071	3	3	TTHERM_00836640				112.m00116	214	99203	5	4	TTHERM_00713200			3715.m00041	108	357549	5	4	TTHERM_00497300
	48.m00311	269	21132	7	5	TTHERM_00434070			76.m00246	181	123049	3	2	TTHERM_00572140				115.m00147	211	105756	3	2	TTHERM_00721830			3.m01838	188	52758	3	2	TTHERM_00043870
	3744.m00002	268	17437	5	2	TTHERM_00705050			40.m00303	181	85111	4	4	TTHERM_00383600				23.m02934	210	32258	5	5				144.m00135	188	19876	3	2	TTHERM_00829380
	92.m01213	267	17323	7	5				3676.m00015	181	72640	4	3	TTHERM_00773210				68.m00229	207	21213	4	3	TTHERM_00532840	in coDel Exp1		3712.m00122	187	33717	4	4	TTHERM_00459310
	3697.m00189	265	185505	5	3	TTHERM_00191160			77.m00224	180	34641	4	4	TTHERM_00577250				87.m00240	206	44205	5	2	TTHERM_00624720	in coDel Exp1		124.m00101	187	38211	6	4	TTHERM_00758860
	122.m00104	265	22724	6	2	TTHERM_00753340	hypothetical protein		133.m00094	180	14762	3	3	TTHERM_00790790				17.m00461	205	171475	4	4	TTHERM_00214710			187.m00073	186	304885	4	4	TTHERM_00994400
	132.m00079	263	39651	5	3	TTHERM_00786930			3716.m00006	179	34923	3	2	TTHERM_00499310				3698.m00012	204	103047	4	3	TTHERM_00131180			13.m00457	185	14086	4	2	TTHERM_00161060
	301.m00010	260	61240	5	3	TTHERM_01266070			3700.m00194	179	42171	5	4	TTHERM_00151390				247.m00048	204	29823	5	4	TTHERM_01129720	in coDel Exp1		279.m00026	185	41027	3	3	TTHERM_01220370
	226.m00042	258	24555	3	1	TTHERM_01085550			3700.m00118	178	14259	5	2	TTHERM_00149630				3.m01874	203	172264	9	8	TTHERM_00052490			99.m00162	184	84874	4	3	TTHERM_00666680
	3702.m00044	257	21700	4	2	TTHERM_00141170			76.m00250	176	20034	3	2	TTHERM_00572180				1.m00651	203	46709	6	2	TTHERM_00005920			136.m00115	184	93648	1	1	TTHERM_00804730
	16.m00302	256	73907	6	6	TTHERM_00193630			87.m00240	176	44205	4	3	TTHERM_00624720				3679.m00887	202	40259	3	3				3.m01998	183	274642	6	5	TTHERM_00045060
	3724.m00015	255	64638	8	3	TTHERM_00657370	in coDel Exp 2		3698.m00227	175	26562	3	2	TTHERM_00138340				265.m00026	201	19137	3	2	TTHERM_01179770			6.m00395	183	27248	3	2	TTHERM_00083740
	3675.m00076	255	53537	5	5	TTHERM_00585260			197.m00079	175	70885	5	3	TTHERM_01014750				3680.m00125	201	28674	5	4	TTHERM_00486990			3692.m00143	182	76800	4	3	TTHERM_00295700
	72.m00143	255	37072	4	3	TTHERM_00551160			240.m00039	174	38683	5	3	TTHERM_01113100				8.m00504	200	60096	2	1	TTHERM_00122290			3715.m00049	181	37772	4	4	TTHERM_00497380
	88.m00133	251	36561	4	3	TTHERM_00628390	transmembrane protein		16.m00456	172	43063	5	4	TTHERM_00196150				3703.m00144	199	16804	4	4	TTHERM_00349060	in coDel Exp1		190.m00054	181	172127	3	3	TTHERM_01001240
	40.m00277	251	15373	9	4	TTHERM_00382350			213.m00061	171	59364	2	1	TTHERM_01052880				239.m00029	199	25076	9	4	TTHERM_01109800			3724.m00091	180	36952	3	3	TTHERM_00659130
	220.m00038	250	390259	7	6	TTHERM_01076970			32.m00304	171	22908	2	2	TTHERM_00324550				8.m00450	198	21201	5	3	TTHERM_00118740			3701.m00054	180	70736	3	3	TTHERM_00218410
	3689.m00180	250	47192	4	4	TTHERM_00340080			164.m00098	170	179934	8	5	TTHERM_00924250				3691.m00055	197	37417	4	4	TTHERM_00299830			3722.m00106	180	47936	2	1	TTHERM_00527180
	3716.m00006	249	34923	5	2	TTHERM_00499310			3701.m00016	170	138755	3	3	TTHERM_00216030				68.m00165	196	64762	3	3	TTHERM_00532180			3.m01997	178	45986	1	1	TTHERM_00047580
	3700.m00141	247	74693	5	2	TTHERM_00149860			3690.m01037	116	120798	4	3					3689.m00054	196	132154	6	4	TTHERM_00335750			3700.m01683	177	32806	3	3
	3692.m00193	247	86507	4	3	TTHERM_00297200			3733.m00066	169	69975	3	3	TTHERM_00579060				3691.m00158	195	201080	5	4	TTHERM_00301860			3674.m00080	177	70046	4	4	TTHERM_00691890
	3681.m00120	243	120200	5	3	TTHERM_00442920	kinase		84.m00112	168	43269	9	2	TTHERM_00606950				3717.m00082	195	203545	3	3	TTHERM_00522700			3690.m01037	176	120865	2	2
	3703.m00082	243	50025	2	2	TTHERM_00348440			3697.m00104	167	183756	4	2	TTHERM_00189310				45.m00183	194	284348	5	5	TTHERM_00415670			99.m00148	176	20908	5	1	TTHERM_00666540
	3697.m00216	243	122970	3	3	TTHERM_00191430			3711.m00099	167	48578	5	4	TTHERM_00494280				254.m00025	193	55755	4	4	TTHERM_01146030	in coDel Exp1		3683.m00057	175	63736	2	1	TTHERM_00825630
	3690.m00020	242	15910	3	2	TTHERM_00266390			132.m00071	167	35858	5	2	TTHERM_00785860				117.m00159	192	135157	2	1	TTHERM_00726420			3702.m00044	175	21744	2	1	TTHERM_00141170
	7.m00537	242	72437	7	5	TTHERM_00106940			92.m01213	167	17323	6	3					112.m00110	192	19237	3	2	TTHERM_00713140			132.m00079	175	39673	4	2	TTHERM_00786930
	3728.m00056	241	42486	2	1	TTHERM_00540050			16.m00445	166	52487	2	2	TTHERM_00196040				3694.m00165	191	73600	2	1	TTHERM_00283790			3716.m00019	175	41155	3	1	TTHERM_00499440
	3693.m00142	240	33101	4	2	TTHERM_00375130			220.m00038	166	390259	5	4	TTHERM_01076970				3707.m00161	189	42043	5	5	TTHERM_00059330			192.m00091	175	41341	2	2	TTHERM_01004930
	77.m00149	240	126722	6	5	TTHERM_00575470	in coDel Exp 2		3679.m00098	165	133911	3	2	TTHERM_00420680				3697.m00251	189	76568	3	3	TTHERM_00191790			3.m01950	174	203967	6	5	TTHERM_00049140
	3680.m00125	238	28619	5	4	TTHERM_00486990			3697.m00119	164	70450	4	4	TTHERM_00189460				3.m01950	187	203967	6	5	TTHERM_00049140			3737.m00032	173	43326	5	5	TTHERM_00688570
	3694.m00067	236	36739	3	3	TTHERM_00279780	in coDel Exp 2		3709.m00094	164	186520	4	4	TTHERM_00474960				5.m00578	186	99863	3	3	TTHERM_00079820			14.m00482	172	95511	5	5	TTHERM_00185930
	3740.m00045	236	16456	4	2	TTHERM_00765300			3684.m00005	162	17618	3	2	TTHERM_00529510				119.m00076	186	41977	2	2	TTHERM_00730320	in coDel Exp1		3697.m00119	172	70505	6	4	TTHERM_00189460
	3692.m00104	234	54762	6	3	TTHERM_00295310			19.m00289	160	27121	3	3	TTHERM_00225870				186.m00054	186	13833	4	3	TTHERM_00992760			3713.m00147	172	27710	2	1	TTHERM_00406600
	167.m00069	230	154566	6	4	TTHERM_00929540			40.m00277	160	15373	6	3	TTHERM_00382350				1.m00865	185	108923	1	1	TTHERM_00013110			127.m00072	171	92873	2	2	TTHERM_00770670
	3.m01874	230	172054	8	6	TTHERM_00052490	FAP57B		48.m00247	158	60939	5	4	TTHERM_00433410				145.m00092	185	36511	3	3	TTHERM_00835100			270.m00027	169	29400	4	4	TTHERM_01194640
	17.m00461	230	171254	7	5	TTHERM_00214710	FAP57C		3689.m00021	158	354135	3	3	TTHERM_00334410				189.m00066	183	33835	3	3	TTHERM_00999090			3716.m00107	169	57981	3	3	TTHERM_00502380
	239.m00029	229	25065	6	4	TTHERM_01109800			3716.m00025	157	55603	2	2	TTHERM_00499500				40.m00303	183	85266	8	6	TTHERM_00383600			3707.m00109	168	66168	5	4	TTHERM_00058800
	188.m00079	229	124448	3	3	TTHERM_00997780			8.m00448	157	21302	3	1	TTHERM_00118720				171.m00059	89	295829	4	2	TTHERM_00941440	hypothetical protein		208.m00035	168	25702	5	3	TTHERM_01043090
	3684.m00054	226	272041	6	4	TTHERM_00530000			17.m00399	157	43447	2	2	TTHERM_00205180				3717.m00072	182	44574	1	1	TTHERM_00522600			88.m00138	166	86540	4	3	TTHERM_00628440
	3719.m00031	225	15390	3	2	TTHERM_00476710			3691.m00055	156	37406	2	2	TTHERM_00299830				3698.m00063	182	59422	4	2	TTHERM_00133690			3703.m00103	165	15725	2	2	TTHERM_00348650
	77.m00224	221	34641	4	4	TTHERM_00577250			188.m00079	155	124448	3	3	TTHERM_00997780				38.m00298	180	136661	6	5	TTHERM_00365450	in coDel Exp1		91.m00105	164	28504	2	1	TTHERM_00636870
	3735.m00022	221	57477	4	3	TTHERM_00557860			48.m00251	155	25532	2	2	TTHERM_00433450				166.m00056	180	79516	8	6	TTHERM_00926950	in coDel Exp1		3733.m00015	164	14217	2	2	TTHERM_00578550
	3689.m00030	217	15275	4	2	TTHERM_00334500			91.m00196	155	100751	2	2	TTHERM_00637780				16.m00297	178	41822	3	2	TTHERM_00193580	in coDel Exp1		54.m00161	164	46252	5	1	TTHERM_00460540
	42.m00269	215	186799	4	3	TTHERM_00393070			3689.m00054	154	131900	4	4	TTHERM_00335750				7.m00482	177	7724	3	2	TTHERM_00105330			76.m00140	163	53588	6	4	TTHERM_00569080
	3676.m00027	213	17620	6	4	TTHERM_00773330			3683.m00064	54	36096	2	2	TTHERM_00825700				3701.m00054	176	70736	3	3	TTHERM_00218410			191.m00067	163	49751	4	4	TTHERM_01002870
	3681.m00076	213	119516	3	2	TTHERM_00442480			240.m00036	154	109569	6	5	TTHERM_01113070				3720.m00098	175	15612	3	3	TTHERM_00561710	in coDel Exp1		3707.m00239	163	37061	3	1	TTHERM_00068140
	3718.m00072	213	21692	3	2	TTHERM_00535830	small GTP-binding protein		42.m00191	154	51201	2	2	TTHERM_00391300				3706.m01529	175	12067	7	5				21.m00300	162	62781	2	1	TTHERM_00245740
	3703.m00144	213	16793	6	3	TTHERM_00349060			3737.m00005	154	91587	9	4	TTHERM_00688300				150.m00105	175	17839	4	3	TTHERM_00853140			180.m00073	162	60619	2	2	TTHERM_00971830	DRC2
	270.m00027	213	29389	5	4	TTHERM_01194640			151.m00092	154	104515	2	2	TTHERM_00856520				16.m00490	174	45365	3	2	TTHERM_00196490			170.m00084	162	23951	4	4	TTHERM_00939050
	314.m00030	213	87584	7	3	TTHERM_01298560			3681.m00038	154	48066	1	1	TTHERM_00442100				3.m01685	173	67863	5	4	TTHERM_00052420	asparagine synthase		3717.m00082	161	203545	3	3	TTHERM_00522700
	3740.m00055	211	21541	6	2	TTHERM_00766400			23.m02934	154	32258	5	4					7.m00537	173	72503	5	5	TTHERM_00106940			3707.m00043	161	89762	3	2	TTHERM_00056140
	3727.m00072	210	113152	3	2	TTHERM_00647500			3673.m00059	153	28862	7	3	TTHERM_00716240				37.m00211	171	97781	4	3	TTHERM_00355080	transmembrane protein		265.m00026	160	19137	2	2	TTHERM_01179770
	30.m00292	209	42545	4	3	TTHERM_00312960			17.m00368	153	25663	1	1	TTHERM_00202890				3687.m00078	171	146829	2	2	TTHERM_00316630			262.m00020	160	45960	2	1	TTHERM_01169360
	88.m00163	209	16894	3	1	TTHERM_00628690	in coDel Exp 2		91.m00157	153	181234	3	3	TTHERM_00637390				30.m00358	170	20482	1	1	TTHERM_00313620			119.m00135	160	37258	6	4	TTHERM_00732890
	3731.m00029	207	120559	6	5	TTHERM_00670340			6.m00507	152	99938	4	3	TTHERM_00086840				7.m00367	168	35830	3	2	TTHERM_00101190	in coDel Exp1		120.m00106	158	20493	5	5	TTHERM_00735240
	3707.m00239	207	36995	2	2	TTHERM_00068140			3716.m00107	150	57970	3	3	TTHERM_00502380				3680.m00128	167	80312	3	3	TTHERM_00487020			3733.m00024	158	23380	6	3	TTHERM_00578640
	145.m00092	207	36478	2	1	TTHERM_00835100			17.m00461	149	171254	2	2	TTHERM_00214710	FAP57C			3720.m00099	167	111596	2	2	TTHERM_00561720	MRNN15		6.m00366	157	42101	4	4	TTHERM_00083450
	3737.m00025	205	116754	4	2	TTHERM_00688500			3703.m00082	149	50025	4	3	TTHERM_00348440				7.m00567	167	16869	4	2	TTHERM_00105430			86.m00160	157	111953	2	2	TTHERM_00621310
	110.m00094	203	18810	4	3	TTHERM_00703450			3686.m00006	31	154530	2	1	TTHERM_00470450				2.m02347	167	38109	3	3	TTHERM_00030190			167.m00098	157	250816	4	4	TTHERM_00930820
	3701.m00225	203	121371	6	6	TTHERM_00221140			117.m00087	148	36772	5	5	TTHERM_00724700				13.m00337	166	53800	3	3	TTHERM_00157880			3.m01762	157	50329	5	4	TTHERM_00046480
	99.m00148	203	20908	11	5	TTHERM_00666540			3740.m00068	148	65833	3	3	TTHERM_00766530				180.m00074	163	11007	4	2	TTHERM_00971840	in coDel Exp1		47.m00212	156	119328	5	4	TTHERM_00425820
	13.m00351	203	51643	2	2	TTHERM_00158020	in coDel Exp 2		189.m00051	148	24212	5	2	TTHERM_00998940				3708.m00082	163	81247	4	4	TTHERM_00439040			3719.m00082	156	85231	2	2	TTHERM_00481220
	3673.m00044	202	78462	5	4	TTHERM_00716090			14.m00511	147	75635	6	5	TTHERM_00187270				3704.m00040	163	21417	2	2	TTHERM_00444510			54.m00157	155	36623	6	5	TTHERM_00460500
	99.m00158	201	32640	2	2	TTHERM_00666640			191.m00067	147	49685	3	2	TTHERM_01002870				40.m00208	162	52932	5	5	TTHERM_00378690			3702.m00113	155	52245	2	1	TTHERM_00144860
	45.m00258	201	229174	4	4	TTHERM_00418500			3725.m00635	146	26355	4	2					41.m00242	161	46451	4	3	TTHERM_00388400			3700.m00118	155	14314	3	1	TTHERM_00149630
	110.m00090	200	236253	3	3	TTHERM_00703410			3679.m00101	145	71098	3	3	TTHERM_00420710				3722.m00106	160	47936	2	1	TTHERM_00527180			3713.m00144	153	56087	4	3	TTHERM_00405570
	170.m00101	200	24839	3	1	TTHERM_00939230			274.m00036	145	90503	5	4	TTHERM_01207660				602.m00002	160	101723	3	3	TTHERM_01731490			8.m00395	152	95448	2	2	TTHERM_00113210
	3691.m00031	200	19401	5	2	TTHERM_00298510			3704.m00119	145	36798	2	2	TTHERM_00446300				3716.m00025	160	55614	3	2	TTHERM_00499500	in coDel Exp1		3707.m00312	151	85301	3	2	TTHERM_00070880
	3686.m00063	200	93622	4	3	TTHERM_00471020			3740.m00045	145	16456	3	3	TTHERM_00765300				3690.m00111	160	392831	6	3	TTHERM_00268320	in coDel Exp1		96.m00149	151	179456	4	3	TTHERM_00655860
	213.m00061	199	59364	3	3	TTHERM_01052880			110.m00116	144	68590	2	2	TTHERM_00703670				3692.m00017	158	189142	3	3	TTHERM_00293440	in coDel Exp1		3734.m00063	150	66755	4	4	TTHERM_00683230
	108.m00113	199	73585	4	3	TTHERM_00695650			77.m00138	144	25284	3	3	TTHERM_00575360				90.m00170	158	68367	8	8	TTHERM_00633370			5.m00443	150	56696	4	3	TTHERM_00077460
	197.m00079	197	70885	9	2	TTHERM_01014750			3732.m00082	143	29292	4	4	TTHERM_00686230				3689.m00141	157	50265	1	1	TTHERM_00339690			3740.m00009	150	48285	4	1	TTHERM_00762930
	77.m00146	197	131669	4	4	TTHERM_00575440			40.m00208	142	52833	5	3	TTHERM_00378690				3701.m00016	157	138898	3	2	TTHERM_00216030	in coDel Exp1		99.m00133	150	41170	2	2	TTHERM_00666390
	3706.m00140	196	12523	4	3	TTHERM_00241740			3689.m00144	141	58766	1	1	TTHERM_00339720				14.m00339	157	31692	2	2	TTHERM_00171630			72.m00165	149	42875	3	2	TTHERM_00554350
	230.m00032	195	15908	3	3	TTHERM_01093500			3693.m00011	141	32216	5	4	TTHERM_00370750				265.m00039	157	26328	3	2	TTHERM_01179900			47.m00277	148	29046	3	3	TTHERM_00427460	CFAP299
	3722.m00062	195	227583	4	4	TTHERM_00526670	in coDel Exp 2		3.m02000	140	48638	5	4	TTHERM_00044990				3711.m00047	156	25232	5	3	TTHERM_00492760			96.m00123	148	32273	3	3	TTHERM_00655560
	76.m00171	195	79962	4	2	TTHERM_00569410			3726.m00061	139	43098	3	3	TTHERM_00590130				213.m00061	156	59441	5	4	TTHERM_01052880			246.m00028	148	52913	2	2	TTHERM_01126400
	186.m00051	194	66012	6	3	TTHERM_00992730			3.m01762	138	50285	3	3	TTHERM_00046480				3.m01702	156	94025	4	3	TTHERM_00046530			247.m00044	147	20630	1	1	TTHERM_01129680
	3728.m00061	194	23855	2	2	TTHERM_00540100	in coDel Exp 2		3716.m00017	137	83400	3	2	TTHERM_00499420				6.m00651	155	31874	4	3	TTHERM_00094220			3700.m00233	147	41322	2	1	TTHERM_00151810
	3704.m00134	193	111665	6	5	TTHERM_00446450			211.m00046	136	68726	7	7	TTHERM_01049200				112.m00094	155	45943	4	2	TTHERM_00711900			3703.m00082	146	50114	1	1	TTHERM_00348440
	314.m00019	193	18903	4	2	TTHERM_01298450			54.m00294	136	77652	2	2	TTHERM_00463860				3700.m00141	155	74748	3	3	TTHERM_00149860	in coDel Exp1		239.m00033	145	279159	3	2	TTHERM_01109840
	3689.m00153	192	51877	2	1	TTHERM_00339810			3677.m00579	135	30798	3	2					3.m01751	155	47994	4	3	TTHERM_00046180			3721.m00081	145	259405	3	3	TTHERM_00565630
	119.m00135	192	37247	4	3	TTHERM_00732890			3.m01838	135	52692	2	2	TTHERM_00043870				3702.m00044	152	21744	2	1	TTHERM_00141170			7.m00523	144	29472	3	3	TTHERM_00106800
	132.m00071	192	35858	3	3	TTHERM_00785860			3705.m00049	135	83616	3	3	TTHERM_00327060				3735.m00097	152	72882	3	3	TTHERM_00558630			243.m00041	141	56825	4	4	TTHERM_01122730
	3700.m00114	191	50642	4	2	TTHERM_00149590			230.m00055	135	23648	3	1	TTHERM_01093730				3704.m00128	152	21871	3	3	TTHERM_00446390			2.m02038	141	24777	3	3	TTHERM_00041590
	3703.m00184	189	84219	2	2	TTHERM_00353480	in coDel Exp 2		41.m00202	134	103653	2	1	TTHERM_00387010				3715.m00041	151	357549	5	4	TTHERM_00497300			92.m00123	140	26100	3	2	TTHERM_00641120
	110.m00116	189	68590	4	4	TTHERM_00703670			3733.m00024	133	23369	4	3	TTHERM_00578640				3717.m00112	150	70074	4	3	TTHERM_00523000			30.m00292	140	42578	2	1	TTHERM_00312960
	79.m00106	188	31907	2	2	TTHERM_00581490	in coDel Exp 2		3674.m00080	133	69936	4	4	TTHERM_00691890				180.m00049	92	102002	3	2	TTHERM_00969600			76.m00234	140	30579	2	2	TTHERM_00572020
	37.m00219	187	73994	2	2	TTHERM_00355160			88.m00093	133	87737	3	2	TTHERM_00627000				3721.m00027	150	51809	4	3	TTHERM_00564090			3672.m00009	139	49064	3	3	TTHERM_00760270
	172.m00085	186	13047	3	2	TTHERM_00943010			211.m00061	132	39263	1	1	TTHERM_01049350				3697.m00040	150	49936	2	2	TTHERM_00188670	in coDel Exp1		3717.m00112	138	70074	3	2	TTHERM_00523000
	3674.m00075	185	57838	4	3	TTHERM_00691840			91.m00119	132	145308	4	4	TTHERM_00637010				3676.m00015	150	72784	3	2	TTHERM_00773210			23.m00347	137	48211	2	2	TTHERM_00264850
	30.m00227	185	96456	2	2	TTHERM_00312310			110.m00091	132	185243	2	2	TTHERM_00703420				119.m00110	150	31387	5	3	TTHERM_00732640			3675.m00044	137	53494	3	2	TTHERM_00584930
	17.m00368	185	25663	2	2	TTHERM_00202890			131.m00130	130	26163	1	1	TTHERM_00784530				2.m02275	149	28622	6	2	TTHERM_00037090	in coDel Exp1		3718.m00119	136	44179	1	1	TTHERM_00537300
	21.m00200	185	90018	4	4	TTHERM_00243730			3706.m00052	129	37300	2	2	TTHERM_00238830				3732.m00074	149	21066	4	2	TTHERM_00686150	in coDel Exp1		3708.m00134	136	171453	3	2	TTHERM_00440600
	3671.m00017	184	151103	6	2	TTHERM_00723080	ciliate specific		3698.m00192	128	55841	1	1	TTHERM_00137990				270.m00027	148	29400	3	3	TTHERM_01194640			239.m00029	136	25076	3	3	TTHERM_01109800
	3697.m00104	183	183756	4	3	TTHERM_00189310			3726.m00054	128	54701	2	2	TTHERM_00590060				91.m00157	148	181366	2	2	TTHERM_00637390			3673.m00060	135	12445	4	3	TTHERM_00716250
	3724.m00005	183	71376	4	3	TTHERM_00657270			3.m01987	128	34142	2	2	TTHERM_00052310				3689.m00010	148	368865	6	4	TTHERM_00334300	FAP47		3676.m00027	135	17631	3	2	TTHERM_00773330
	3692.m00064	183	83370	2	2	TTHERM_00294910	hypothetical protein		6.m00484	128	111511	2	1	TTHERM_00085620				3681.m00119	136	62088	3	3	TTHERM_00442910	in coDel Exp1		95.m00148	135	44568	3	1	TTHERM_00654150
	40.m00239	183	132950	4	4	TTHERM_00379000			239.m00049	127	18235	4	3	TTHERM_01109770				76.m00218	147	60032	4	4	TTHERM_00571860			3671.m00012	134	111632	4	2	TTHERM_00723030
	3723.m00102	181	95639	3	3	TTHERM_00518740			3680.m00140	127	34091	3	2	TTHERM_00487140				7.m00466	147	124040	2	2	TTHERM_00105150	in coDel Exp1		3679.m00887	134	40259	2	2
	84.m00112	180	43269	9	2	TTHERM_00606950			167.m00069	127	154566	5	3	TTHERM_00929540				3711.m00027	147	57677	4	4	TTHERM_00492560	in coDel Exp1		198.m00076	133	61061	3	3	TTHERM_01016220
	3684.m00061	179	100540	6	6	TTHERM_00530070			131.m00120	126	31958	4	3	TTHERM_00784430				41.m00203	145	94014	2	2	TTHERM_00387020			30.m00328	90	83717	3	2	TTHERM_00313320
	3705.m00159	179	15373	6	2	TTHERM_00332160			52.m00301	126	417509	6	5	TTHERM_00454060				99.m00148	145	20908	5	4	TTHERM_00666540			115.m00147	133	105756	3	3	TTHERM_00721830
	6.m00345	178	43530	5	3	TTHERM_00082250			3740.m00055	126	21541	3	1	TTHERM_00766400				132.m00071	145	35869	3	3	TTHERM_00785860			3710.m00113	133	84586	4	3	TTHERM_00469080
	76.m00163	177	30855	4	4	TTHERM_00569310			202.m00051	125	19480	1	1	TTHERM_01026290				3719.m00032	144	183732	3	2	TTHERM_00476720	in coDel Exp1		229.m00048	132	27678	2	2	TTHERM_01092470
	2.m02240	176	45351	8	4	TTHERM_00038880			3715.m00038	124	24543	2	2	TTHERM_00497270				16.m00394	143	145968	4	4	TTHERM_00194540			3691.m00050	131	47853	4	2	TTHERM_00299780
	32.m00187	175	121764	3	3	TTHERM_00320260			108.m00121	123	46944	4	4	TTHERM_00695730				7.m00481	143	46844	3	3	TTHERM_00105320			6.m00651	131	31874	2	2	TTHERM_00094220
	3700.m00255	175	11813	4	4	TTHERM_00152040			3718.m00065	123	109008	4	3	TTHERM_00535760				41.m00307	143	56572	4	3	TTHERM_00390040			45.m00183	130	284348	3	3	TTHERM_00415670
	192.m00069	175	35136	3	3	TTHERM_01005140	in coDel Exp 2		187.m00073	123	304433	1	1	TTHERM_00994400				3680.m00107	142	68110	1	1	TTHERM_00486810			8.m00450	130	21201	2	2	TTHERM_00118740
	131.m00082	175	35098	3	3	TTHERM_00782070	BBS5-like		3.m01798	123	51696	2	2	TTHERM_00050590				3707.m00162	142	36220	4	3	TTHERM_00059340			192.m00069	130	35192	2	2	TTHERM_01005140
	214.m00041	174	36800	2	1	TTHERM_01054200			3730.m00028	123	42974	2	2	TTHERM_00678170				3717.m00105	142	100058	2	2	TTHERM_00522930			76.m00141	130	93591	2	2	TTHERM_00569090
	3686.m00095	174	34426	9	3	TTHERM_00471380			2.m02151	121	60456	1	1	TTHERM_00037050				3713.m00140	141	55027	2	2	TTHERM_00405530			3685.m00006	130	97435	2	2	TTHERM_00599780
	157.m00080	138	70517	3	2	TTHERM_00885770			110.m00094	121	18810	3	3	TTHERM_00703450				5.m05451	139	41442	1	1				188.m00079	129	124624	4	4	TTHERM_00997780
	3732.m00082	173	29292	5	3	TTHERM_00686230			265.m00027	121	49501	2	2	TTHERM_01179780				3732.m00082	139	29325	4	3	TTHERM_00686230			3706.m00216	128	104006	2	2	TTHERM_00242510
	122.m00087	170	19328	4	3	TTHERM_00752170			3706.m00216	121	103907	5	4	TTHERM_00242510				108.m00113	139	73696	3	3	TTHERM_00695650	in coDel Exp1		3.m01633	128	45976	2	2	TTHERM_00052400
	268.m00038	169	37665	3	1	TTHERM_01190430			3716.m00034	121	43892	2	2	TTHERM_00499590				166.m00060	138	16770	2	2	TTHERM_00926990	in coDel Exp1		3693.m00142	127	33178	3	2	TTHERM_00375130
	3717.m00112	169	69941	6	3	TTHERM_00523000			3701.m00225	120	121371	3	2	TTHERM_00221140				3704.m00084	136	60814	2	2	TTHERM_00445940			90.m00126	127	56260	2	2	TTHERM_00632930
	41.m00203	168	93937	2	2	TTHERM_00387020			19.m00379	120	24001	3	1	TTHERM_00227770				3714.m00114	135	100479	3	3	TTHERM_00411830	in coDel Exp1		3698.m00144	127	59768	2	2	TTHERM_00136510
	77.m00138	168	25284	3	2	TTHERM_00575360			3702.m00069	120	54032	4	2	TTHERM_00142420				108.m00128	135	71291	4	3	TTHERM_00695800	in coDel Exp1		3740.m00055	127	21574	2	2	TTHERM_00766400
	215.m00057	168	46212	5	2	TTHERM_01055600			139.m00129	119	62190	3	3	TTHERM_00820670				3719.m00059	134	208736	2	2	TTHERM_00476990			310.m00045	127	24175	3	3	TTHERM_01289110
	3701.m00054	168	70603	2	2	TTHERM_00218410	in coDel Exp 2		3690.m00111	119	392500	2	2	TTHERM_00268320				3703.m00184	134	84418	2	2	TTHERM_00353480			170.m00101	127	24883	3	3	TTHERM_00939230
	90.m00170	167	68367	3	3	TTHERM_00633370			3691.m00083	119	166313	4	4	TTHERM_00300110				30.m00258	134	104247	2	1	TTHERM_00312620			92.m00165	126	70733	8	4	TTHERM_00643530
	160.m00088	167	44450	3	3	TTHERM_00899460			3690.m00133	118	34014	2	2	TTHERM_00274520				6.m00444	134	72420	5	3	TTHERM_00085220			212.m00071	126	75138	3	2	TTHERM_01050700
	7.m00481	167	46800	3	3	TTHERM_00105320	in coDel Exp 2		167.m00098	117	250385	2	2	TTHERM_00930820				3707.m00109	134	66168	4	3	TTHERM_00058800			119.m00097	126	110281	3	2	TTHERM_00732510
	119.m00110	166	31376	4	4	TTHERM_00732640			170.m00088	117	69805	2	1	TTHERM_00939100				3681.m00076	133	119682	2	2	TTHERM_00442480			3704.m00088	126	55776	4	4	TTHERM_00445980
	166.m00060	166	16737	4	4	TTHERM_00926990			3688.m00002	116	258016	4	4	TTHERM_00285250				182.m00071	133	101539	4	3	TTHERM_00977740			274.m00036	125	90613	2	2	TTHERM_01207660
	3737.m00016	165	46548	5	5	TTHERM_00688410			3721.m00069	116	76145	1	1	TTHERM_00564510				3733.m00013	131	166449	4	4	TTHERM_00578530	TPR domain protein		40.m00273	125	32579	5	2	TTHERM_00382310
	3738.m00016	165	30255	3	3	TTHERM_00780580			229.m00031	116	103533	2	2	TTHERM_01091310				139.m00129	131	62245	3	3	TTHERM_00820670			8.m00504	125	60096	1	1	TTHERM_00122290
	189.m00060	164	253687	14	4	TTHERM_00999030	Sfi1 repeat protein		90.m00132	116	96562	2	2	TTHERM_00632990				3683.m00013	131	60352	6	5	TTHERM_00825190			52.m00303	124	15068	4	2	TTHERM_00454080
	3690.m00111	164	392500	3	3	TTHERM_00268320			132.m00079	115	39651	3	2	TTHERM_00786930				3.m02017	131	54134	2	2	TTHERM_00047660	in coDel Exp1		3683.m00013	123	60352	4	2	TTHERM_00825190
	47.m00277	162	29035	4	3	TTHERM_00427460	CFAP299		3692.m00066	115	70119	1	1	TTHERM_00294930				3685.m00035	131	66020	3	2	TTHERM_00600110			23.m00197	123	48153	1	1	TTHERM_00259350
	86.m00170	162	35115	1	1	TTHERM_00621410	in coDel Exp 2		3737.m00025	115	116754	4	3	TTHERM_00688500				246.m00028	130	52913	2	2	TTHERM_01126400			3681.m00038	121	48132	2	2	TTHERM_00442100
	314.m00026	162	56286	3	2	TTHERM_01298520			3683.m00031	113	115277	2	1	TTHERM_00825370				3716.m00141	130	52662	2	2	TTHERM_00502720			96.m00119	121	18060	2	2	TTHERM_00655520
	30.m00358	162	20394	2	2	TTHERM_00313620	in coDel Exp 2		160.m00088	113	44450	1	1	TTHERM_00899460				3699.m00007	129	344272	4	4	TTHERM_00125140			6.m00368	121	56719	2	2	TTHERM_00083470
	6.m00440	161	15348	3	1	TTHERM_00085180			3711.m00047	113	25210	2	2	TTHERM_00492760				3697.m00189	128	185616	2	2	TTHERM_00191160			3680.m00139	120	118018	2	2	TTHERM_00487130
	3675.m00061	161	56074	2	2	TTHERM_00585100	hypothetical protein		1.m00577	113	342523	2	2	TTHERM_00001220				48.m00237	128	48504	3	3	TTHERM_00431330			3689.m00054	120	132154	3	3	TTHERM_00335750
	3673.m00060	160	12423	5	2	TTHERM_00716250			154.m00122	112	20454	1	1	TTHERM_00865340				3712.m00049	128	70995	5	4	TTHERM_00455570			151.m00092	120	104669	3	3	TTHERM_00856520
	214.m00049	160	45114	4	3	TTHERM_01054280			87.m00214	112	20375	3	2	TTHERM_00624460				42.m00230	85	345567	2	2	TTHERM_00392680			3687.m00161	119	54981	1	1	TTHERM_00318570
	251.m00042	160	64647	3	2	TTHERM_01141570			3733.m00048	111	30322	2	2	TTHERM_00578880				3741.m00014	49	0	2	2				3.m01929	119	25895	1	1	TTHERM_00051770
	180.m00049	159	101925	3	3	TTHERM_00969600			32.m00167	110	21314	4	4	TTHERM_00320040				3679.m00033	127	62409	4	3	TTHERM_00420030			119.m00105	119	27416	1	1	TTHERM_00732590
	3701.m00220	159	71933	4	3	TTHERM_00221090	in coDel Exp 2		68.m00139	110	20352	2	2	TTHERM_00531900				240.m00036	127	109702	6	5	TTHERM_01113070	in coDel Exp1		3731.m00086	118	49003	1	1	TTHERM_00670910
	182.m00071	159	101495	4	4	TTHERM_00977740			3702.m00029	110	162166	3	1	TTHERM_00141020				3681.m00140	127	45997	4	4	TTHERM_00443120	in coDel Exp1		112.m00099	118	34960	1	1	TTHERM_00711950
	8.m00347	159	79057	6	5	TTHERM_00112730			87.m00234	110	30467	3	2	TTHERM_00624660				3714.m00003	127	33620	2	2	TTHERM_00408720			3702.m00248	118	52909	2	2	TTHERM_00146220
	602.m00002	158	100962	2	2	TTHERM_01731490			54.m00285	110	266321	15	1	TTHERM_00463770				339.m00012	127	61301	4	4	TTHERM_01347930	MFS transporter		274.m00026	118	51573	1	1	TTHERM_01207550
	3737.m00032	158	43216	3	2	TTHERM_00688570			3735.m00071	110	24931	4	2	TTHERM_00558360				3709.m00011	127	29485	1	1	TTHERM_00473110			3718.m00063	118	33507	2	2	TTHERM_00535740
	198.m00067	157	33342	2	2	TTHERM_01016130	hypothetical protein		3684.m00074	110	56322	2	2	TTHERM_00530200				3716.m00017	127	83422	2	2	TTHERM_00499420			154.m00119	118	58933	2	2	TTHERM_00865310
	5.m00439	157	16975	2	1	TTHERM_00077420			180.m00074	109	10996	3	1	TTHERM_00971840				132.m00094	126	35174	1	1	TTHERM_00787080			149.m00085	117	70236	3	3	TTHERM_00850570
	3708.m00082	156	81181	4	4	TTHERM_00439040	in coDel Exp 2		90.m00126	109	56194	2	2	TTHERM_00632930				238.m00051	126	64136	3	2	TTHERM_01108700			3719.m00059	117	208736	4	3	TTHERM_00476990
	7.m00501	155	96157	3	3	TTHERM_00105520	in coDel Exp 2		3696.m00023	109	56611	1	1	TTHERM_00304340				3692.m00104	125	54762	2	1	TTHERM_00295310			3707.m00242	117	24802	2	2	TTHERM_00068170
	6.m00636	154	147200	4	4	TTHERM_00094070			77.m00160	109	48859	2	2	TTHERM_00575580				3696.m00023	124	56689	1	1	TTHERM_00304340			3691.m00173	116	37166	1	1	TTHERM_00302050
	21.m00300	154	62737	2	1	TTHERM_00245740			3686.m00063	108	93622	3	3	TTHERM_00471020				3736.m00054	124	25229	2	1	TTHERM_00661660			3674.m00075	116	57860	3	2	TTHERM_00691840
	14.m00511	153	75635	2	2	TTHERM_00187270			3737.m00032	108	43216	1	1	TTHERM_00688570				30.m00305	124	40067	1	1	TTHERM_00313090			2.m02332	116	34009	2	2	TTHERM_00037110
	133.m00093	152	54907	3	2	TTHERM_00790780	in coDel Exp 2		3675.m00093	106	196824	3	1	TTHERM_00585430				3745.m00020	124	585374	5	5	TTHERM_00933080	in coDel Exp1		3.m01813	116	94696	1	1	TTHERM_00046570
	3689.m00141	151	50254	1	1	TTHERM_00339690			225.m00041	106	66704	2	2	TTHERM_01084190				3.m01987	123	34175	3	3	TTHERM_00052310			3675.m00021	114	33080	3	2	TTHERM_00584690
	3717.m00105	150	99893	2	1	TTHERM_00522930			244.m00035	105	17173	2	2	TTHERM_01123950				3711.m00056	123	128626	7	6	TTHERM_00492850			1.m00953	114	52337	4	2	TTHERM_00015980
	211.m00061	150	39263	4	3	TTHERM_01049350			3701.m00210	105	52721	1	1	TTHERM_00220990				3717.m00055	122	174205	3	3	TTHERM_00522430			3726.m00054	114	54723	3	3	TTHERM_00590060
	7.m00367	149	35808	2	2	TTHERM_00101190			3684.m00061	105	100540	4	4	TTHERM_00530070				144.m00135	122	19876	2	2	TTHERM_00829380			160.m00070	114	99891	2	2	TTHERM_00898290
	3729.m00038	149	397254	2	2	TTHERM_00545830			3736.m00071	105	104072	2	1	TTHERM_00663830				21.m00225	122	57461	2	2	TTHERM_00243990			165.m00060	113	59481	2	1	TTHERM_00925340
	3736.m00001	149	45616	3	3	TTHERM_00660130			3707.m00236	104	50746	2	2	TTHERM_00068110				235.m00035	122	41884	2	1	TTHERM_01104920			3716.m00006	113	34934	3	2	TTHERM_00499310
	3704.m00088	148	55677	3	3	TTHERM_00445980			3709.m00095	104	14002	1	1	TTHERM_00474970				7.m00423	121	71657	4	4	TTHERM_00102740			180.m00070	113	47517	2	2	TTHERM_00971800
	119.m00076	148	41955	2	2	TTHERM_00730320			3698.m00252	104	411840	1	1	TTHERM_00138590				3702.m00069	121	54098	2	2	TTHERM_00142420			3713.m00140	112	55027	2	1	TTHERM_00405530
	52.m00171	148	84151	2	2	TTHERM_00448750	in coDel Exp 2		13.m00353	104	22036	2	2	TTHERM_00158040				5.m00611	120	11571	6	4	TTHERM_00075670			48.m00247	112	60950	3	3	TTHERM_00433410
	5.m05451	147	41386	2	2				192.m00091	104	41274	2	2	TTHERM_01004930				3698.m00088	120	16851	2	1	TTHERM_00134940			112.m00110	111	19237	2	1	TTHERM_00713140
	3692.m00143	147	76569	3	1	TTHERM_00295700			170.m00101	103	24839	3	3	TTHERM_00939230				3728.m00061	120	23921	1	1	TTHERM_00540100			3.m01976	111	160047	6	3	TTHERM_00043920
	132.m00116	146	56626	3	2	TTHERM_00787300			3.m01828	102	70441	1	1	TTHERM_00047080				88.m00138	120	86540	4	4	TTHERM_00628440			16.m00365	111	29234	2	1	TTHERM_00194250
	32.m00167	146	21314	4	4	TTHERM_00320040			3689.m00095	101	88697	3	2	TTHERM_00338210				3716.m00082	119	58090	5	4	TTHERM_00502130			37.m00240	110	53369	2	2	TTHERM_00355370
	3690.m00071	146	22289	3	2	TTHERM_00267910	in coDel Exp 2		3706.m00163	101	35091	1	1	TTHERM_00241970				3692.m00143	119	76800	2	1	TTHERM_00295700			3723.m00076	110	28979	5	1	TTHERM_00518480
	45.m00183	146	284128	2	2	TTHERM_00415670	in coDel Exp 2		137.m00129	101	53188	1	1	TTHERM_00809400				214.m00041	119	36822	4	3	TTHERM_01054200			3716.m00050	110	108908	3	3	TTHERM_00500750
	2.m02038	145	24777	2	2	TTHERM_00041590	in coDel Exp 2		170.m00084	101	23918	3	3	TTHERM_00939050				3696.m00130	119	45244	1	1	TTHERM_00310470			3738.m00054	110	14650	2	2	TTHERM_00780960
	117.m00087	145	36772	2	2	TTHERM_00724700			3709.m00106	101	107097	2	1	TTHERM_00475080				3702.m00113	119	52245	2	2	TTHERM_00144860			88.m00155	110	43538	1	1	TTHERM_00628610
	1.m00967	145	22115	3	3	TTHERM_00016120	hypothetical protein		99.m00134	100	61884	3	3	TTHERM_00666400				3701.m00225	118	121592	4	4	TTHERM_00221140			16.m00502	109	99675	2	2	TTHERM_00196610
	2.m02450	145	52338	3	2	TTHERM_00041580			133.m00095	100	114847	4	4	TTHERM_00790800				3688.m00002	118	258414	8	5	TTHERM_00285250	in coDel Exp1		3720.m00095	109	14187	2	2	TTHERM_00561680
	3729.m00014	143	82275	3	2	TTHERM_00543590			388.m00008	100	86615	1	1	TTHERM_01435670				154.m00119	118	58933	3	3	TTHERM_00865310			77.m00223	109	24719	3	2	TTHERM_00577240
	3673.m00010	143	95286	2	2	TTHERM_00715730	in coDel Exp 2		6.m00581	99	49887	2	2	TTHERM_00091540				3709.m00104	118	125630	2	2	TTHERM_00475060	in coDel Exp1		13.m00351	109	51654	2	1	TTHERM_00158020
	3730.m00047	143	74357	3	3	TTHERM_00678360	in coDel Exp 2		2.m02030	68	0	5	3					90.m00132	118	96584	2	2	TTHERM_00632990	in coDel Exp1		159.m00072	109	55476	2	2	TTHERM_00895820
	90.m00172	142	195366	12	5	TTHERM_00633390			3724.m00001	99	13007	2	2	TTHERM_00657230				3698.m00091	117	59379	1	1	TTHERM_00134970			3689.m00133	108	99941	1	1	TTHERM_00339610
	3717.m00082	142	203159	2	2	TTHERM_00522700			14.m00295	99	105218	2	2	TTHERM_00170170				170.m00101	117	24883	2	2	TTHERM_00939230			3677.m00579	108	30831	2	2
	91.m00157	141	181234	2	2	TTHERM_00637390			1.m00865	98	108670	1	1	TTHERM_00013110				3680.m00057	116	29175	1	1	TTHERM_00486310			68.m00162	108	33966	3	3	TTHERM_00532150
	139.m00129	141	62190	4	3	TTHERM_00820670			124.m00100	97	66842	6	2	TTHERM_00758850				108.m00189	116	53126	2	2	TTHERM_00697450			3726.m00044	108	54332	2	2	TTHERM_00589960
	3717.m00018	141	89302	3	2	TTHERM_00522060	in coDel Exp 2		3722.m00012	97	383437	7	1	TTHERM_00525170				90.m00223	116	13028	2	2	TTHERM_00633150	in coDel Exp1		207.m00045	108	69393	1	1	TTHERM_01040860
	3720.m00099	141	111563	2	2	TTHERM_00561720	MRNN15		2.m02399	97	11607	1	1	TTHERM_00030210				3690.m00155	116	204973	3	3	TTHERM_00275740			3714.m00007	108	93130	3	2	TTHERM_00408760
	3685.m00035	140	65954	1	1	TTHERM_00600110			247.m00048	96	29779	2	1	TTHERM_01129720				3735.m00058	115	178120	3	3	TTHERM_00558230			353.m00014	107	56744	3	3	TTHERM_01372820
	3719.m00125	140	28760	1	1	TTHERM_00483650			3710.m00113	95	84553	2	2	TTHERM_00469080				2.m02151	115	60545	2	2	TTHERM_00037050			8.m00321	107	15712	1	1	TTHERM_00112470
	3686.m00109	139	112776	1	1	TTHERM_00471520			2.m02158	95	17488	4	1	TTHERM_00036910				166.m00059	115	41521	2	2	TTHERM_00926980			14.m00486	107	134114	1	1	TTHERM_00186030
	265.m00039	139	26328	3	2	TTHERM_01179900			115.m00147	94	105646	2	2	TTHERM_00721830				2.m02332	114	34009	1	1	TTHERM_00037110			96.m00143	107	184530	3	2	TTHERM_00655760
	3702.m00029	139	162166	5	1	TTHERM_00141020			3744.m00002	93	17437	1	1	TTHERM_00705050				3692.m00066	114	70163	6	4	TTHERM_00294930	in coDel Exp1		3712.m00912	107	74226	3	2
	1.m00577	139	342523	3	3	TTHERM_00001220			96.m00143	93	184409	1	1	TTHERM_00655760				3720.m00072	114	14686	3	3	TTHERM_00561440			110.m00090	107	236397	3	2	TTHERM_00703410
	2.m02332	138	33943	3	2	TTHERM_00037110			265.m00026	93	19115	2	2	TTHERM_01179770				54.m00196	113	59172	3	3	TTHERM_00462870			16.m00330	106	199233	2	1	TTHERM_00193900
	40.m00303	138	85111	5	5	TTHERM_00383600			239.m00029	93	25065	3	3	TTHERM_01109800				16.m00330	112	199233	3	2	TTHERM_00193900			6.m00507	106	99982	2	2	TTHERM_00086840
	145.m00083	138	16091	1	1	TTHERM_00835010			3730.m00033	92	56236	1	1	TTHERM_00678220				119.m00135	112	37258	3	3	TTHERM_00732890			3719.m00031	106	15412	4	3	TTHERM_00476710
	3688.m00193	138	49849	1	1	TTHERM_00292170			3680.m00057	92	29142	2	2	TTHERM_00486310				3744.m00002	112	17437	2	1	TTHERM_00705050			1.m00776	106	44829	2	1	TTHERM_00011220
	42.m00191	137	51201	1	1	TTHERM_00391300			226.m00042	92	24555	1	1	TTHERM_01085550				3686.m00063	112	93688	3	2	TTHERM_00471020			3715.m00106	105	61947	1	1	TTHERM_00497960
	3676.m00029	137	27487	3	3	TTHERM_00773350			14.m00339	91	31637	1	1	TTHERM_00171630				122.m00104	112	22768	3	2	TTHERM_00753340	hypothetical protein		3744.m00017	105	319000	3	3	TTHERM_00705200
	3671.m00063	137	55501	1	1	TTHERM_00723540			3702.m00113	91	52112	2	2	TTHERM_00144860				19.m00289	112	27154	2	2	TTHERM_00225870			3692.m00104	105	54762	2	1	TTHERM_00295310
	40.m00279	137	124400	1	1	TTHERM_00382370			3700.m01695	91	14322	2	1					110.m00091	112	185386	3	2	TTHERM_00703420			13.m00353	105	22080	2	1	TTHERM_00158040
	5.m00443	137	56663	6	4	TTHERM_00077460			3689.m00003	91	32140	1	1	TTHERM_00333230				129.m00112	112	35987	3	3	TTHERM_00777270			3698.m00139	105	89391	3	3	TTHERM_00136460
	3689.m00144	137	58766	1	1	TTHERM_00339720			214.m00041	91	36800	3	3	TTHERM_01054200				131.m00082	111	35164	1	1	TTHERM_00782070	BBS5-like		3702.m00210	104	110376	3	2	TTHERM_00145830
	3701.m00107	136	131471	2	2	TTHERM_00218940	kinesin		3698.m00139	91	89369	4	4	TTHERM_00136460				3684.m00027	111	68066	1	1	TTHERM_00529730			3716.m00086	104	39020	2	2	TTHERM_00502170
	3735.m00097	135	72771	2	2	TTHERM_00558630			3723.m00102	91	95639	2	1	TTHERM_00518740				3702.m00171	110	45514	2	2	TTHERM_00145440	hydrolase		3694.m00001	104	70341	3	3	TTHERM_00277070
	3687.m00069	135	27352	1	1	TTHERM_00316540			68.m00224	90	200195	4	2	TTHERM_00532790				3.m01638	110	40478	1	1	TTHERM_00052260			197.m00079	104	70962	1	1	TTHERM_01014750
	30.m00229	134	46070	4	3	TTHERM_00312330			3688.m00164	90	16989	2	2	TTHERM_00290880				3716.m00064	110	48408	2	2	TTHERM_00500890	in coDel Exp1		206.m00056	104	103909	1	1	TTHERM_01035720
	3738.m00061	133	31255	3	2	TTHERM_00781030			3697.m00216	89	122970	2	2	TTHERM_00191430				3681.m00105	110	108223	3	3	TTHERM_00442770			91.m00108	103	37968	1	1	TTHERM_00636900
	8.m00504	133	59985	1	1	TTHERM_00122290			3.m01925	89	40163	2	2	TTHERM_00051840				3707.m00043	110	89762	2	2	TTHERM_00056140			3732.m00082	103	29325	3	2	TTHERM_00686230
	48.m00253	132	44662	2	2	TTHERM_00433470			48.m00254	89	185507	2	1	TTHERM_00433480				3676.m00070	110	43236	3	3	TTHERM_00773760	EF-hand protein		7.m00361	103	194711	2	2	TTHERM_00101130
	3742.m00055	132	155221	1	1	TTHERM_00756430			6.m00345	89	43530	1	1	TTHERM_00082250				3729.m00002	109	55922	1	1	TTHERM_00541470			30.m00330	102	23790	1	1	TTHERM_00313340
	3698.m00144	132	59647	2	2	TTHERM_00136510	in coDel Exp 2		3740.m00005	88	14922	3	2	TTHERM_00762890				3672.m00033	109	117624	2	2	TTHERM_00760510			225.m00041	102	66770	2	2	TTHERM_01084190
	3709.m00106	131	107097	3	2	TTHERM_00475080			3694.m00001	88	70253	1	1	TTHERM_00277070				149.m00085	108	70236	2	2	TTHERM_00850570			42.m00257	102	54934	1	1	TTHERM_00392950
	3698.m00063	131	59400	2	2	TTHERM_00133690			3707.m00239	88	36995	1	1	TTHERM_00068140				3730.m00033	107	56391	2	2	TTHERM_00678220			3728.m00061	102	23921	1	1	TTHERM_00540100
	154.m00119	131	58922	2	2	TTHERM_00865310			3676.m00027	88	17620	4	3	TTHERM_00773330				3720.m00100	107	53219	1	1	TTHERM_00561730			3697.m00146	102	35647	1	1	TTHERM_00190730
	3688.m00034	131	65620	2	1	TTHERM_00285570			3726.m00075	87	22271	6	2	TTHERM_00590280				6.m00497	106	253764	2	2	TTHERM_00086740	LRRC protein		160.m00088	102	44538	2	2	TTHERM_00899460
	3684.m00123	130	69798	2	2	TTHERM_00530750	dehydrogenase		3679.m00033	87	62310	2	1	TTHERM_00420030				3698.m00101	106	42089	1	1	TTHERM_00136080			3724.m00015	101	64660	1	1	TTHERM_00657370
	108.m00189	130	53071	4	3	TTHERM_00697450			3672.m00042	87	37162	1	1	TTHERM_00760600				314.m00030	106	87694	3	3	TTHERM_01298560			8.m00491	101	137552	2	2	TTHERM_00122160
	3718.m00059	130	96497	3	3	TTHERM_00535700	FHA domain protein		13.m00337	87	53789	1	1	TTHERM_00157880				3734.m00063	106	66755	3	2	TTHERM_00683230			42.m00246	101	41386	2	2	TTHERM_00392840
	3711.m01002	130	39590	4	3				37.m00219	87	73994	2	2	TTHERM_00355160				87.m00170	106	176460	4	4	TTHERM_00623030			3723.m00109	100	57265	3	2	TTHERM_00519810
	339.m00012	130	61235	3	3	TTHERM_01347930	MFS transporter		251.m00042	86	64647	3	1	TTHERM_01141570				19.m00290	105	246028	2	2	TTHERM_00225880			3677.m00056	100	46080	2	1	TTHERM_00649160
	3680.m00087	130	29579	2	2	TTHERM_00486610			170.m00058	86	18069	2	2	TTHERM_00938790				3671.m00063	105	55666	1	1	TTHERM_00723540			3691.m00055	100	37417	1	1	TTHERM_00299830
	3.m01762	129	50285	3	2	TTHERM_00046480			3709.m00104	86	125454	3	2	TTHERM_00475060				3718.m00072	104	21703	2	2	TTHERM_00535830	small GTP-binding protein		3743.m00009	100	71325	2	2	TTHERM_00836640
	96.m00143	129	184409	3	3	TTHERM_00655760			21.m00300	85	62737	2	2	TTHERM_00245740				3705.m00013	104	79147	5	2	TTHERM_00326690			215.m00064	100	100896	1	1	TTHERM_01055670
	225.m00032	129	45121	3	2	TTHERM_01084100			21.m00367	85	73307	1	1	TTHERM_00248400				3726.m00110	55	127388	5	2	TTHERM_00591630			3718.m00065	100	109130	1	1	TTHERM_00535760
	211.m00046	129	68726	5	2	TTHERM_01049200			3725.m00039	85	80463	3	2	TTHERM_00616060				170.m00086	104	94389	4	2	TTHERM_00939070			2.m02241	100	68710	2	2	TTHERM_00035360
	3672.m00033	129	117569	1	1	TTHERM_00760510			3.m01942	84	48741	3	2	TTHERM_00047490				3713.m00082	104	66264	1	1	TTHERM_00401930			90.m00186	99	31404	2	1	TTHERM_00633530
	133.m00094	128	14762	2	2	TTHERM_00790790			3697.m00189	84	185505	3	3	TTHERM_00191160				2.m02399	103	11607	1	1	TTHERM_00030210			3680.m00125	99	28674	2	2	TTHERM_00486990
	3702.m00099	128	41063	3	3	TTHERM_00143720			3697.m00235	84	68649	5	2	TTHERM_00191630				211.m00061	103	39384	2	2	TTHERM_01049350			3740.m00045	99	16478	2	2	TTHERM_00765300
	8.m00437	127	34615	3	2	TTHERM_00117590	in coDel Exp 2		3687.m00182	84	480782	5	2	TTHERM_00318780				3698.m00081	102	40429	5	4	TTHERM_00134870	in coDel Exp1		347.m00010	99	140614	2	2	TTHERM_01362500
	3688.m00146	126	84776	3	2	TTHERM_00290700			164.m00100	84	46324	2	1	TTHERM_00924270				363.m00015	102	59239	1	1	TTHERM_01394370			3726.m00061	99	43142	2	2	TTHERM_00590130
	3680.m00057	126	29142	1	1	TTHERM_00486310			3716.m00033	84	217789	2	2	TTHERM_00499580				3732.m00021	101	95188	3	3	TTHERM_00684620	in coDel Exp1		3702.m00021	99	53214	2	2	TTHERM_00140940
	3724.m00091	126	36919	2	1	TTHERM_00659130			3680.m00125	84	28619	2	2	TTHERM_00486990				16.m00377	101	338019	2	2	TTHERM_00194370			88.m00087	98	44992	2	2	TTHERM_00625950
	13.m00476	126	53283	3	3	TTHERM_00161250			3.m01821	84	87464	1	1	TTHERM_00051730				1190.m00002	101	31025	2	2	TTHERM_02188720			1.m00772	98	19950	2	2	TTHERM_00011180
	3719.m00082	125	85198	2	1	TTHERM_00481220			16.m00305	84	27017	1	1	TTHERM_00193660				3702.m00210	101	110376	3	3	TTHERM_00145830			17.m00461	97	171475	3	2	TTHERM_00214710
	131.m00114	124	74074	2	1	TTHERM_00784370			3745.m00020	84	584624	2	2	TTHERM_00933080				3690.m00042	100	151615	2	2	TTHERM_00266610			3720.m00004	97	79604	1	1	TTHERM_00559750
	133.m00074	123	35468	7	3	TTHERM_00790590	ser/thre kinase		76.m00171	84	79962	1	1	TTHERM_00569410				77.m00224	100	34663	3	3	TTHERM_00577250	in coDel Exp1		5.m00452	97	28087	1	1	TTHERM_00077550
	1.m00657	123	93987	1	1	TTHERM_00006010			3706.m00170	84	47220	1	1	TTHERM_00242040				3674.m00070	100	223891	3	3	TTHERM_00691790	in coDel Exp1		3743.m00049	97	58700	1	1	TTHERM_00840040
	3732.m00074	122	21022	2	1	TTHERM_00686150			96.m00149	83	178992	1	1	TTHERM_00655860				77.m00160	99	48859	2	2	TTHERM_00575580			3682.m00053	97	32612	3	3	TTHERM_00823940
	88.m00151	122	60278	3	2	TTHERM_00628570			5.m00439	82	16975	4	2	TTHERM_00077420				3715.m00133	99	21797	2	2	TTHERM_00498230			16.m00445	97	52498	1	1	TTHERM_00196040
	3697.m00036	122	34147	1	1	TTHERM_00188630			3737.m00016	82	46548	2	2	TTHERM_00688410				40.m00228	99	42336	1	1	TTHERM_00378890			3694.m00169	96	56280	5	3	TTHERM_00283830
	3700.m00066	121	23486	1	1	TTHERM_00149110			3738.m00022	82	100884	1	1	TTHERM_00780640				14.m00353	99	18569	2	2	TTHERM_00171770			48.m00177	96	90896	1	1	TTHERM_00429730
	1.m00776	121	44730	3	2	TTHERM_00011220			3689.m00133	81	99798	1	1	TTHERM_00339610				99.m00134	98	61917	3	3	TTHERM_00666400			16.m00305	95	27061	3	2	TTHERM_00193660
	3.m01646	120	68313	2	2	TTHERM_00046870	in coDel Exp 2		99.m00162	81	84763	1	1	TTHERM_00666680				167.m00106	98	45999	1	1	TTHERM_00929450			271.m00042	95	7754	3	1	TTHERM_01197110
	91.m00196	120	100751	1	1	TTHERM_00637780			3689.m00030	81	15275	2	2	TTHERM_00334500				180.m00070	96	47517	1	1	TTHERM_00971800			45.m00189	95	55382	1	1	TTHERM_00415730
	211.m00059	120	20113	3	3	TTHERM_01049330			87.m00173	80	94366	1	1	TTHERM_00623060				88.m00163	96	16916	1	1	TTHERM_00628690			3691.m00172	94	112595	2	2	TTHERM_00302040
	3740.m00005	119	14922	3	3	TTHERM_00762890			91.m00120	80	23339	1	1	TTHERM_00637020				3715.m00073	96	89919	2	1	TTHERM_00497630			1.m00577	94	342909	2	2	TTHERM_00001220
	3726.m00075	119	22271	6	3	TTHERM_00590280			3681.m00076	80	119516	2	2	TTHERM_00442480				47.m00280	95	33205	3	1	TTHERM_00427490			2.m02240	94	45572	1	1	TTHERM_00038880
	3691.m00003	118	56077	1	1	TTHERM_00298230			225.m00032	80	45121	2	1	TTHERM_01084100				251.m00042	95	64769	2	2	TTHERM_01141570			134.m00109	94	29889	2	2	TTHERM_00794300
	3711.m00099	118	48578	4	3	TTHERM_00494280			273.m00029	79	387629	4	1	TTHERM_01205340				3702.m00021	95	53214	3	3	TTHERM_00140940			30.m00358	94	20482	1	1	TTHERM_00313620
	3691.m00083	118	166313	4	2	TTHERM_00300110			3703.m00146	79	88067	3	2	TTHERM_00349080				2.m02322	95	105882	1	1	TTHERM_00031760			3686.m00042	93	25717	2	1	TTHERM_00470810
	3730.m00028	118	42974	3	3	TTHERM_00678170			3735.m00022	78	57477	2	2	TTHERM_00557860				3727.m00053	95	72087	1	1	TTHERM_00647310			3703.m00184	93	84418	2	2	TTHERM_00353480
	120.m00089	118	57715	1	1	TTHERM_00734080			3689.m00153	78	51877	1	1	TTHERM_00339810				3724.m00015	95	64660	1	1	TTHERM_00657370			337.m00014	93	23910	2	2	TTHERM_01345800
	131.m00130	117	26163	1	1	TTHERM_00784530			48.m00308	78	15871	2	2	TTHERM_00434040				3734.m00050	94	128954	1	1	TTHERM_00683100			189.m00051	93	24256	1	1	TTHERM_00998940
	38.m00224	116	35199	1	1	TTHERM_00361740			72.m00113	78	222487	2	2	TTHERM_00550820				3743.m00063	94	51122	1	1	TTHERM_00840180			3740.m00058	93	40167	2	2	TTHERM_00766430
	3676.m00015	116	72640	3	2	TTHERM_00773210			211.m00059	78	20113	2	2	TTHERM_01049330				3723.m00076	93	28979	3	1	TTHERM_00518480			3708.m00082	93	81247	2	2	TTHERM_00439040
	8.m00543	116	72254	3	2	TTHERM_00123690			30.m00227	78	96456	1	1	TTHERM_00312310				76.m00234	93	30579	1	1	TTHERM_00572020			99.m00134	92	61917	1	1	TTHERM_00666400
	16.m00262	115	49539	2	2	TTHERM_00193230	in coDel Exp 2		3729.m00094	78	23862	1	1	TTHERM_00549500				218.m00055	93	64233	1	1	TTHERM_01071490			21.m00225	92	57461	3	3	TTHERM_00243990
	42.m00227	114	181266	1	1	TTHERM_00392650			16.m00438	77	45479	2	1	TTHERM_00195970				188.m00079	93	124624	2	2	TTHERM_00997780			108.m00193	92	14589	2	2	TTHERM_00697490
	3691.m00040	114	176881	1	1	TTHERM_00299600			3706.m00097	77	62098	3	3	TTHERM_00239290				3735.m00065	93	56359	4	4	TTHERM_00558300			3704.m00116	91	11515	2	1	TTHERM_00446280
	3680.m00140	114	34091	2	1	TTHERM_00487140			246.m00027	77	108897	2	2	TTHERM_01126390				3697.m00153	92	46137	1	1	TTHERM_00190800			112.m00116	91	99203	1	1	TTHERM_00713200
	3738.m00022	114	100884	1	1	TTHERM_00780640			101.m00161	77	35934	1	1	TTHERM_00675650				3736.m00020	92	35223	2	2	TTHERM_00660320			3689.m00106	91	13423	1	1	TTHERM_00338320
	3709.m00112	113	53960	1	1	TTHERM_00475140			3732.m00074	76	21022	1	1	TTHERM_00686150				37.m00205	33	82724	3	2	TTHERM_00355020			3678.m00015	90	36536	2	2	TTHERM_00947460
	3717.m00110	113	186682	2	2	TTHERM_00522980			3703.m01253	76	48187	2	2					193.m00053	91	285619	2	2	TTHERM_01006590			182.m00071	90	101539	3	2	TTHERM_00977740
	87.m00234	113	30467	6	4	TTHERM_00624660			3694.m00169	76	56280	2	2	TTHERM_00283830				3697.m00126	91	103689	3	3	TTHERM_00189530	in coDel Exp1		2.m02183	90	59473	3	3	TTHERM_00037060
	17.m00260	112	37924	1	1	TTHERM_00197850			3687.m00078	76	146663	2	2	TTHERM_00316630				122.m00087	91	19373	1	1	TTHERM_00752170			16.m00478	90	62213	1	1	TTHERM_00196370
	3691.m00055	112	37406	1	1	TTHERM_00299830			14.m00354	76	36390	2	2	TTHERM_00171780				23.m00347	91	48211	1	1	TTHERM_00264850			82.m00115	90	29839	1	1	TTHERM_00592720
	180.m00074	112	10996	2	1	TTHERM_00971840			3727.m00053	75	72021	2	2	TTHERM_00647310				132.m00116	90	56693	1	1	TTHERM_00787300			3739.m00015	90	28095	2	1	TTHERM_00727630
	1.m01087	111	42332	1	1	TTHERM_00024260			197.m00078	75	16248	1	1	TTHERM_01014740				3715.m00106	90	61947	1	1	TTHERM_00497960			3717.m00105	89	100058	1	1	TTHERM_00522930
	171.m00073	111	23293	1	1	TTHERM_00941580			3709.m00047	75	5035	2	1	TTHERM_00474470				3682.m00030	90	23020	1	1	TTHERM_00823690			3697.m00001	89	26288	1	1	TTHERM_00188280
	246.m00028	110	52836	3	2	TTHERM_01126400	in coDel Exp 2		221.m00041	75	12219	2	2	TTHERM_01079060				3672.m00042	90	37206	2	2	TTHERM_00760600			3705.m00021	89	56587	1	1	TTHERM_00326770
	90.m00126	110	56194	4	3	TTHERM_00632930			314.m00030	75	87584	3	2	TTHERM_01298560				151.m00092	90	104669	1	1	TTHERM_00856520			149.m00058	89	182920	4	3	TTHERM_00849310
	52.m00209	45	51363	3	2	TTHERM_00449130	hypothetical protein		3681.m00119	75	62033	2	2	TTHERM_00442910				110.m00116	89	68645	2	2	TTHERM_00703670			3718.m00004	89	15656	1	1	TTHERM_00535150
	3698.m00012	110	102926	2	2	TTHERM_00131180			3738.m00058	75	212155	1	1	TTHERM_00781000				145.m00078	89	53054	2	1	TTHERM_00834960			3706.m01529	88	12067	2	1
	3684.m00068	110	108621	1	1	TTHERM_00530140			3689.m00180	75	47192	1	1	TTHERM_00340080				3700.m00255	89	11813	3	3	TTHERM_00152040	in coDel Exp1		3707.m00026	88	27088	1	1	TTHERM_00055970
	54.m00250	110	100132	2	2	TTHERM_00463420			3707.m00261	74	98496	2	2	TTHERM_00069360				6.m00345	88	43541	2	1	TTHERM_00082250			134.m00094	88	16025	3	3	TTHERM_00794150
	3677.m00084	110	68267	1	1	TTHERM_00649440			5.m00578	74	99653	2	2	TTHERM_00079820				3679.m00102	88	110759	3	3	TTHERM_00420720			3.m01844	87	154292	2	2	TTHERM_00049030
	3679.m00002	110	124428	1	1	TTHERM_00419670			32.m00243	74	63224	1	1	TTHERM_00322800				47.m00288	88	44568	1	1	TTHERM_00427570			76.m00246	86	123203	1	1	TTHERM_00572140
	8.m00329	109	72019	2	2	TTHERM_00112550			1.m01006	74	29374	1	1	TTHERM_00016520				184.m00047	87	49310	1	1	TTHERM_00985020			3687.m00095	86	118038	1	1	TTHERM_00316910
	3712.m00077	108	36316	1	1	TTHERM_00456850			3677.m00056	74	46024	1	1	TTHERM_00649160				5.m00443	87	56696	2	2	TTHERM_00077460			42.m00227	86	181333	1	1	TTHERM_00392650
	3730.m00033	108	56236	2	2	TTHERM_00678220			3687.m00149	74	140923	6	1	TTHERM_00317450				21.m00300	87	62781	1	1	TTHERM_00245740			3.m01751	86	47994	3	2	TTHERM_00046180
	41.m00307	107	56439	2	1	TTHERM_00390040			230.m00032	74	15908	1	1	TTHERM_01093500				87.m00234	87	30511	3	3	TTHERM_00624660	in coDel Exp1		3679.m00135	86	22216	1	1	TTHERM_00421060
	96.m00119	107	18027	2	1	TTHERM_00655520			236.m00032	74	48943	2	1	TTHERM_01106140				191.m00069	87	36816	1	1	TTHERM_01002890			3697.m00090	86	11321	2	1	TTHERM_00189170
	8.m00395	107	95404	1	1	TTHERM_00113210			3701.m00101	73	48582	1	1	TTHERM_00218880				3678.m00006	86	127366	3	3	TTHERM_00947370	hypothetical protein		3722.m00008	85	28674	2	2	TTHERM_00525130
	23.m02931	106	39332	2	1				3741.m00006	73	80255	1	1	TTHERM_00841230				3686.m00073	86	29440	1	1	TTHERM_00471120			7.m00317	85	13152	1	1	TTHERM_00096680
	3671.m00071	105	89234	2	2	TTHERM_00723620			3702.m00167	73	72768	1	1	TTHERM_00145400				23.m00246	86	127943	1	1	TTHERM_00261860			3688.m00164	85	17022	1	1	TTHERM_00290880
	3735.m00084	105	19710	2	1	TTHERM_00558500			3729.m00038	73	397254	2	2	TTHERM_00545830				3711.m00099	85	48622	2	2	TTHERM_00494280			3677.m00051	85	32513	1	1	TTHERM_00649110
	19.m00289	105	27121	2	1	TTHERM_00225870			2.m02275	73	28545	4	1	TTHERM_00037090				3689.m00144	85	58844	2	2	TTHERM_00339720			183.m00027	85	47390	1	1	TTHERM_00979780
	2.m02123	105	62385	2	2	TTHERM_00035180	decarboxylase		76.m00163	73	30855	1	1	TTHERM_00569310				22.m00269	85	68017	1	1	TTHERM_00252420			3721.m00027	85	51809	1	1	TTHERM_00564090
	3680.m00107	105	67955	1	1	TTHERM_00486810			3732.m00021	73	95100	3	2	TTHERM_00684620				16.m00343	84	20279	3	2	TTHERM_00194030			3743.m00046	85	131504	1	1	TTHERM_00840010
	117.m00110	104	85978	5	2	TTHERM_00725920			198.m00061	73	53467	2	2	TTHERM_01016070				2.m02234	84	15078	1	1	TTHERM_00035650			3722.m00026	85	34521	1	1	TTHERM_00526310
	42.m02563	104	11627	1	1				132.m00111	72	56053	1	1	TTHERM_00787250				3716.m00034	84	43914	2	1	TTHERM_00499590			3696.m00130	84	45244	1	1	TTHERM_00310470
	3703.m00108	103	35557	1	1	TTHERM_00348700			3697.m00040	72	49859	1	1	TTHERM_00188670				274.m00036	84	90613	3	3	TTHERM_01207660			16.m00259	84	73812	3	3	TTHERM_00193200
	3711.m00027	103	57677	6	3	TTHERM_00492560			2.m02094	72	49612	2	2	TTHERM_00036960				47.m00252	46	224264	2	2	TTHERM_00426220			72.m00136	83	44357	3	2	TTHERM_00551090
	32.m00304	103	22908	3	3	TTHERM_00324550			3698.m00012	72	102926	1	1	TTHERM_00131180				6.m00581	84	49898	1	1	TTHERM_00091540			3689.m00032	83	22924	1	1	TTHERM_00334520
	238.m00032	101	76604	1	1	TTHERM_01108510			3.m01870	72	87513	1	1	TTHERM_00052560				16.m00407	83	54568	1	1	TTHERM_00194670			3.m01646	83	68390	1	1	TTHERM_00046870
	99.m00133	100	41126	1	1	TTHERM_00666390			3679.m00126	71	95126	1	1	TTHERM_00420960				54.m00288	83	69212	1	1	TTHERM_00463800			3708.m00065	83	99376	1	1	TTHERM_00438870
	190.m00054	100	171994	2	2	TTHERM_01001240	in coDel Exp 2		124.m00099	71	71423	1	1	TTHERM_00758840				3686.m00110	83	120131	2	2	TTHERM_00471530			3677.m00084	83	68355	1	1	TTHERM_00649440
	238.m00051	100	64025	3	2	TTHERM_01108700			3716.m00019	70	41155	3	3	TTHERM_00499440				2.m02185	83	64725	1	1	TTHERM_00035270			183.m00035	82	299286	2	1	TTHERM_00979860
	3743.m00063	100	51034	1	1	TTHERM_00840180			13.m00408	70	140629	5	1	TTHERM_00160570				225.m00057	82	118285	3	2	TTHERM_01084360			152.m00065	82	26425	3	2	TTHERM_00857810
	16.m00424	99	17826	2	2	TTHERM_00195830	prefoldin		171.m00070	70	245871	1	1	TTHERM_00941550				3737.m00032	82	43326	2	2	TTHERM_00688570			3704.m00112	82	51257	2	2	TTHERM_00446240
	274.m00026	98	51507	1	1	TTHERM_01207550			54.m00250	70	100132	1	1	TTHERM_00463420				268.m00029	82	18302	1	1	TTHERM_01188360			218.m00055	82	64233	1	1	TTHERM_01071490
	3684.m00081	98	134767	2	2	TTHERM_00530270			149.m00085	70	70060	2	1	TTHERM_00850570				3686.m00065	82	126573	2	2	TTHERM_00471040			3685.m00061	82	64670	1	1	TTHERM_00600370
	134.m00094	98	15981	2	2	TTHERM_00794150			3731.m00086	70	48915	1	1	TTHERM_00670910				3704.m00088	81	55776	4	2	TTHERM_00445980			199.m00044	82	125548	3	2	TTHERM_01018330
	23.m02934	98	32258	4	3				3693.m00010	70	404025	1	1	TTHERM_00370740				119.m00092	81	42542	1	1	TTHERM_00732460			3701.m00127	81	95116	1	1	TTHERM_00219140
	3698.m00227	97	26562	3	2	TTHERM_00138340			3731.m00029	70	120559	1	1	TTHERM_00670340				3680.m00140	81	34124	3	3	TTHERM_00487140	in coDel Exp1		133.m00095	81	114858	1	1	TTHERM_00790800
	16.m00305	97	27017	2	2	TTHERM_00193660			145.m00092	69	36478	2	1	TTHERM_00835100				3691.m00083	80	166357	3	3	TTHERM_00300110	in coDel Exp1		14.m00353	81	18569	1	1	TTHERM_00171770
	3692.m00172	97	39064	1	1	TTHERM_00295990			21.m00280	69	51674	2	1	TTHERM_00245540				91.m00105	80	28504	1	1	TTHERM_00636870			3707.m00028	81	31520	1	1	TTHERM_00055990
	99.m00111	96	67330	1	1	TTHERM_00666170			3721.m00072	69	85406	1	1	TTHERM_00564540				3716.m00107	80	57981	2	2	TTHERM_00502380			277.m00020	81	187855	3	1	TTHERM_01215010
	92.m00123	96	26089	1	1	TTHERM_00641120			47.m00256	69	70074	1	1	TTHERM_00426260				3718.m00059	79	96674	2	2	TTHERM_00535700	FHA domain protein		8.m00442	80	36372	1	1	TTHERM_00118630
	37.m00211	96	97627	1	1	TTHERM_00355080			6.m00346	69	13771	1	1	TTHERM_00082260				3714.m00138	79	88250	1	1	TTHERM_00412070			3697.m00189	80	185616	1	1	TTHERM_00191160
	160.m00097	95	129305	1	1	TTHERM_00899550			3706.m00144	68	180389	2	2	TTHERM_00241780				110.m00090	79	236397	5	3	TTHERM_00703410			131.m00145	80	72884	1	1	TTHERM_00784680
	3699.m00007	95	343808	4	4	TTHERM_00125140			13.m00369	68	17993	1	1	TTHERM_00158200				76.m00246	79	123203	1	1	TTHERM_00572140			3691.m00031	80	19434	1	1	TTHERM_00298510
	3716.m00034	94	43892	2	1	TTHERM_00499590			265.m00039	68	26328	2	2	TTHERM_01179900				3688.m00190	79	41598	1	1	TTHERM_00292140			3686.m00112	80	85763	4	2	TTHERM_00471550
	3711.m00047	93	25210	2	2	TTHERM_00492760			14.m00510	68	31356	2	2	TTHERM_00187260				92.m00172	79	79158	1	1	TTHERM_00644590			131.m00120	79	32002	4	1	TTHERM_00784430
	3737.m00021	93	28993	1	1	TTHERM_00688460			3717.m00064	68	127094	1	1	TTHERM_00522520				3679.m00150	79	286690	3	3	TTHERM_00421210	EF-hand protein		3709.m00052	79	150428	2	1	TTHERM_00474520
	3701.m00016	93	138755	1	1	TTHERM_00216030			23.m00276	68	236533	1	1	TTHERM_00263150				3717.m00045	78	202458	1	1	TTHERM_00522330			3685.m00035	79	66020	2	1	TTHERM_00600110
	3.m01708	93	149162	3	3	TTHERM_00046390			3700.m00114	67	50642	2	2	TTHERM_00149590				3697.m00036	78	34147	1	1	TTHERM_00188630			3706.m00097	79	62208	3	1	TTHERM_00239290
	13.m00370	93	29976	2	1	TTHERM_00158210			54.m00288	67	68991	1	1	TTHERM_00463800				3702.m00067	78	135404	2	2	TTHERM_00142400			198.m00061	79	53533	3	2	TTHERM_01016070
	23.m00246	92	127888	2	2	TTHERM_00261860			119.m00097	66	110248	2	2	TTHERM_00732510				76.m00146	78	23664	1	1	TTHERM_00569140			3731.m00045	79	60067	2	2	TTHERM_00670500
	3684.m00005	92	17618	2	2	TTHERM_00529510			30.m00292	66	42545	1	1	TTHERM_00312960				90.m00126	78	56260	1	1	TTHERM_00632930			3699.m00183	79	68484	1	1	TTHERM_00128900
	3687.m00149	92	140923	6	1	TTHERM_00317450			3671.m00071	66	89234	2	2	TTHERM_00723620				3675.m00093	78	196924	2	1	TTHERM_00585430			45.m00243	79	43123	2	1	TTHERM_00418290
	445.m00009	92	33295	1	1	TTHERM_01528520			2.m10682	65	35517	1	1					48.m00194	78	53857	2	2	TTHERM_00429910			3699.m00046	78	83198	1	1	TTHERM_00125530
	3711.m00015	92	33195	1	1	TTHERM_00492440			90.m00169	65	13581	1	1	TTHERM_00633360				3738.m00013	78	29534	1	1	TTHERM_00780550			273.m00032	78	55018	4	4	TTHERM_01205370
	3726.m00054	91	54701	3	2	TTHERM_00590060			3681.m00088	65	25061	2	2	TTHERM_00442600				204.m00035	78	70563	2	1	TTHERM_01028770			3687.m00078	78	146829	3	3	TTHERM_00316630
	3678.m00006	91	127223	1	1	TTHERM_00947370			8.m00442	65	36328	1	1	TTHERM_00118630				107.m00110	77	42741	2	2	TTHERM_00694470			3735.m00097	78	72882	2	2	TTHERM_00558630
	99.m00134	91	61884	3	2	TTHERM_00666400			48.m00237	64	48437	1	1	TTHERM_00431330				134.m00094	77	16025	2	2	TTHERM_00794150			188.m00066	77	54121	2	2	TTHERM_00997650
	3704.m00036	91	43984	1	1	TTHERM_00444470			1.m01041	64	34026	2	2	TTHERM_00022810				153.m00064	77	31440	1	1	TTHERM_00861600			3716.m00982	77	30540	1	1
	314.m00028	91	39477	1	1	TTHERM_01298540			3686.m00108	64	28954	1	1	TTHERM_00471510				172.m00085	77	13069	1	1	TTHERM_00943010			3715.m00038	77	24587	2	2	TTHERM_00497270
	2.m02158	91	17488	4	1	TTHERM_00036910			42.m02563	64	11627	2	1					3729.m00055	77	181544	4	4	TTHERM_00548020	hypothetical protein		136.m00113	77	248243	1	1	TTHERM_00804710
	180.m00070	90	47517	1	1	TTHERM_00971800			314.m00019	64	18903	2	1	TTHERM_01298450				3684.m00068	77	108698	1	1	TTHERM_00530140			3697.m00236	77	57770	1	1	TTHERM_00191640
	3.m01838	90	52692	3	3	TTHERM_00043870			23.m00246	64	127888	1	1	TTHERM_00261860				139.m00130	76	60859	1	1	TTHERM_00820680			3699.m00007	76	344272	3	2	TTHERM_00125140
	3714.m00007	90	92832	1	1	TTHERM_00408760			38.m00224	64	35199	1	1	TTHERM_00361740				3701.m00064	76	218034	2	2	TTHERM_00218510			41.m00253	76	94963	1	1	TTHERM_00388510
	3.m01821	89	87464	2	2	TTHERM_00051730			166.m00085	63	32198	1	1	TTHERM_00927250				1.m00776	76	44829	1	1	TTHERM_00011220			48.m00237	76	48504	1	1	TTHERM_00431330
	5.m00475	89	15454	2	1	TTHERM_00077790			167.m00106	63	45977	1	1	TTHERM_00929450				3692.m00186	76	197033	2	2	TTHERM_00297130			3690.m00042	76	151615	1	1	TTHERM_00266610
	3688.m00002	89	258016	2	2	TTHERM_00285250			3721.m00086	63	29770	1	1	TTHERM_00566680				214.m00049	76	45202	3	1	TTHERM_01054280			3676.m00063	76	48838	1	1	TTHERM_00773690
	3676.m00044	89	22616	1	1	TTHERM_00773500			37.m00240	63	53259	1	1	TTHERM_00355370				3709.m00125	76	70006	1	1	TTHERM_00475270			3697.m00251	76	76568	2	2	TTHERM_00191790
	247.m00048	89	29779	4	2	TTHERM_01129720			77.m00146	63	131669	2	2	TTHERM_00575440				208.m00035	76	25702	2	2	TTHERM_01043090			129.m00112	76	35987	3	2	TTHERM_00777270
	3735.m00072	88	26807	1	1	TTHERM_00558370			3745.m00009	62	155373	2	2	TTHERM_00931970				14.m00455	76	53638	2	2	TTHERM_00185660			314.m00026	76	56319	1	1	TTHERM_01298520
	2.m10682	88	35517	3	3				3.m01859	62	36985	1	1	TTHERM_00043950				3699.m00022	76	260790	1	1	TTHERM_00125290			2.m02289	75	20638	1	1	TTHERM_00040320
	90.m00169	88	13581	2	1	TTHERM_00633360			3694.m00011	62	62514	3	1	TTHERM_00277170				246.m00027	76	108908	1	1	TTHERM_01126390			19.m00390	75	40920	2	2	TTHERM_00227880
	3679.m00102	88	110715	2	2	TTHERM_00420720			16.m00367	62	38291	2	1	TTHERM_00194270				3682.m00053	76	32612	2	2	TTHERM_00823940			3676.m00037	75	37985	1	1	TTHERM_00773430
	150.m00104	88	14630	1	1	TTHERM_00853130			3672.m00057	62	197477	2	1	TTHERM_00760750				1.m00577	75	342909	2	2	TTHERM_00001220			117.m00150	75	83288	1	1	TTHERM_00726330
	119.m00097	88	110248	3	3	TTHERM_00732510			3738.m00054	61	14639	1	1	TTHERM_00780960				7.m00361	75	194711	2	2	TTHERM_00101130			304.m00017	75	63051	1	1	TTHERM_01276340
	6.m00492	88	24461	1	1	TTHERM_00086690			268.m00026	61	54316	1	1	TTHERM_01188330				48.m00247	74	60950	2	2	TTHERM_00433410			3707.m00021	74	54067	1	1	TTHERM_00053930
	3706.m00097	87	62098	2	2	TTHERM_00239290			38.m00298	61	136352	1	1	TTHERM_00365450				8.m00321	73	15712	1	1	TTHERM_00112470			68.m00150	74	41254	1	1	TTHERM_00532030
	247.m00042	87	11663	3	2	TTHERM_01129660			5.m00468	61	58991	1	1	TTHERM_00077710				3737.m00005	73	91698	4	3	TTHERM_00688300			23.m02934	74	32258	2	2
	3743.m00046	87	131405	1	1	TTHERM_00840010			3721.m00107	61	23098	3	1	TTHERM_00566890				150.m00104	73	14652	1	1	TTHERM_00853130			3680.m00107	74	68110	2	2	TTHERM_00486810
	3716.m00107	87	57970	1	1	TTHERM_00502380			90.m00170	60	68367	2	2	TTHERM_00633370				124.m00099	73	71511	1	1	TTHERM_00758840			220.m00038	74	390700	2	2	TTHERM_01076970
	3698.m00081	86	40418	2	2	TTHERM_00134870			3715.m00074	60	78371	3	1	TTHERM_00497640				37.m00167	73	26623	1	1	TTHERM_00354630			3700.m00270	74	43075	1	1	TTHERM_00152190
	164.m00089	86	128928	1	1	TTHERM_00923170			3702.m00099	60	41063	1	1	TTHERM_00143720				7.m00501	73	96289	1	1	TTHERM_00105520			3738.m00013	74	29534	1	1	TTHERM_00780550
	3733.m00032	86	24730	2	1	TTHERM_00578720			110.m00139	60	129385	2	1	TTHERM_00703900				154.m00073	72	16940	1	1	TTHERM_00864850			41.m00307	73	56572	1	1	TTHERM_00390040
	3732.m00021	86	95100	2	2	TTHERM_00684620			3702.m00044	60	21700	1	1	TTHERM_00141170				3.m01942	72	48752	1	1	TTHERM_00047490			19.m00280	73	95539	1	1	TTHERM_00225780
	17.m00399	86	43447	2	1	TTHERM_00205180			3706.m00077	60	23914	1	1	TTHERM_00239080				19.m00379	72	24023	1	1	TTHERM_00227770			3703.m00161	73	106684	1	1	TTHERM_00352220
	2.m02275	86	28545	5	1	TTHERM_00037090			1.m00776	60	44730	1	1	TTHERM_00011220				3700.m00202	71	45506	2	2	TTHERM_00151470			112.m00094	73	45943	2	1	TTHERM_00711900
	3716.m00086	86	38987	2	1	TTHERM_00502170			3688.m00146	60	84776	1	1	TTHERM_00290700				124.m00100	71	66964	1	1	TTHERM_00758850			191.m00069	73	36816	1	1	TTHERM_01002890
	7.m00523	85	29417	1	1	TTHERM_00106800			3697.m00126	60	103567	1	1	TTHERM_00189530				3712.m00064	71	213827	1	1	TTHERM_00456720			3745.m00009	72	155649	1	1	TTHERM_00931970
	76.m00179	85	18109	1	1	TTHERM_00569490			21.m00225	59	57439	1	1	TTHERM_00243990				3707.m00243	71	71931	2	1	TTHERM_00069180			3725.m00060	72	27061	1	1	TTHERM_00616270
	40.m00169	85	35552	1	1	TTHERM_00377310			314.m00026	59	56286	1	1	TTHERM_01298520				3.m01929	71	25895	1	1	TTHERM_00051770			3676.m00029	72	27498	2	2	TTHERM_00773350
	3680.m00128	85	80191	2	2	TTHERM_00487020			41.m00203	58	93937	1	1	TTHERM_00387020				3703.m00155	71	103300	1	1	TTHERM_00351160			88.m00093	72	87770	1	1	TTHERM_00627000
	3735.m00058	85	177999	2	2	TTHERM_00558230			231.m00035	58	26354	4	1	TTHERM_01094890				3717.m00018	71	89424	2	2	TTHERM_00522060			224.m00049	72	33302	2	2	TTHERM_01083050
	337.m00015	85	36505	2	2	TTHERM_01345810			3735.m00072	58	26807	1	1	TTHERM_00558370				92.m00177	70	24069	1	1	TTHERM_00644640			3681.m00042	71	15018	1	1	TTHERM_00442140
	3677.m00036	85	49136	1	1	TTHERM_00648960			193.m00048	58	334714	2	2	TTHERM_01006540				3687.m00182	70	481069	6	3	TTHERM_00318780	in coDel Exp 1		3716.m00017	71	83422	3	1	TTHERM_00499420
	3710.m00115	84	44333	3	3	TTHERM_00469100			203.m00030	57	17523	1	1	TTHERM_01027460				13.m00286	70	62445	1	1	TTHERM_00155370			3701.m00220	71	72032	2	2	TTHERM_00221090
	3738.m00013	84	29501	1	1	TTHERM_00780550			310.m00041	57	46797	1	1	TTHERM_01289160				2.m02103	70	405956	6	2	TTHERM_00030330			3724.m00051	71	38090	1	1	TTHERM_00658730
	72.m00113	84	222487	1	1	TTHERM_00550820			3724.m00032	57	31568	1	1	TTHERM_00657540				337.m00015	69	36604	1	1	TTHERM_01345810			184.m00047	71	49310	2	2	TTHERM_00985020
	16.m00478	84	62092	1	1	TTHERM_00196370			2.m02240	57	45351	2	2	TTHERM_00038880				3694.m00080	69	121436	2	2	TTHERM_00279920			42.m00269	71	186810	2	2	TTHERM_00393070
	3703.m00146	83	88067	1	1	TTHERM_00349080			3716.m00050	57	108886	1	1	TTHERM_00500750				3727.m00037	69	108117	1	1	TTHERM_00647150			3689.m00051	71	50478	1	1	TTHERM_00335720
	96.m00123	82	32240	1	1	TTHERM_00655560			3701.m00009	57	60753	1	1	TTHERM_00215960				3689.m00118	69	11256	1	1	TTHERM_00338450			133.m00093	70	55029	1	1	TTHERM_00790780
	54.m00285	82	266321	11	1	TTHERM_00463770			96.m00175	57	56002	1	1	TTHERM_00656120				3729.m00088	69	87978	2	1	TTHERM_00549430			229.m00050	70	53012	2	1	TTHERM_01092490
	3694.m00156	82	31501	2	2	TTHERM_00283700			3698.m00230	57	76681	1	1	TTHERM_00138370				3724.m00051	69	38090	1	1	TTHERM_00658730			3698.m00063	70	59422	1	1	TTHERM_00133690
	3702.m00210	82	110211	3	3	TTHERM_00145830			117.m00110	57	85978	2	1	TTHERM_00725920				3681.m00120	68	120299	2	2	TTHERM_00442920	kinase		101.m00164	70	20339	2	2	TTHERM_00675680
	310.m00041	81	46797	2	2	TTHERM_01289160			3695.m00019	57	48056	1	1	TTHERM_00343440				237.m00054	68	54431	1	1	TTHERM_01107480			3738.m00016	69	30310	1	1	TTHERM_00780580
	13.m00286	81	62445	2	2	TTHERM_00155370			3710.m00022	56	151790	3	2	TTHERM_00466130				3715.m00038	68	24587	3	3	TTHERM_00497270			3708.m00090	69	240749	1	1	TTHERM_00439120
	149.m00085	80	70060	1	1	TTHERM_00850570			3742.m00002	41	178858	2	2	TTHERM_00755740				3725.m00635	68	26399	3	2				6.m00501	69	73862	1	1	TTHERM_00086780
	3718.m00126	80	16110	2	1	TTHERM_00537370			3672.m00040	40	205770	2	2	TTHERM_00760580				3743.m00014	67	88487	1	1	TTHERM_00836690			3717.m00055	69	174205	2	2	TTHERM_00522430
	151.m00092	80	104515	2	1	TTHERM_00856520			3704.m00116	56	11482	2	2	TTHERM_00446280				3711.m00046	67	15774	4	2	TTHERM_00492750			16.m00444	69	79082	1	1	TTHERM_00196030
	3688.m00190	80	41543	1	1	TTHERM_00292140			3726.m00009	56	55437	1	1	TTHERM_00586610				3686.m00067	67	49172	1	1	TTHERM_00471060			3691.m00134	69	40130	1	1	TTHERM_00300620
	32.m00160	80	14505	3	1	TTHERM_00319970			60.m00134	56	25631	1	1	TTHERM_00488340				197.m00078	67	16259	1	1	TTHERM_01014740			150.m00105	69	17839	1	1	TTHERM_00853140
	3731.m00050	80	152972	2	2	TTHERM_00670550			7.m00466	56	123776	1	1	TTHERM_00105150				154.m00118	67	26218	1	1	TTHERM_00865300			3705.m00158	69	68938	2	1	TTHERM_00332150
	5.m00468	80	58991	1	1	TTHERM_00077710			122.m00087	56	19328	1	1	TTHERM_00752170				87.m00241	67	41667	1	1	TTHERM_00624730			229.m00028	68	56897	1	1	TTHERM_01091280
	3675.m00093	79	196824	2	1	TTHERM_00585430			3718.m00015	56	46907	1	1	TTHERM_00535260				87.m00194	67	71303	1	1	TTHERM_00624260			3686.m00063	68	93688	1	1	TTHERM_00471020
	3712.m00912	79	74182	1	1				3700.m00066	55	23486	1	1	TTHERM_00149110				1.m00826	67	60152	1	1	TTHERM_00011720			79.m00106	68	31929	1	1	TTHERM_00581490
	213.m00063	79	47911	1	1	TTHERM_01052900			88.m00151	55	60278	2	2	TTHERM_00628570				3688.m00039	67	20788	1	1	TTHERM_00285620			3724.m00071	68	98343	1	1	TTHERM_00658930
	89.m00157	79	16797	1	1	TTHERM_00630500			3711.m00095	55	84936	1	1	TTHERM_00494240				3738.m00058	66	212299	1	1	TTHERM_00781000			76.m00199	68	24265	2	1	TTHERM_00571670
	150.m00105	79	17828	2	2	TTHERM_00853140			178.m00062	55	167104	1	1	TTHERM_00961930				164.m00066	66	45471	2	2	TTHERM_00922940			253.m00041	68	96651	1	1	TTHERM_01145010
	184.m00047	79	49310	1	1	TTHERM_00985020			108.m00189	55	53071	2	2	TTHERM_00697450				3715.m00042	66	20263	1	1	TTHERM_00497310			16.m00490	68	45365	1	1	TTHERM_00196490
	166.m00059	78	41443	1	1	TTHERM_00926980			3704.m00134	55	111665	2	2	TTHERM_00446450				88.m00154	66	30693	1	1	TTHERM_00628600			265.m00039	68	26328	1	1	TTHERM_01179900
	3725.m00018	78	17925	2	1	TTHERM_00614840			16.m00303	55	114023	1	1	TTHERM_00193640				225.m00032	66	45220	1	1	TTHERM_01084100			3711.m00049	68	23947	2	1	TTHERM_00492780
	3707.m00152	78	46923	1	1	TTHERM_00059240			3709.m00081	54	87060	1	1	TTHERM_00474830				136.m00085	66	31816	1	1	TTHERM_00802450			72.m00139	68	92698	1	1	TTHERM_00551120
	3738.m00054	78	14639	1	1	TTHERM_00780960			6.m00538	54	128229	1	1	TTHERM_00088140				30.m00232	66	125747	5	1	TTHERM_00312360			40.m00303	68	85266	1	1	TTHERM_00383600
	3679.m00100	78	127711	3	2	TTHERM_00420700			3.m01794	54	77337	3	1	TTHERM_00051650				197.m00048	65	34884	1	1	TTHERM_01014440			48.m00228	68	32992	2	1	TTHERM_00431240
	3716.m00050	78	108886	2	2	TTHERM_00500750			242.m00032	53	42790	1	1	TTHERM_01119460				3730.m00028	65	43018	1	1	TTHERM_00678170			3698.m00192	68	55907	2	2	TTHERM_00137990
	164.m00066	77	45438	2	2	TTHERM_00922940			3707.m00010	53	39720	2	2	TTHERM_00053820				3741.m00053	65	74163	2	2	TTHERM_00842720			229.m00031	67	103666	1	1	TTHERM_01091310
	3690.m00030	77	43519	3	2	TTHERM_00266490			235.m00035	53	41818	1	1	TTHERM_01104920				3680.m00104	65	37554	2	2	TTHERM_00486780			3696.m00957	67	62909	2	1
	265.m00026	77	19115	3	2	TTHERM_01179770			214.m00049	53	45114	2	2	TTHERM_01054280				40.m00195	65	117105	2	2	TTHERM_00378560			3701.m00064	67	218034	2	2	TTHERM_00218510
	218.m00039	77	137234	5	2	TTHERM_01070340			218.m00055	53	64211	1	1	TTHERM_01071490				211.m00046	65	68836	3	2	TTHERM_01049200			3709.m00129	67	61050	1	1	TTHERM_00475310
	99.m00151	77	79436	1	1	TTHERM_00666570			157.m00080	53	70517	1	1	TTHERM_00885770				3693.m00036	65	16720	1	1	TTHERM_00371000			3701.m00009	67	60874	1	1	TTHERM_00215960
	164.m00100	77	46324	3	3	TTHERM_00924270			3685.m00072	53	48717	1	1	TTHERM_00600480				3719.m00031	65	15412	2	2	TTHERM_00476710			3686.m00140	67	25085	1	1	TTHERM_00471850
	47.m00256	77	70074	1	1	TTHERM_00426260			3699.m00088	53	23982	1	1	TTHERM_00126950				3671.m00071	65	89300	1	1	TTHERM_00723620			2.m02427	66	23229	1	1	TTHERM_00030290
	3672.m00042	77	37162	1	1	TTHERM_00760600			3735.m00070	53	36263	1	1	TTHERM_00558350				134.m00125	64	332917	1	1	TTHERM_00794460			3693.m00118	66	31369	1	1	TTHERM_00374880
	13.m00337	76	53789	1	1	TTHERM_00157880			3679.m00138	53	56288	1	1	TTHERM_00421090				212.m00071	64	75138	1	1	TTHERM_01050700			3700.m00219	66	38966	1	1	TTHERM_00151670
	208.m00035	76	25625	1	1	TTHERM_01043090			3702.m00267	52	74153	1	1	TTHERM_00146410				3700.m00039	64	249095	6	2	TTHERM_00148840			180.m00049	66	102002	1	1	TTHERM_00969600
	3707.m00261	76	98496	2	2	TTHERM_00069360			119.m00135	52	37247	1	1	TTHERM_00732890				3716.m00068	64	200700	1	1	TTHERM_00500930			134.m00081	66	110307	1	1	TTHERM_00794020
	96.m00095	76	42175	1	1	TTHERM_00655280			173.m00056	52	237578	3	1	TTHERM_00945310				3671.m00012	64	111632	1	1	TTHERM_00723030			3690.m00071	66	22344	2	2	TTHERM_00267910
	3679.m00892	75	26740	1	1				40.m00279	52	124400	1	1	TTHERM_00382370				3697.m00156	64	80060	1	1	TTHERM_00190830			41.m00202	65	103653	1	1	TTHERM_00387010
	3737.m00063	75	88818	1	1	TTHERM_00689880			3673.m00062	51	14699	1	1	TTHERM_00716270				140.m00061	64	28784	1	1	TTHERM_00821870			133.m00094	65	14762	2	2	TTHERM_00790790
	13.m00515	74	16521	1	1	TTHERM_00161660			3675.m00074	51	99214	1	1	TTHERM_00585240				3701.m00009	64	60874	2	2	TTHERM_00215960			14.m00339	65	31692	1	1	TTHERM_00171630
	14.m00268	74	431405	4	2	TTHERM_00164950			41.m00253	51	94941	1	1	TTHERM_00388510				260.m00019	63	24929	1	1	TTHERM_01164080			16.m00506	65	79060	1	1	TTHERM_00196650
	212.m00071	74	74951	1	1	TTHERM_01050700			314.m00028	51	39477	1	1	TTHERM_01298540				2.m02034	63	69116	1	1	TTHERM_00035440			68.m00165	65	64762	1	1	TTHERM_00532180
	3709.m00928	74	35590	3	2				3735.m00097	51	72771	1	1	TTHERM_00558630				3705.m00049	63	83650	1	1	TTHERM_00327060			3736.m00021	65	89520	2	1	TTHERM_00660330
	188.m00072	73	15329	1	1	TTHERM_00997710			13.m00476	50	53283	2	2	TTHERM_00161250				3690.m00133	63	34025	1	1	TTHERM_00274520			3722.m00062	65	227903	1	1	TTHERM_00526670
	3704.m00085	73	214301	6	1	TTHERM_00445950			254.m00025	50	55699	1	1	TTHERM_01146030				3726.m00061	63	43142	1	1	TTHERM_00590130			8.m00448	64	21324	1	1	TTHERM_00118720
	96.m00175	73	56002	1	1	TTHERM_00656120			45.m00258	50	229174	1	1	TTHERM_00418500				3735.m00070	63	36318	2	1	TTHERM_00558350			3733.m00087	64	8194	1	1	TTHERM_00579270
	37.m00310	72	25573	1	1	TTHERM_00357070			3693.m00062	49	39717	1	1	TTHERM_00371260				3675.m00067	63	57701	1	1	TTHERM_00585170			2.m02034	64	69116	1	1	TTHERM_00035440
	3.m01987	72	34142	2	2	TTHERM_00052310			7.m00361	49	194524	1	1	TTHERM_00101130				197.m00066	63	65880	1	1	TTHERM_01014620			112.m00131	64	11171	1	1	TTHERM_00713350
	30.m00265	72	88901	1	1	TTHERM_00312690			3701.m00191	49	23693	1	1	TTHERM_00220800				3689.m00153	63	51954	5	3	TTHERM_00339810			149.m00047	63	48786	1	1	TTHERM_00849200
	3701.m00009	72	60753	1	1	TTHERM_00215960			3685.m00035	49	65954	1	1	TTHERM_00600110				3681.m00046	62	55763	1	1	TTHERM_00442180			16.m00326	63	9651	1	1	TTHERM_00193860
	3729.m00094	72	23862	1	1	TTHERM_00549500			3671.m00012	49	111621	1	1	TTHERM_00723030				3737.m00039	62	85528	3	2	TTHERM_00688640			52.m00290	63	324518	2	2	TTHERM_00450980
	139.m00130	71	60859	2	2	TTHERM_00820680			3725.m00099	49	227289	1	1	TTHERM_00616660				3686.m00042	62	25717	3	3	TTHERM_00470810			3715.m00133	63	21797	1	1	TTHERM_00498230
	3707.m00333	71	114745	1	1	TTHERM_00071090			92.m00172	48	79048	1	1	TTHERM_00644590				3675.m00074	62	99236	1	1	TTHERM_00585240			176.m00087	63	115997	1	1	TTHERM_00954380
	3701.m00146	71	70374	2	2	TTHERM_00219330			3.m02017	48	54079	1	1	TTHERM_00047660				149.m00047	62	48786	2	1	TTHERM_00849200			3679.m00102	62	110759	1	1	TTHERM_00420720
	3671.m00012	71	111621	2	2	TTHERM_00723030			3685.m00056	48	15674	1	1	TTHERM_00600320				244.m00035	61	17195	1	1	TTHERM_01123950			3.m01992	62	51797	1	1	TTHERM_00046920
	3694.m00158	71	23127	1	1	TTHERM_00283720			3717.m00041	48	77025	1	1	TTHERM_00522290				3688.m00197	61	552143	5	4	TTHERM_00292250			3718.m00015	62	46973	1	1	TTHERM_00535260
	2.m02188	70	170461	3	2	TTHERM_00030500			3711.m00027	48	57677	2	2	TTHERM_00492560				3679.m00100	61	127832	2	2	TTHERM_00420700			3694.m00165	62	73600	1	1	TTHERM_00283790
	3700.m00272	70	171691	1	1	TTHERM_00152210			127.m00103	48	119272	2	1	TTHERM_00772010				161.m00061	60	57625	3	3	TTHERM_00900600			3675.m00061	62	56096	1	1	TTHERM_00585100
	3731.m00080	69	84844	3	1	TTHERM_00670850			3697.m00091	48	18018	1	1	TTHERM_00189180				3682.m00046	60	103400	1	1	TTHERM_00823850			3712.m00049	62	70995	1	1	TTHERM_00455570
	3684.m00060	69	84996	3	2	TTHERM_00530060			166.m00059	48	41443	1	1	TTHERM_00926980				3738.m00054	60	14650	1	1	TTHERM_00780960			3699.m00108	62	203526	1	1	TTHERM_00127150
	3707.m00055	69	75561	1	1	TTHERM_00058260			3.m01840	47	44566	1	1	TTHERM_00043800				3692.m00081	60	30980	1	1	TTHERM_00295080			3728.m00093	62	71568	3	3	TTHERM_00540420
	6.m00470	69	147013	1	1	TTHERM_00085480			16.m00365	47	29212	1	1	TTHERM_00194250				13.m00351	59	51654	1	1	TTHERM_00158020			3.m01874	61	172264	4	2	TTHERM_00052490
	3718.m00065	68	109008	2	2	TTHERM_00535760			3686.m00095	47	34426	2	1	TTHERM_00471380				3694.m00156	59	31600	1	1	TTHERM_00283700			47.m00287	61	111465	2	2	TTHERM_00427560
	170.m00092	68	45422	1	1	TTHERM_00939140			3714.m00138	47	88150	1	1	TTHERM_00412070				3704.m00116	58	11515	2	2	TTHERM_00446280			3673.m00062	61	14710	1	1	TTHERM_00716270
	90.m00223	68	12973	1	1	TTHERM_00633150			22.m00269	47	68006	1	1	TTHERM_00252420				3684.m00061	58	100573	1	1	TTHERM_00530070			47.m00276	61	37483	1	1	TTHERM_00427450
	3701.m00143	68	54534	1	1	TTHERM_00219300			90.m00223	47	12973	1	1	TTHERM_00633150				189.m00060	58	253853	7	4	TTHERM_00999030	Sfi1 repeat protein		3680.m00105	61	73994	1	1	TTHERM_00486790
	87.m00173	68	94366	1	1	TTHERM_00623060			1.m00579	47	72322	1	1	TTHERM_00001240				230.m00057	58	37489	1	1	TTHERM_01093750			3689.m00190	61	314119	2	2	TTHERM_00340180
	3707.m00247	68	126206	1	1	TTHERM_00069220			3700.m00141	46	74693	1	1	TTHERM_00149860				3731.m00062	58	36276	3	1	TTHERM_00670670			1.m00832	61	171097	1	1	TTHERM_00011780
	7.m00302	67	48344	1	1	TTHERM_00095540			45.m00274	46	65055	4	1	TTHERM_00418660				3724.m00091	58	36952	1	1	TTHERM_00659130			117.m00117	61	125696	1	1	TTHERM_00725990
	16.m00365	67	29212	1	1	TTHERM_00194250			200.m00044	46	17913	1	1	TTHERM_01020640				77.m00138	58	25306	1	1	TTHERM_00575360			5.m00611	60	11571	1	1	TTHERM_00075670
	311.m00019	67	241520	1	1	TTHERM_01293240			3740.m00058	46	40123	1	1	TTHERM_00766430				2.m02183	58	59473	1	1	TTHERM_00037060			213.m00061	60	59441	2	2	TTHERM_01052880
	76.m00197	67	36351	1	1	TTHERM_00571650			3.m01792	46	16107	1	1	TTHERM_00052460				137.m00129	57	53254	1	1	TTHERM_00809400			40.m00169	60	35585	1	1	TTHERM_00377310
	76.m00246	67	123049	3	2	TTHERM_00572140			3679.m00892	46	26740	1	1					207.m00052	57	25006	1	1	TTHERM_01041920			16.m00438	60	45490	1	1	TTHERM_00195970
	30.m00359	67	160707	1	1	TTHERM_00313630			3706.m00083	46	32561	1	1	TTHERM_00239150				3706.m00170	57	47275	1	1	TTHERM_00242040			3705.m00049	59	83650	1	1	TTHERM_00327060
	197.m00070	66	143300	1	1	TTHERM_01014660			42.m00269	46	186799	1	1	TTHERM_00393070				14.m00268	57	431824	4	2	TTHERM_00164950	in coDel Exp2		16.m00302	59	73985	2	2	TTHERM_00193630
	3694.m00001	66	70253	2	2	TTHERM_00277070			284.m00019	45	90468	2	1	TTHERM_01230160				132.m00079	57	39673	1	1	TTHERM_00786930			5.m00326	59	111268	1	1	TTHERM_00074320
	90.m00202	66	86838	6	3	TTHERM_00634680			3676.m00073	45	154119	3	2	TTHERM_00773790				91.m00104	57	64620	1	1	TTHERM_00636860			124.m00099	59	71511	1	1	TTHERM_00758840
	293.m00023	66	80748	1	1	TTHERM_01251240			3740.m00009	45	48130	2	2	TTHERM_00762930				3731.m00045	57	60067	1	1	TTHERM_00670500			54.m00209	59	27067	1	1	TTHERM_00463010
	13.m00479	66	219374	1	1	TTHERM_00161280			197.m00066	45	65836	1	1	TTHERM_01014620				3726.m00075	57	22293	1	1	TTHERM_00590280			22.m00292	59	84729	2	1	TTHERM_00255620
	5.m00578	66	99653	1	1	TTHERM_00079820			7.m00367	45	35808	1	1	TTHERM_00101190				164.m00089	57	129148	1	1	TTHERM_00923170			3703.m00183	59	136981	1	1	TTHERM_00353460
	3.m01950	65	203790	2	2	TTHERM_00049140			2.m02188	45	170461	1	1	TTHERM_00030500				19.m00288	57	33148	1	1	TTHERM_00225860			3717.m00040	59	170959	2	2	TTHERM_00522280
	22.m00292	65	84685	1	1	TTHERM_00255620			22.m00212	45	133786	1	1	TTHERM_00249870				76.m00163	56	30888	1	1	TTHERM_00569310			21.m00372	58	80638	1	1	TTHERM_00248450
	3673.m00062	65	14699	1	1	TTHERM_00716270			48.m00194	45	53813	1	1	TTHERM_00429910				38.m02218	56	72966	1	1				21.m00254	58	62167	1	1	TTHERM_00245270
	13.m00353	65	22036	1	1	TTHERM_00158040			3682.m00026	45	19602	1	1	TTHERM_00823650				314.m00019	56	18903	1	1	TTHERM_01298450			3687.m00001	58	138112	1	1	TTHERM_00314860
	149.m00054	65	16523	1	1	TTHERM_00849270			5.m00554	45	38596	3	1	TTHERM_00079580				8.m00448	56	21324	1	1	TTHERM_00118720			3679.m00100	58	127832	1	1	TTHERM_00420700
	1.m00902	65	133543	1	1	TTHERM_00013480			162.m00073	44	96776	1	1	TTHERM_00913400				37.m00305	56	43104	1	1	TTHERM_00357020			2.m02139	57	83994	2	1	TTHERM_00039210
	3700.m00118	64	14259	2	1	TTHERM_00149630			262.m00019	44	35837	1	1	TTHERM_01169350				3728.m00093	55	71568	2	2	TTHERM_00540420			337.m00015	57	36604	3	3	TTHERM_01345810
	79.m00158	64	39678	1	1	TTHERM_00582060			30.m00229	44	46070	2	2	TTHERM_00312330				3736.m00001	55	45660	1	1	TTHERM_00660130			3704.m00119	57	36887	1	1	TTHERM_00446300
	3722.m00012	63	383437	4	1	TTHERM_00525170			3727.m00072	44	113152	1	1	TTHERM_00647500				3737.m00016	55	46571	2	1	TTHERM_00688410			3672.m00033	57	117624	1	1	TTHERM_00760510
	3715.m00041	63	357185	1	1	TTHERM_00497300			2.m02303	44	31628	1	1	TTHERM_00038830				157.m00084	55	57032	1	1	TTHERM_00885820			32.m00258	57	52599	2	2	TTHERM_00322950
	154.m00118	63	26119	1	1	TTHERM_00865300			13.m00457	43	14031	1	1	TTHERM_00161060				3677.m00084	55	68355	1	1	TTHERM_00649440			3719.m00125	57	28783	1	1	TTHERM_00483650
	54.m00161	62	46163	1	1	TTHERM_00460540			3724.m00091	43	36919	1	1	TTHERM_00659130				3681.m00025	55	359861	1	1	TTHERM_00441970			185.m00060	57	55377	1	1	TTHERM_00989490
	3731.m00040	62	36665	1	1	TTHERM_00670450			187.m00068	43	181545	2	2	TTHERM_00994350				38.m00224	55	35243	1	1	TTHERM_00361740			318.m00027	57	53938	1	1	TTHERM_01308050
	3719.m00059	62	208570	3	1	TTHERM_00476990			3735.m00093	43	31944	1	1	TTHERM_00558590				3707.m00055	54	75660	1	1	TTHERM_00058260			3675.m00086	57	68965	1	1	TTHERM_00585360
	3706.m00144	62	180389	1	1	TTHERM_00241780			14.m00424	43	49434	1	1	TTHERM_00185350				7.m00562	54	37406	1	1	TTHERM_00107210			132.m00116	56	56693	1	1	TTHERM_00787300
	8.m00549	62	445452	6	2	TTHERM_00123750			166.m00060	43	16737	1	1	TTHERM_00926990				3697.m00235	54	68759	1	1	TTHERM_00191630			120.m00089	56	57837	1	1	TTHERM_00734080
	3690.m00098	62	157188	4	2	TTHERM_00268190			3709.m00112	43	53960	1	1	TTHERM_00475140				230.m00053	54	35458	1	1	TTHERM_01093710			3700.m00193	56	83091	1	1	TTHERM_00151380
	3714.m00055	62	44274	1	1	TTHERM_00410240			40.m00257	42	37528	1	1	TTHERM_00382150				188.m00072	53	15351	2	2	TTHERM_00997710			3711.m00047	56	25232	1	1	TTHERM_00492760
	3743.m00059	61	63728	2	2	TTHERM_00840140			30.m00328	42	83629	1	1	TTHERM_00313320				3703.m00005	53	19383	1	1	TTHERM_00347960			13.m00337	55	53800	1	1	TTHERM_00157880
	19.m00401	61	122177	1	1	TTHERM_00230960			3721.m00027	42	51798	1	1	TTHERM_00564090				3688.m00193	53	49927	1	1	TTHERM_00292170			260.m00028	55	171721	1	1	TTHERM_01164170
	23.m00276	61	236533	1	1	TTHERM_00263150			3720.m00100	42	53186	1	1	TTHERM_00561730				22.m00327	53	166592	3	1	TTHERM_00256960			150.m00076	55	26429	1	1	TTHERM_00852850
	149.m00059	61	21832	1	1	TTHERM_00849320			7.m00566	42	27795	1	1	TTHERM_00106960				41.m00167	53	40080	1	1	TTHERM_00384680			3715.m00042	54	20263	1	1	TTHERM_00497310
	3697.m00235	60	68649	2	1	TTHERM_00191630			3713.m00147	42	27655	1	1	TTHERM_00406600				3707.m00152	53	46967	1	1	TTHERM_00059240			2.m02094	54	49634	3	3	TTHERM_00036960
	211.m00037	60	54933	1	1	TTHERM_01048110			3711.m00049	42	23881	1	1	TTHERM_00492780				3697.m00091	53	18029	1	1	TTHERM_00189180			3681.m00049	54	108918	1	1	TTHERM_00442210
	3685.m00010	60	139857	1	1	TTHERM_00599820			209.m00056	42	252937	1	1	TTHERM_01044700				3735.m00084	52	19743	1	1	TTHERM_00558500			154.m00073	54	16940	1	1	TTHERM_00864850
	199.m00035	60	90230	3	1	TTHERM_01017250			2.m02332	42	33943	1	1	TTHERM_00037110				40.m00169	52	35585	1	1	TTHERM_00377310			8.m00477	54	30931	1	1	TTHERM_00121030
	2.m02151	59	60456	1	1	TTHERM_00037050			117.m00086	42	54937	1	1	TTHERM_00724690				3703.m00185	52	105376	2	2	TTHERM_00353490	ser-thre kinase		3681.m00076	54	119682	2	2	TTHERM_00442480
	54.m00288	59	68991	1	1	TTHERM_00463800			3729.m00014	42	82275	1	1	TTHERM_00543590				3729.m00014	52	82330	2	1	TTHERM_00543590			86.m00170	53	35192	1	1	TTHERM_00621410
	47.m00288	59	44469	1	1	TTHERM_00427570			52.m00257	41	99943	1	1	TTHERM_00449660				143.m00100	52	215479	1	1	TTHERM_00827180			3684.m00027	53	68066	1	1	TTHERM_00529730
	37.m00185	58	78864	1	1	TTHERM_00354820			3691.m00031	41	19401	1	1	TTHERM_00298510				3694.m00059	52	48155	2	2	TTHERM_00279670			3702.m00267	53	74263	2	2	TTHERM_00146410
	205.m00065	58	314375	2	1	TTHERM_01034400			87.m00170	41	176317	1	1	TTHERM_00623030				3679.m00139	52	26442	3	1	TTHERM_00421100			244.m00035	53	17195	1	1	TTHERM_01123950
	388.m00008	58	86615	1	1	TTHERM_01435670			3679.m00129	41	149548	2	1	TTHERM_00420990				3702.m00267	51	74263	1	1	TTHERM_00146410			157.m00064	53	75147	1	1	TTHERM_00884600
	3714.m00138	58	88150	1	1	TTHERM_00412070			3681.m00140	41	45986	1	1	TTHERM_00443120				170.m00084	51	23951	2	2	TTHERM_00939050			3687.m00127	52	16435	1	1	TTHERM_00317230
	3692.m00187	58	15054	1	1	TTHERM_00297140			3735.m00084	41	19710	1	1	TTHERM_00558500				3735.m00030	48	183844	2	2	TTHERM_00557940			7.m00537	52	72503	2	2	TTHERM_00106940
	119.m00136	57	82162	1	1	TTHERM_00732900			3698.m00081	41	40418	1	1	TTHERM_00134870				212.m00042	47	85250	3	3	TTHERM_01050410			221.m00041	52	12230	1	1	TTHERM_01079060
	3678.m00015	57	36470	1	1	TTHERM_00947460			3683.m00057	41	63703	1	1	TTHERM_00825630				3743.m00046	51	131504	1	1	TTHERM_00840010			14.m00295	52	105317	1	1	TTHERM_00170170
	41.m00244	56	163068	1	1	TTHERM_00388420			134.m00080	41	55374	3	2	TTHERM_00794010				274.m00026	51	51573	1	1	TTHERM_01207550			7.m00566	52	27828	1	1	TTHERM_00106960
	266.m00022	56	337911	4	1	TTHERM_01180980			3.m01719	41	393238	3	2	TTHERM_00047040				114.m00081	50	11842	4	2	TTHERM_00717480			3701.m00210	52	52765	1	1	TTHERM_00220990
	3703.m00182	56	52155	1	1	TTHERM_00353450			3675.m00098	40	33200	1	1	TTHERM_00585480				117.m00117	50	125696	1	1	TTHERM_00725990			23.m00351	52	119744	4	1	TTHERM_00264890
	242.m00032	56	42790	1	1	TTHERM_01119460			134.m00120	40	116517	1	1	TTHERM_00794410				3704.m00112	49	51257	2	2	TTHERM_00446240			40.m00213	51	264497	2	2	TTHERM_00378740
	19.m00288	56	33026	1	1	TTHERM_00225860			115.m00125	40	104178	1	1	TTHERM_00721610				3702.m00268	49	63298	1	1	TTHERM_00146420			3706.m00027	51	67528	2	1	TTHERM_00237520
	124.m00100	56	66842	3	2	TTHERM_00758850			6.m00602	40	43987	1	1	TTHERM_00091750				3700.m00153	49	50146	1	1	TTHERM_00149980			3692.m00090	51	23385	1	1	TTHERM_00295170
	3701.m00064	56	217846	3	2	TTHERM_00218510			2.m02076	40	36914	1	1	TTHERM_00028530				8.m00440	49	32909	1	1	TTHERM_00118610			3697.m00137	51	101874	4	2	TTHERM_00190640
	3698.m00248	55	162687	3	3	TTHERM_00138550			52.m00185	40	35567	1	1	TTHERM_00448890				13.m00476	49	53383	1	1	TTHERM_00161250			3684.m00030	51	24400	1	1	TTHERM_00529760
	88.m00154	55	30649	1	1	TTHERM_00628600			138.m00130	39	130377	1	1	TTHERM_00813040				3733.m00012	49	311258	4	4	TTHERM_00578520			3684.m00060	50	85095	2	2	TTHERM_00530060
	3.m01769	55	514277	5	2	TTHERM_00047130			3680.m00104	39	37499	1	1	TTHERM_00486780				131.m00120	49	32002	1	1	TTHERM_00784430			2.m02076	50	36969	1	1	TTHERM_00028530
	16.m00488	55	72518	1	1	TTHERM_00196470			3700.m00052	39	38494	1	1	TTHERM_00148970				197.m00070	49	143565	1	1	TTHERM_01014660			3734.m00077	50	25155	1	1	TTHERM_00683370
	87.m00138	55	69994	1	1	TTHERM_00622710			92.m00177	39	24047	1	1	TTHERM_00644640				3743.m00049	49	58700	1	1	TTHERM_00840040			3694.m00059	50	48155	1	1	TTHERM_00279670
	246.m00030	55	301474	3	1	TTHERM_01126420			235.m00029	39	22696	2	1	TTHERM_01104860				138.m00130	49	130542	1	1	TTHERM_00813040			3690.m00030	50	43640	1	1	TTHERM_00266490
	167.m00106	55	45977	1	1	TTHERM_00929450			3716.m00064	39	48341	2	2	TTHERM_00500890				3691.m00172	49	112595	1	1	TTHERM_00302040			17.m00445	50	65628	1	1	TTHERM_00213560
	3697.m00153	55	46093	1	1	TTHERM_00190800			3690.m00100	39	52056	1	1	TTHERM_00268210				3672.m00009	49	49064	1	1	TTHERM_00760270			260.m00019	49	24929	1	1	TTHERM_01164080
	3716.m00064	54	48341	1	1	TTHERM_00500890			3684.m00108	39	48785	1	1	TTHERM_00530600				3731.m00040	49	36720	1	1	TTHERM_00670450			3707.m00324	49	54520	1	1	TTHERM_00071000
	37.m00305	54	42950	1	1	TTHERM_00357020			3738.m00016	38	30255	1	1	TTHERM_00780580				3683.m00031	48	115310	1	1	TTHERM_00825370			42.m00230	49	345567	1	1	TTHERM_00392680
	164.m00088	54	130266	1	1	TTHERM_00923160			3680.m00087	38	29579	1	1	TTHERM_00486610				288.m00022	48	222468	3	1	TTHERM_01244600			3738.m00022	49	100939	1	1	TTHERM_00780640
	3734.m00076	54	45988	1	1	TTHERM_00683360			91.m00111	38	272582	2	1	TTHERM_00636930				30.m00264	48	386082	2	1	TTHERM_00312680			3704.m00084	49	60814	1	1	TTHERM_00445940
	14.m00510	54	31356	1	1	TTHERM_00187260			3709.m00096	38	92256	1	1	TTHERM_00474980				3718.m00119	48	44179	1	1	TTHERM_00537300			19.m00272	49	117388	1	1	TTHERM_00225700
	3702.m00113	54	52112	1	1	TTHERM_00144860			197.m00070	38	143300	1	1	TTHERM_01014660				170.m00088	48	69816	1	1	TTHERM_00939100			3735.m00093	48	31999	1	1	TTHERM_00558590
	3705.m00049	54	83616	1	1	TTHERM_00327060			139.m00130	38	60859	1	1	TTHERM_00820680				52.m00171	47	84173	1	1	TTHERM_00448750			110.m00105	48	44595	1	1	TTHERM_00703560
	40.m00273	54	32513	1	1	TTHERM_00382310			176.m00080	38	116810	2	1	TTHERM_00954310				3691.m00178	47	59937	2	1	TTHERM_00302100			230.m00055	48	23670	2	1	TTHERM_01093730
	16.m00438	53	45479	1	1	TTHERM_00195970			68.m00184	38	84765	1	1	TTHERM_00532370				3700.m00098	47	23226	1	1	TTHERM_00149430			3.m01862	48	27761	1	1	TTHERM_00043880
	162.m00073	53	96776	1	1	TTHERM_00913400			3684.m00027	37	68055	1	1	TTHERM_00529730				3735.m00071	47	24964	1	1	TTHERM_00558360			3714.m00058	48	34188	2	2	TTHERM_00410270
	273.m00029	53	387629	2	1	TTHERM_01205340			132.m00083	37	140342	1	1	TTHERM_00786970				3740.m00055	47	21574	1	1	TTHERM_00766400			3698.m00178	48	163329	2	2	TTHERM_00137850
	3709.m00047	53	5035	1	1	TTHERM_00474470			30.m00305	37	40012	1	1	TTHERM_00313090				152.m00076	47	31683	1	1	TTHERM_00857920			3688.m00197	48	552143	2	2	TTHERM_00292250
	3679.m00033	52	62310	1	1	TTHERM_00420030			3700.m00255	37	11813	1	1	TTHERM_00152040				171.m00073	47	23359	1	1	TTHERM_00941580			3719.m00025	48	18213	1	1	TTHERM_00476640
	224.m00049	52	33291	1	1	TTHERM_01083050			3698.m00233	37	45011	1	1	TTHERM_00138400				3726.m00039	46	39612	2	1	TTHERM_00588910			3720.m00106	48	96835	3	2	TTHERM_00562810
	235.m00035	52	41818	1	1	TTHERM_01104920			3710.m00049	37	69571	2	1	TTHERM_00467430				3716.m00050	46	108908	1	1	TTHERM_00500750			170.m00082	38	0	3	1
	3.m01883	52	71243	1	1	TTHERM_00049340			3735.m00050	37	88899	1	1	TTHERM_00558140				127.m00074	46	11076	1	1	TTHERM_00770690			615.m00002	38	0	3	2
	3.m01633	52	45866	1	1	TTHERM_00052400			3680.m00128	37	80191	1	1	TTHERM_00487020				47.m00276	46	37483	2	1	TTHERM_00427450			30.m00264	48	386082	2	1	TTHERM_00312680
	3674.m00070	52	223593	2	2	TTHERM_00691790			3743.m00059	37	63728	1	1	TTHERM_00840140				3707.m00141	46	201711	2	2	TTHERM_00059130			1.m00936	48	308071	4	3	TTHERM_00013820
	48.m00177	52	90697	1	1	TTHERM_00429730			185.m00076	36	20912	1	1	TTHERM_00991630				3.m01722	45	20517	1	1	TTHERM_00046970			91.m00120	48	23339	1	1	TTHERM_00637020
	3719.m00025	52	18180	2	1	TTHERM_00476640			3714.m00114	36	100457	2	1	TTHERM_00411830				76.m00241	45	0	5	2				204.m00035	47	70563	1	1	TTHERM_01028770
	47.m00191	52	128647	6	1	TTHERM_00424620			3692.m00138	36	88995	1	1	TTHERM_00295650				91.m00120	45	23339	1	1	TTHERM_00637020			3717.m00061	47	14815	1	1	TTHERM_00522490
	52.m00163	52	58286	1	1	TTHERM_00448670			3691.m00172	36	112507	1	1	TTHERM_00302040				230.m00055	45	23670	1	1	TTHERM_01093730			3733.m00012	46	311258	1	1	TTHERM_00578520
	3721.m00107	52	23098	3	1	TTHERM_00566890			3707.m00058	36	298844	1	1	TTHERM_00058290				23.m02931	45	39454	1	1				190.m00077	46	79523	1	1	TTHERM_01001480
	3733.m00013	51	166217	2	1	TTHERM_00578530			3733.m00012	36	311225	1	1	TTHERM_00578520				314.m00026	45	56319	1	1	TTHERM_01298520			136.m00117	46	59242	1	1	TTHERM_00804750
	14.m00496	51	20549	1	1	TTHERM_00187120			23.m00197	36	48098	1	1	TTHERM_00259350				3.m01932	45	110354	2	2	TTHERM_00047190			3689.m00118	46	11256	1	1	TTHERM_00338450
	3698.m00139	51	89369	2	2	TTHERM_00136460			90.m00122	36	122784	1	1	TTHERM_00632890				152.m00065	45	26425	1	1	TTHERM_00857810			3707.m00236	46	50790	1	1	TTHERM_00068110
	3735.m00093	51	31944	2	2	TTHERM_00558590			132.m00091	36	53302	1	1	TTHERM_00787050				3703.m00018	45	244213	1	1	TTHERM_00348090			314.m00019	46	18903	1	1	TTHERM_01298450
	3712.m00136	51	441450	3	3	TTHERM_00459450			3719.m00032	36	183721	2	1	TTHERM_00476720				3719.m00094	45	44109	1	1	TTHERM_00481340			154.m00118	46	26218	2	2	TTHERM_00865300
	3730.m00019	51	159926	1	1	TTHERM_00678080			237.m00037	36	76523	2	1	TTHERM_01107310				13.m00528	45	56272	1	1	TTHERM_00161790			108.m00189	45	53126	1	1	TTHERM_00697450
	3688.m00039	51	20766	1	1	TTHERM_00285620			3699.m00022	35	260437	1	1	TTHERM_00125290				3683.m00046	45	174090	2	1	TTHERM_00825520			137.m00073	45	13932	1	1	TTHERM_00805850
	3681.m00014	51	65765	1	1	TTHERM_00441840			3694.m00190	35	50564	1	1	TTHERM_00284050				7.m00353	44	89785	1	1	TTHERM_00100060			3713.m00132	45	24329	1	1	TTHERM_00405450
	143.m00087	51	107528	4	1	TTHERM_00827050			3731.m00045	35	59935	1	1	TTHERM_00670500				3719.m00087	44	30841	1	1	TTHERM_00481270			3735.m00084	45	19743	1	1	TTHERM_00558500
	268.m00033	51	83831	1	1	TTHERM_01188400			60.m00161	35	203966	1	1	TTHERM_00490590				3737.m00004	44	39845	1	1	TTHERM_00688290			3700.m00084	45	45256	1	1	TTHERM_00149290
	1190.m00002	51	30958	1	1	TTHERM_02188720			3713.m00103	35	209285	1	1	TTHERM_00402150				3684.m00060	44	85095	2	2	TTHERM_00530060			3703.m00005	45	19383	1	1	TTHERM_00347960
	52.m00185	51	35567	1	1	TTHERM_00448890			3685.m00010	35	139857	1	1	TTHERM_00599820				3703.m00183	44	136981	1	1	TTHERM_00353460			3690.m00083	44	48382	1	1	TTHERM_00268030
	3715.m00042	50	20164	1	1	TTHERM_00497310			3700.m00202	35	45395	1	1	TTHERM_00151470				205.m00065	43	314717	1	1	TTHERM_01034400			3729.m00066	44	132706	1	1	TTHERM_00548130
	3715.m00012	50	33076	1	1	TTHERM_00497010			117.m00129	35	75791	1	1	TTHERM_00726110				211.m00059	43	20124	1	1	TTHERM_01049330			86.m00163	44	236844	1	1	TTHERM_00621340
	1869.m00002	50	10700	3	1	TTHERM_02590230			3683.m00022	35	105388	1	1	TTHERM_00825280				3689.m00180	43	47214	1	1	TTHERM_00340080			3672.m00013	44	38943	1	1	TTHERM_00760310
	3704.m00099	50	57110	1	1	TTHERM_00446090			72.m00109	35	154018	1	1	TTHERM_00550780				3710.m00109	43	69703	1	1	TTHERM_00469040			87.m00170	44	176460	2	2	TTHERM_00623030
	3709.m00104	50	125454	1	1	TTHERM_00475060			3700.m00272	35	171691	1	1	TTHERM_00152210				13.m00457	43	14086	1	1	TTHERM_00161060			3689.m00142	43	37088	1	1	TTHERM_00339700
	3732.m00062	50	306345	1	1	TTHERM_00686030			1869.m00002	35	10700	2	1	TTHERM_02590230				41.m00202	43	103653	1	1	TTHERM_00387010			139.m00129	43	62245	1	1	TTHERM_00820670
	68.m00157	49	99316	2	2	TTHERM_00532100			76.m00234	35	30557	1	1	TTHERM_00572020				3697.m00137	43	101874	2	1	TTHERM_00190640			99.m00197	43	59218	1	1	TTHERM_00668030
	48.m00237	49	48437	1	1	TTHERM_00431330			3683.m00041	35	117536	2	1	TTHERM_00825470				3723.m00041	43	139978	1	1	TTHERM_00509130			337.m00012	43	142476	1	1	TTHERM_01345780
	3730.m00071	48	62026	1	1	TTHERM_00678600			47.m00249	35	181197	2	1	TTHERM_00426190				3.m01859	43	36996	1	1	TTHERM_00043950			76.m00250	43	20045	2	2	TTHERM_00572180
	6.m00517	48	16749	1	1	TTHERM_00086940			7.m04851	34	27725	1	1					3723.m00095	42	100583	2	1	TTHERM_00518670			170.m00088	43	69816	1	1	TTHERM_00939100
	90.m00191	48	84726	1	1	TTHERM_00633580			230.m00053	34	35359	1	1	TTHERM_01093710				16.m00444	42	79082	1	1	TTHERM_00196030			3743.m00011	43	71294	1	1	TTHERM_00836660
	192.m00091	48	41274	1	1	TTHERM_01004930			68.m00157	34	99316	1	1	TTHERM_00532100				3.m01794	42	77381	2	1	TTHERM_00051650			158.m00071	43	33620	5	1	TTHERM_00888050
	7.m00361	48	194524	2	2	TTHERM_00101130			172.m00063	34	66871	3	1	TTHERM_00942790				165.m00106	42	55516	1	1	TTHERM_00925810			221.m00044	43	46413	1	1	TTHERM_01079090
	115.m00147	47	105646	1	1	TTHERM_00721830			3699.m00118	34	22766	1	1	TTHERM_00127250				82.m00120	42	74427	1	1	TTHERM_00592770			445.m00008	42	11782	1	1	TTHERM_01528510
	229.m00031	47	103533	1	1	TTHERM_01091310			186.m00054	34	13800	1	1	TTHERM_00992760				3705.m00002	42	49117	1	1	TTHERM_00325580			3723.m00041	42	139978	1	1	TTHERM_00509130
	246.m00027	47	108897	1	1	TTHERM_01126390			3736.m00001	34	45616	1	1	TTHERM_00660130				3699.m00108	42	203526	1	1	TTHERM_00127150			3702.m00136	42	35514	1	1	TTHERM_00145090
	41.m00253	47	94941	1	1	TTHERM_00388510			3724.m00074	34	31432	1	1	TTHERM_00658960				2.m02240	42	45572	1	1	TTHERM_00038880			1.m00962	42	23694	1	1	TTHERM_00016070
	3704.m00119	47	36798	1	1	TTHERM_00446300			1492.m00002	33	22577	1	1	TTHERM_02378080				30.m003250	42	101355	1	1				47.m00266	42	59257	1	1	TTHERM_00426360
	230.m00053	47	35359	1	1	TTHERM_01093710			3731.m00010	33	67393	1	1	TTHERM_00670150				3703.m00161	42	106684	1	1	TTHERM_00352220			3686.m00067	42	49172	1	1	TTHERM_00471060
	3724.m00001	46	13007	1	1	TTHERM_00657230			3690.m00155	33	204620	1	1	TTHERM_00275740				3700.m00084	42	45256	1	1	TTHERM_00149290			2.m02109	42	110145	1	1	TTHERM_00037470
	197.m00044	46	65329	2	1	TTHERM_01014400			3737.m00029	33	57183	1	1	TTHERM_00688540				3718.m00080	42	175881	3	2	TTHERM_00535910			211.m00059	42	20124	1	1	TTHERM_01049330
	3723.m00076	46	28935	1	1	TTHERM_00518480			3.m01813	33	94575	1	1	TTHERM_00046570				13.m00515	42	16532	1	1	TTHERM_00161660			3695.m00025	42	56941	1	1	TTHERM_00343500
	150.m00082	46	124292	1	1	TTHERM_00852910			3671.m00054	33	120221	1	1	TTHERM_00723450				52.m00203	41	95751	2	1	TTHERM_00449070			3.m01702	42	94025	1	1	TTHERM_00046530
	3701.m00101	45	48582	1	1	TTHERM_00218880			602.m00002	33	100962	1	1	TTHERM_01731490				5.m00450	41	28078	1	1	TTHERM_00077530			138.m00104	42	10187	2	1	TTHERM_00812780
	8.m00450	45	21168	1	1	TTHERM_00118740			232.m00046	33	376314	1	1	TTHERM_01099090				190.m00054	41	172127	1	1	TTHERM_01001240			3707.m00255	42	71526	1	1	TTHERM_00069300
	6.m00395	45	27193	1	1	TTHERM_00083740			199.m00035	33	90230	1	1	TTHERM_01017250				3701.m00146	41	70396	1	1	TTHERM_00219330			3688.m00115	42	14464	2	1	TTHERM_00289380
	3705.m00002	45	49061	1	1	TTHERM_00325580			3712.m00912	33	74182	1	1					3735.m00074	41	292108	2	2	TTHERM_00558390			42.m00252	41	25314	1	1	TTHERM_00392900
	3729.m00055	45	181500	1	1	TTHERM_00548020			99.m00115	33	55818	1	1	TTHERM_00666210				86.m00170	41	35192	1	1	TTHERM_00621410			232.m00050	41	29100	1	1	TTHERM_01099130
	3687.m00048	45	100661	1	1	TTHERM_00316330			144.m00135	33	19843	1	1	TTHERM_00829380				117.m00110	41	86077	2	2	TTHERM_00725920			186.m00051	41	66100	1	1	TTHERM_00992730
	329.m00014	45	292590	1	1	TTHERM_01330050			95.m00147	33	37218	2	1	TTHERM_00654140				22.m00292	41	84729	1	1	TTHERM_00255620			3705.m00008	41	28179	2	1	TTHERM_00325640
	2.m02259	45	128673	1	1	TTHERM_00032870			3723.m00076	33	28935	1	1	TTHERM_00518480				3687.m00161	41	54981	1	1	TTHERM_00318570			22.m00295	40	348075	3	2	TTHERM_00255650
	337.m00011	45	75273	1	1	TTHERM_01345770			292.m00027	33	241283	1	1	TTHERM_01250070				3.m01901	41	531989	2	1	TTHERM_00046310			215.m00046	40	29281	1	1	TTHERM_01055490
	3704.m00116	45	11482	1	1	TTHERM_00446280			3707.m00028	33	31476	1	1	TTHERM_00055990				210.m00058	40	13975	1	1	TTHERM_01047040			3694.m00041	40	76722	1	1	TTHERM_00277490
	1.m00785	45	87345	1	1	TTHERM_00011310			136.m00117	33	59143	1	1	TTHERM_00804750				21.m00251	40	42891	1	1	TTHERM_00245240			3692.m00107	40	70549	1	1	TTHERM_00295340
	134.m00080	44	55374	3	1	TTHERM_00794010			3690.m00132	33	65222	1	1	TTHERM_00274510				1.m00832	40	171097	1	1	TTHERM_00011780			13.m00318	40	35232	1	1	TTHERM_00156700
	76.m00218	44	59955	1	1	TTHERM_00571860			3694.m00065	33	23604	1	1	TTHERM_00279750				3695.m00025	40	56941	1	1	TTHERM_00343500			3698.m00210	40	38715	1	1	TTHERM_00138170
	3715.m00074	44	78371	2	1	TTHERM_00497640			3696.m00169	32	85863	1	1	TTHERM_00310930				262.m00026	40	95689	2	1	TTHERM_01169420			1.m00579	40	72355	1	1	TTHERM_00001240
	3700.m00084	44	45201	1	1	TTHERM_00149290			3685.m00662	32	50324	1	1					5.m00468	40	59013	1	1	TTHERM_00077710			3709.m00044	40	10920	1	1	TTHERM_00474440
	5.m00452	44	28076	1	1	TTHERM_00077550			114.m00108	32	68245	1	1	TTHERM_00717780				292.m00029	40	118394	1	1	TTHERM_01250090			41.m00288	39	17481	1	1	TTHERM_00389850
	3704.m00112	43	51135	1	1	TTHERM_00446240			138.m00121	32	145844	1	1	TTHERM_00812950				110.m00141	40	79890	2	2	TTHERM_00703920			198.m00049	39	65261	1	1	TTHERM_01015950
	87.m00166	43	57892	2	2	TTHERM_00622990			160.m00090	32	64614	1	1	TTHERM_00899480				3698.m00192	40	55907	2	2	TTHERM_00137990			148.m00094	39	37401	1	1	TTHERM_00848090
	87.m00214	43	20375	1	1	TTHERM_00624460			41.m02880	32	36061	1	1					96.m00101	40	66893	1	1	TTHERM_00655340			283.m00027	39	34691	2	1	TTHERM_01229000
	3689.m00176	43	52440	1	1	TTHERM_00340040			3698.m00063	32	59400	1	1	TTHERM_00133690				40.m00184	40	46505	1	1	TTHERM_00378450			30.m00232	39	125747	1	1	TTHERM_00312360
	30.m00261	43	38224	1	1	TTHERM_00312650			3728.m00060	32	21645	1	1	TTHERM_00540090				3694.m00188	40	63892	1	1	TTHERM_00284030			163.m00056	39	42370	1	1	TTHERM_00919580
	3736.m00021	42	89431	2	2	TTHERM_00660330			14.m00268	32	431405	1	1	TTHERM_00164950				3721.m00108	40	97804	1	1	TTHERM_00566900			2.m02027	38	61700	1	1	TTHERM_00035580
	3709.m00125	42	69917	1	1	TTHERM_00475270			41.m00320	32	23925	1	1	TTHERM_00390170				16.m00305	40	27061	2	2	TTHERM_00193660			3.m01821	38	87563	1	1	TTHERM_00051730
	3702.m00135	42	36132	1	1	TTHERM_00145080			150.m00066	32	154824	1	1	TTHERM_00852750				3706.m00024	40	120680	2	1	TTHERM_00237490			19.m00379	38	24023	1	1	TTHERM_00227770
	30.m00305	42	40012	1	1	TTHERM_00313090			3701.m01496	32	72132	1	1					8.m00329	40	72130	1	1	TTHERM_00112550			137.m00129	38	53254	1	1	TTHERM_00809400
	3686.m00138	42	43560	1	1	TTHERM_00471830			3714.m00007	32	92832	1	1	TTHERM_00408760				3701.m00095	40	157874	1	1	TTHERM_00218820			314.m00021	38	41755	1	1	TTHERM_01298470
	30.m00258	42	104137	1	1	TTHERM_00312620			3707.m00152	32	46923	1	1	TTHERM_00059240				3709.m00087	39	381943	1	1	TTHERM_00474890			52.m00203	37	95751	2	1	TTHERM_00449070
	3697.m00090	42	11321	1	1	TTHERM_00189170			3707.m00228	32	75443	1	1	TTHERM_00068030				3690.m00080	39	39818	3	1	TTHERM_00268000			140.m00061	37	28784	1	1	TTHERM_00821870
	3697.m00034	42	114438	1	1	TTHERM_00188610			76.m00206	32	81273	1	1	TTHERM_00571740				23.m00324	39	311549	2	2	TTHERM_00263630			40.m00275	37	39170	1	1	TTHERM_00382330
	347.m00010	41	140162	1	1	TTHERM_01362500			3680.m00107	32	67955	1	1	TTHERM_00486810				40.m00279	38	124422	1	1	TTHERM_00382370			13.m00499	37	71281	1	1	TTHERM_00161500
	1.m00579	41	72322	1	1	TTHERM_00001240			79.m00189	31	91097	1	1	TTHERM_00582390				8.m00353	38	205282	4	3	TTHERM_00112790			3717.m00018	37	89424	1	1	TTHERM_00522060
	236.m00032	41	48943	1	1	TTHERM_01106140			3672.m00033	31	117569	1	1	TTHERM_00760510				284.m00020	38	290385	1	1	TTHERM_01230170			52.m00171	37	84173	1	1	TTHERM_00448750
	1.m00936	41	307409	2	2	TTHERM_00013820			132.m00082	31	203417	1	1	TTHERM_00786960				3718.m00110	38	56743	1	1	TTHERM_00537210			6.m00594	37	22844	1	1	TTHERM_00091670
	292.m00026	41	67952	1	1	TTHERM_01250060			3709.m00051	31	86663	1	1	TTHERM_00474510				3721.m00033	38	79631	1	1	TTHERM_00564150			3700.m00261	37	43285	1	1	TTHERM_00152100
	21.m00252	40	55181	1	1	TTHERM_00245250			3734.m00057	31	128932	1	1	TTHERM_00683170				3688.m00146	38	84776	1	1	TTHERM_00290700			23.m00294	37	81854	2	1	TTHERM_00263330
	3729.m00037	40	89640	2	2	TTHERM_00545820			197.m00068	31	176168	1	1	TTHERM_01014640				514.m00008	38	114070	3	2	TTHERM_01622860			79.m00114	37	74873	1	1	TTHERM_00581600
	14.m00354	40	36390	1	1	TTHERM_00171780			3692.m00072	31	30458	1	1	TTHERM_00294990				2.m02193	38	64816	1	1	TTHERM_00028640			3698.m00184	37	226581	1	1	TTHERM_00137910
	3698.m00091	40	59269	1	1	TTHERM_00134970			3702.m00067	31	135294	1	1	TTHERM_00142400				3734.m00052	38	47478	1	1	TTHERM_00683120			91.m00121	36	110377	1	1	TTHERM_00637030
	3702.m00150	40	39788	1	1	TTHERM_00145230			21.m00362	31	28476	1	1	TTHERM_00248350				41.m00293	37	43805	1	1	TTHERM_00389900			92.m00178	36	23753	1	1	TTHERM_00644650
	91.m00120	40	23339	1	1	TTHERM_00637020			3692.m00089	31	444948	1	1	TTHERM_00295160				3691.m01123	37	38012	1	1				21.m00301	36	238374	1	1	TTHERM_00245750
	3685.m00107	40	109299	1	1	TTHERM_00600830			3731.m00050	30	152972	1	1	TTHERM_00670550				2.m02094	37	49634	1	1	TTHERM_00036960			204.m00055	36	38170	1	1	TTHERM_01029960
	3731.m00010	40	67393	2	1	TTHERM_00670150			3702.m00095	30	97934	1	1	TTHERM_00143680				3692.m00064	37	83414	1	1	TTHERM_00294910			3682.m00030	36	23020	1	1	TTHERM_00823690
	52.m00257	39	99943	1	1	TTHERM_00449660			3709.m00041	30	151476	1	1	TTHERM_00474410				1.m00665	37	94821	1	1	TTHERM_00006090			3707.m00055	36	75660	1	1	TTHERM_00058260
	3697.m00116	39	15736	1	1	TTHERM_00189430			45.m00215	30	144170	1	1	TTHERM_00417990				201.m00030	37	65909	1	1	TTHERM_01021880			217.m00056	36	38087	1	1	TTHERM_01068310
	230.m00055	39	23648	1	1	TTHERM_01093730			149.m00066	30	119916	1	1	TTHERM_00849390				3693.m00142	37	33178	1	1	TTHERM_00375130			110.m00091	35	185386	1	1	TTHERM_00703420
	41.m00242	39	46418	1	1	TTHERM_00388400			337.m00011	30	75273	1	1	TTHERM_01345770				3692.m00151	37	102169	1	1	TTHERM_00295780			3691.m00108	35	114875	2	2	TTHERM_00300360
	3709.m00044	39	10920	2	1	TTHERM_00474440			68.m00204	30	67746	1	1	TTHERM_00532590				3.m01708	37	149261	1	1	TTHERM_00046390			23.m00356	35	34647	2	1	TTHERM_00264940
	3702.m00267	39	74153	1	1	TTHERM_00146410												3717.m00078	37	108882	1	1	TTHERM_00522660			3677.m00046	35	39192	1	1	TTHERM_00649060
	76.m00206	39	81273	1	1	TTHERM_00571740												3685.m00064	37	99849	1	1	TTHERM_00600400			3714.m00078	35	246954	1	1	TTHERM_00411470
	150.m00076	39	26374	1	1	TTHERM_00852850												1.m00766	37	56084	1	1	TTHERM_00011120			3703.m01253	34	48220	1	1
	3722.m00006	39	321548	3	2	TTHERM_00525110												3.m01999	36	65816	1	1	TTHERM_00046780			190.m00048	34	43140	1	1	TTHERM_01000190
	3703.m01253	39	48187	1	1													3692.m00010	36	228341	2	1	TTHERM_00293360			311.m00019	34	241730	1	1	TTHERM_01293240
	197.m00068	39	176168	3	1	TTHERM_01014640												231.m00024	36	17706	1	1	TTHERM_01094780			21.m00194	34	218959	1	1	TTHERM_00243670
	3672.m00040	38	205770	2	2	TTHERM_00760580												52.m00282	36	41455	1	1	TTHERM_00450900			1.m00872	34	156698	1	1	TTHERM_00013180
	3682.m00052	38	32780	1	1	TTHERM_00823930												110.m00143	36	72602	2	1	TTHERM_00703940			3671.m00069	34	107204	1	1	TTHERM_00723600
	3738.m00040	38	63619	2	1	TTHERM_00780820												3731.m00050	36	153071	1	1	TTHERM_00670550			3704.m00140	34	32856	1	1	TTHERM_00446510
	3716.m00017	38	83400	1	1	TTHERM_00499420												88.m00151	36	60289	1	1	TTHERM_00628570			3700.m00194	34	42226	1	1	TTHERM_00151390
	190.m00047	38	40750	1	1	TTHERM_01000180												14.m00464	36	104921	1	1	TTHERM_00185750			275.m00025	33	157503	1	1	TTHERM_01211820
	3.m01875	38	64101	1	1	TTHERM_00048970												3698.m00184	36	226581	2	2	TTHERM_00137910			8.m00472	33	58615	1	1	TTHERM_00120980
	3676.m00055	38	31076	1	1	TTHERM_00773610												40.m00239	35	132972	1	1	TTHERM_00379000			3719.m00012	33	103607	1	1	TTHERM_00476510
	3719.m00032	38	183721	3	1	TTHERM_00476720												154.m00115	35	0	1	1				42.m00206	32	18744	1	1	TTHERM_00391450
	3710.m00049	38	69571	2	1	TTHERM_00467430												32.m02509	35	19046	1	1				3728.m00056	32	42530	1	1	TTHERM_00540050
	300.m00015	38	187369	2	2	TTHERM_01265040												17.m00253	35	140863	1	1	TTHERM_00197780			310.m00041	32	46908	1	1	TTHERM_01289160
	3723.m00059	38	86727	1	1	TTHERM_00516310												3.m01633	35	45976	1	1	TTHERM_00052400			30.m00276	32	35137	1	1	TTHERM_00312800
	3.m01999	38	65694	1	1	TTHERM_00046780												269.m00023	35	464846	1	1	TTHERM_01193560			3703.m00018	32	244213	1	1	TTHERM_00348090
	3690.m00131	37	34309	1	1	TTHERM_00274500												95.m00117	35	67567	2	2	TTHERM_00653840			3735.m00070	32	36318	1	1	TTHERM_00558350
	30.m00233	37	50028	1	1	TTHERM_00312370												3704.m00107	35	38773	1	1	TTHERM_00446190			3685.m00086	32	166014	1	1	TTHERM_00600620
	1178.m00002	37	26382	1	1	TTHERM_02181710												3721.m00107	35	23142	1	1	TTHERM_00566890			2.m02374	32	44967	1	1	TTHERM_00030200
	198.m00061	37	53467	1	1	TTHERM_01016070												3699.m00026	35	106636	1	1	TTHERM_00125330			52.m00226	32	55436	1	1	TTHERM_00449350
	676.m00002	37	77770	1	1	TTHERM_01805870												3693.m00078	35	143917	2	1	TTHERM_00372450			3734.m00052	32	47478	1	1	TTHERM_00683120
	110.m00132	37	50724	2	1	TTHERM_00703830												3707.m00185	34	136283	1	1	TTHERM_00061570			3739.m00035	32	60459	1	1	TTHERM_00727830
	3713.m00102	37	102483	2	1	TTHERM_00402140												287.m00026	34	133285	1	1	TTHERM_01243440			236.m00033	31	14541	1	1	TTHERM_01106150
	3695.m00134	36	100661	1	1	TTHERM_00346610												268.m00033	34	83853	1	1	TTHERM_01188400			3685.m00091	31	54072	1	1	TTHERM_00600670
	3690.m00132	36	65222	1	1	TTHERM_00274510												3701.m00030	34	92756	1	1	TTHERM_00217170			3742.m00031	31	437295	1	1	TTHERM_00756030
	3697.m00137	36	101742	1	1	TTHERM_00190640												90.m00122	34	122972	1	1	TTHERM_00632890			2.m02322	31	105882	1	1	TTHERM_00031760
	3691.m00099	36	120544	2	1	TTHERM_00300270												167.m00098	34	250816	1	1	TTHERM_00930820			6.m00369	31	38698	1	1	TTHERM_00083480
	82.m00123	36	62883	1	1	TTHERM_00592800												3742.m00022	34	31714	1	1	TTHERM_00755940			14.m00500	31	35267	1	1	TTHERM_00187160
	213.m00054	36	151956	1	1	TTHERM_01051820												3728.m00034	34	368589	1	1	TTHERM_00538820			241.m00037	31	87858	1	1	TTHERM_01117360
	3699.m00182	36	174825	1	1	TTHERM_00128890												2.m02374	34	44967	1	1	TTHERM_00030200			2.m02450	31	52349	1	1	TTHERM_00041580
	88.m00165	36	81653	1	1	TTHERM_00628710												171.m00077	34	24731	1	1	TTHERM_00941540			251.m00034	31	82034	1	1	TTHERM_01141490
	1332.m00002	36	22512	1	1	TTHERM_02277870												154.m00087	34	168165	1	1	TTHERM_00864990			3700.m00180	31	16349	1	1	TTHERM_00151250
	30.m003250	36	101233	1	1													107.m00099	34	15942	1	1	TTHERM_00694350			3695.m00016	31	67512	1	1	TTHERM_00343410
	3709.m00052	36	150119	1	1	TTHERM_00474520												3698.m00201	34	31496	1	1	TTHERM_00138080			16.m05355	31	22839	1	1
	30.m00237	36	51957	1	1	TTHERM_00312410												330.m00016	34	209210	2	1	TTHERM_01332080			47.m00274	30	42742	1	1	TTHERM_00427430
	237.m00037	36	76523	2	1	TTHERM_01107310												162.m00058	33	67666	1	1	TTHERM_00912220			3676.m00015	30	72784	1	1	TTHERM_00773210
	152.m00065	35	26403	1	1	TTHERM_00857810												3692.m00107	33	70549	1	1	TTHERM_00295340			3701.m00158	30	90791	1	1	TTHERM_00219450
	203.m00030	35	17523	1	1	TTHERM_01027460												38.m00267	33	302072	1	1	TTHERM_00363160			22.m00264	30	21570	1	1	TTHERM_00252370
	54.m00176	35	33829	1	1	TTHERM_00460690												158.m00071	33	33620	1	1	TTHERM_00888050			3671.m00026	30	26003	1	1	TTHERM_00723170
	1.m00789	35	97842	1	1	TTHERM_00011350												108.m01528	33	0	1	1
	2.m02198	35	82819	2	2	TTHERM_00039300												151.m00094	33	87823	1	1	TTHERM_00856550
	45.m00235	35	207535	1	1	TTHERM_00418210												3707.m00308	33	27850	1	1	TTHERM_00070840
	1357.m00002	35	21435	1	1	TTHERM_02297900												156.m00110	33	38204	1	1	TTHERM_00879280
	3671.m00048	35	72902	1	1	TTHERM_00723390												1.m00983	33	39007	1	1	TTHERM_00016280
	226.m00059	34	22470	2	1	TTHERM_01085720												117.m00086	32	54948	2	2	TTHERM_00724690
	3702.m00151	34	72376	2	1	TTHERM_00145240												133.m00078	32	258359	3	2	TTHERM_00790630
	47.m00249	34	181197	2	1	TTHERM_00426190												3690.m00081	32	162386	1	1	TTHERM_00268010
	3689.m00081	34	102914	1	1	TTHERM_00338030												8.m00327	32	155430	1	1	TTHERM_00112530
	8.m00472	34	58527	1	1	TTHERM_00120980												137.m00098	32	112757	2	1	TTHERM_00808080
	2.m02027	34	61645	1	1	TTHERM_00035580												192.m00091	31	41341	1	1	TTHERM_01004930
	2.m02296	34	67100	1	1	TTHERM_00042740												72.m00113	31	222697	1	1	TTHERM_00550820
	3702.m00153	34	54718	1	1	TTHERM_00145260												47.m00191	31	128802	3	1	TTHERM_00424620
	3738.m00039	34	69898	1	1	TTHERM_00780810												3690.m00030	31	43640	1	1	TTHERM_00266490
	3716.m00025	34	55603	1	1	TTHERM_00499500												262.m00020	31	45960	1	1	TTHERM_01169360
	3692.m00081	34	30913	1	1	TTHERM_00295080												3704.m00119	31	36887	1	1	TTHERM_00446300
	3722.m00132	34	56572	1	1	TTHERM_00527440												3687.m00068	30	23166	1	1	TTHERM_00316530
	3687.m00078	33	146663	1	1	TTHERM_00316630												3724.m00074	30	31509	1	1	TTHERM_00658960
	5.m00504	33	48887	1	1	TTHERM_00079070												3692.m00090	30	23385	1	1	TTHERM_00295170
	301.m00015	33	5077	1	1	TTHERM_01266120
	3692.m00017	33	188900	1	1	TTHERM_00293440
	37.m00311	33	25363	1	1	TTHERM_00357080
	1.m00957	33	46049	1	1	TTHERM_00016020
	48.m00204	33	24278	1	1	TTHERM_00430010
	54.m00207	33	89586	1	1	TTHERM_00462990
	41.m00290	33	195543	1	1	TTHERM_00389870
	6.m00494	33	137712	1	1	TTHERM_00086710
	252.m00036	33	25681	1	1	TTHERM_01142810
	14.m00418	33	183593	1	1	TTHERM_00185290
	3685.m00064	32	99694	1	1	TTHERM_00600400
	3718.m00950	32	29349	1	1
	3702.m01616	32	215257	1	1
	3.m01991	32	35178	1	1	TTHERM_00049450
	170.m00088	32	69805	1	1	TTHERM_00939100
	173.m00048	31	120396	1	1	TTHERM_00945230
	60.m00161	31	203966	1	1	TTHERM_00490590
	3707.m00039	31	128574	1	1	TTHERM_00056100
	3720.m00075	31	197275	1	1	TTHERM_00561470
	3700.m00215	31	98217	1	1	TTHERM_00151630
	3711.m00127	31	150437	1	1	TTHERM_00494650
	119.m00100	31	347221	1	1	TTHERM_00732540
	107.m00062	31	84188	1	1	TTHERM_00692980
	3699.m00261	31	109615	1	1	TTHERM_00129810
	1.m00983	31	38908	1	1	TTHERM_00016280
	3.m01722	31	20506	1	1	TTHERM_00046970
	5.m00554	31	38596	1	1	TTHERM_00079580
	172.m00063	31	66871	1	1	TTHERM_00942790
	3721.m00069	30	76145	1	1	TTHERM_00564510
	3722.m00071	30	43706	1	1	TTHERM_00526760
	3702.m00136	30	35481	1	1	TTHERM_00145090
	124.m00115	30	188092	1	1	TTHERM_00759000
	86.m00108	30	90888	1	1	TTHERM_00617820
	3690.m00155	30	204620	1	1	TTHERM_00275740
	3697.m00221	30	84340	1	1	TTHERM_00191480
	180.m00081	30	74018	1	1	TTHERM_00971910
	3692.m00098	30	53575	1	1	TTHERM_00295250
	3718.m00951	30	129617	1	1
	3697.m00202	30	50107	1	1	TTHERM_00191290
