# Supplementary material for: Ccdc113/Ccdc96 complex, a novel regulator of ciliary beating that connects radial spoke 3 to dynein g and the nexin link
Source: PLoS Genet. 2021 Mar 4;17(3):e1009388. doi: 10.1371/journal.pgen.1009388 (PMC7987202; doi:10.1371/journal.pgen.1009388)
Supplement: S5 Table — Proteins identified by only one peptide were not analyzed. Proteins present in both control and experimental samples are highlighted in green (C-terminal BirA*) or red (N-terminal BirA*). (XLSX) [file pgen.1009388.s014.xlsx]

## Sheet: Arkusz1
	WT - Exp1								CCDC113-HA-BirA* - Exp1									WT - Exp2								CCDC113-HA-BirA* - Exp2										WT - Exp3								BirA*-HA-CCDC113 Exp3
	Accession	Score	Mass	Matches	Sequences	Description			Accession	Score	Mass	Matches	Sequences	Description				Accession	Score	Mass	Matches	Sequences	Description			Accession	Score	Mass	Matches	Sequences	Description					Accession	Score	Mass	Matches	Sequences	Description			Accession	Score	Mass	Matches	Sequences	Description
	3703.m00089	512	49953	12	8	TTHERM_00348510	BTU1		3703.m00089	2051	49953	42	15	TTHERM_00348510	BTU1			3703.m00089	1380	49953	24	10	TTHERM_00348510	BTU1		7.m00479	3296	157715	67	34	TTHERM_00105300	FAP57A				TTHERM_00777260	704	35532	17	11	hypothetical protein			TTHERM_00686150	345	21022	10	6	ubiquitin-40S ribosomal protein S27a
	3735.m00096	464	49969	10	6	TTHERM_00558620	ATU1		7.m00479	2047	157715	45	25	TTHERM_00105300	FAP57A			3735.m00096	982	49969	25	8	TTHERM_00558620	ATU1		3703.m00089	2224	49953	34	14	TTHERM_00348510	BTU1				TTHERM_00577380	277	43868	9	7	hypothetical protein			TTHERM_00348510	321	49953	6	6	BTU1
	3716.m00093	361	76166	10	8	TTHERM_00502240			30.m00277	1536	42826	41	16	TTHERM_00312810	CCDC113			96.m00145	350	48652	9	5	TTHERM_00655820			3735.m00096	1953	49969	36	12	TTHERM_00558620	ATU1				TTHERM_00686150	225	21022	8	5	ubiquitin-40S ribosomal protein S27a			TTHERM_00312810	314	42826	7	7	CCDC113
	7.m00494	308	62980	10	6	TTHERM_00105450			3735.m00096	1128	49969	26	11	TTHERM_00558620	ATU1			3.m01928	293	59038	21	1	TTHERM_00049060			30.m00277	1301	42826	25	14	TTHERM_00312810	CCDC113				TTHERM_01289110	218	24153	5	3	60S ribosomal protein L15			TTHERM_00529650	307	94528	9	9	CCDC96
	185.m00064	236	54153	29	1	TTHERM_00990520			96.m00145	506	48652	13	8	TTHERM_00655820				3686.m00108	283	28954	6	4	TTHERM_00471510			3.m01928	614	59038	55	1	TTHERM_00049060					TTHERM_00192030	204	61182	7	7	hypothetical protein			TTHERM_01289110	214	24153	5	4	60S ribosomal protein L15
	3698.m00088	228	16851	3	1	TTHERM_00134940			7.m00494	402	62980	10	6	TTHERM_00105450				3732.m00074	240	21022	6	2	TTHERM_00686150			3686.m00108	566	28954	10	5	TTHERM_00471510					TTHERM_00997710	194	15329	4	3	hypothetical protein			TTHERM_00530750	209	67548	4	4	pyruvate dehydrogenase complex dihydrolipoamide acetyltransferase
	470.m00007	156	46035	4	1	TTHERM_01565130			3697.m00168	211	42429	5	3	TTHERM_00190950	actin			14.m00329	39	90787	3	2	TTHERM_00170540			96.m00145	476	48652	12	6	TTHERM_00655820					TTHERM_00777270	186	35987	6	3	hypothetical protein			TTHERM_00558620	209	49969	4	2	ATU1
	96.m00145	155	48652	3	2	TTHERM_00655820			304.m00025	188	536029	3	3	TTHERM_01276420	Dyh3			14.m00453	176	123608	6	2	TTHERM_00185640			3684.m00123	319	69798	5	4	TTHERM_00530750					TTHERM_00348510	181	49953	5	4	BTU1			TTHERM_00773340	204	29097	7	6	60S ribosomal L7Ae-like protein
	3677.m00054	123	185839	7	1	TTHERM_00649140			17.m00461	185	171254	6	6	TTHERM_00214710	FAP57C			1.m00658	166	550334	11	1	TTHERM_00006020			1.m00688	225	98855	16	1	TTHERM_00006320					TTHERM_01049350	172	39263	5	4	hypothetical protein			TTHERM_00499420	163	83400	5	5	G-quartet DNA-binding protein TGP1
	21.m00316	113	138028	9	1	TTHERM_00245910			3737.m00039	183	85451	12	1	TTHERM_00688640				1.m00688	165	98855	12	2	TTHERM_00006320			133.m00094	178	14762	3	1	TTHERM_00790790					TTHERM_00227580	158	55036	4	4	STOP protein			TTHERM_00777260	152	35532	5	5	hypothetical protein
	3720.m00086	111	155325	4	1	TTHERM_00561590			222.m00042	169	71827	2	2	TTHERM_01080440	in WT control Exp 2			3695.m00123	161	43474	4	3	TTHERM_00346500			3695.m00123	171	43474	3	2	TTHERM_00346500					TTHERM_00825370	150	46514	3	3	outer dense fiber protein			TTHERM_00655820	128	48652	3	3	translation elongation factor EF-1alpha
	22.m00354	110	18306	2	1	TTHERM_00257230			3677.m00054	165	185839	10	1	TTHERM_00649140				5.m00368	159	174160	4	1	TTHERM_00075720			1.m00658	151	550334	14	1	TTHERM_00006020					TTHERM_00530750	147	67548	4	3	pyruvate dehydrogenase complex dihydrolipoamide acetyltransferase			TTHERM_00577380	113	43868	3	3	hypothetical protein
	206.m00050	110	160288	4	2	TTHERM_01035660			470.m00007	148	46035	4	1	TTHERM_01565130				327.m00018	157	137707	5	1	TTHERM_01326880			110.m00090	144	236253	4	1	TTHERM_00703410					TTHERM_000441959	117	31988	4	4	sperm-tail PG-rich repeat protein			TTHERM_01099050	107	32577	2	2	RNA recognition motif protein
	110.m00090	107	236253	3	1	TTHERM_00703410			185.m00064	130	54153	14	1	TTHERM_00990520				13.m00537	135	81942	2	1	TTHERM_00158520			13.m00537	139	81942	2	2	TTHERM_00158520					TTHERM_000339809	117	20500	1	1	60S ribosomal protein L17			TTHERM_00823720	105	29757	3	2	hypothetical protein
	3726.m00066	106	24737	2	1	TTHERM_00590180			3701.m00014	128	28206	4	3	TTHERM_00216010	414-3-3 protein			3676.m00029	131	27487	3	2	TTHERM_00773350			215.m00057	132	46212	3	2	TTHERM_01055600					TTHERM_00333210	112	45171	3	3	60S ribosomal protein L4			TTHERM_00997710	104	15329	3	3	hypothetical protein
	3704.m00040	105	21406	2	1	TTHERM_00444510			5.m00368	127	174160	3	1	TTHERM_00075720				470.m00007	123	46035	3	1	TTHERM_01565130			3716.m00005	132	531625	4	4	TTHERM_00499300	Dyh4				TTHERM_00444510	112	21406	3	2	ribosomal protein L19			TTHERM_01053000	95	24581	2	1	60S ribosomal protein L10
	5.m00368	100	174160	3	2	TTHERM_00075720			310.m00045	126	24153	5	4	TTHERM_01289110				110.m00090	115	236253	3	1	TTHERM_00703410			3721.m00078	58	521147	3	2	TTHERM_00565600					TTHERM_00006320	110	84956	6	1	tetrin A			TTHERM_01049350	81	39263	2	2	hypothetical protein
	1.m00688	87	98855	10	1	TTHERM_00006320			3716.m00093	121	76166	2	2	TTHERM_00502240				6.m00512	114	85376	5	1	TTHERM_00086890			3680.m00086	58	483979	2	2	TTHERM_00486600	Dyh5				TTHERM_00625950	107	44970	3	3	hypothetical protein			TTHERM_00721150	72	27643	1	1	60S ribosomal protein L7
	3673.m00059	83	28862	2	2	TTHERM_00716240			337.m00009	118	89765	1	1	TTHERM_01345750	DRC1			3684.m00123	112	69798	2	2	TTHERM_00530750			3697.m00168	130	42429	3	2	TTHERM_00190950	actin				TTHERM_00884620	107	62867	4	4	hypothetical protein			TTHERM_00625950	71	44970	1	1	hypothetical protein
	148.m00098	83	210920	2	1	TTHERM_00848130			3681.m00116	117	616800	3	2	TTHERM_00442880	kinase protein			3728.m00052	112	66221	5	1	TTHERM_00539000			470.m00007	127	46035	3	1	TTHERM_01565130					TTHERM_00134870	89	36648	2	2	sperm-tail PG-rich repeat protein			TTHERM_000442899	67	63913	2	2	kinase domain protein
	2.m02145	83	163317	2	1	TTHERM_00037340			1.m00688	116	98855	13	1	TTHERM_00006320				3722.m00040	111	9214	2	1	TTHERM_00526450			327.m00018	124	137707	4	1	TTHERM_01326880					TTHERM_00471510	89	27486	1	1	SNF7 family protein			TTHERM_00705240	66	21128	2	2	heterochromatin protein
	42.m00221	82	13060	2	1	TTHERM_00391600			3716.m00005	115	531625	5	5	TTHERM_00499300	Dyh4			133.m00094	109	14762	4	1	TTHERM_00790790			3677.m00085	121	44989	5	1	TTHERM_00649450					TTHERM_00641119	84	17323	2	2	RIB43A protein			TTHERM_00476640	63	18180	2	2	60S ribosomal protein L24
	3684.m00123	79	69798	1	1	TTHERM_00530750			3723.m00041	114	139128	10	1	TTHERM_00509130				3703.m00185	109	105299	4	1	TTHERM_00353490			3716.m00093	118	76166	3	3	TTHERM_00502240	in WT control Exp 1				TTHERM_01099050	84	32577	2	2	RNA recognition motif protein			TTHERM_01146030	62	55699	1	1	catalase heme-binding enzyme
	3723.m00041	76	139128	6	1	TTHERM_00509130			3673.m00059	113	28862	2	2	TTHERM_00716240				13.m00428	106	28708	2	1	TTHERM_00160770			32.m00256	107	74866	9	1	TTHERM_00322930					TTHERM_01068180	80	18132	2	1	60S ribosomal protein L37			TTHERM_00825370	59	46514	2	2	outer dense fiber protein
	22.m00327	73	166393	5	2	TTHERM_00256960			3693.m00101	105	117612	4	2	TTHERM_00373700	hypothetical protein			3677.m00085	101	44989	4	1	TTHERM_00649450			298.m00024	105	117056	2	2	TTHERM_01262850	FAP251				TTHERM_00721150	79	27643	2	2	60S ribosomal protein L7			TTHERM_00444510	59	21406	1	1	ribosomal protein L19
	13.m00428	72	28708	2	1	TTHERM_00160770			3697.m00173	102	138772	3	2	TTHERM_00191000	hypothetical protein			3707.m00167	100	41573	7	2	TTHERM_00059390			3694.m00007	105	3318	3	1	TTHERM_00277130					TTHERM_00499420	72	83400	2	2	G-quartet DNA-binding protein TGP1			TTHERM_00682940	59	7712	2	2	60S ribosomal protein L29
	3742.m00047	72	79062	4	1	TTHERM_00756350			3726.m00066	101	24737	2	1	TTHERM_00590180				163.m00045	87	108597	4	1	TTHERM_00918480			6.m00512	103	85376	4	1	TTHERM_00086890					TTHERM_00682940	70	7712	2	2	60S ribosomal protein L29			TTHERM_00189170	54	11321	1	1	histone H4
	360.m00009	70	205785	4	1	TTHERM_01389220			21.m00316	99	138028	8	1	TTHERM_00245910				3745.m00020	86	584624	2	1	TTHERM_00933080			14.m00453	100	123608	3	2	TTHERM_00185640					TTHERM_00535929	66	51356	2	2	DNA double-strand break repair rad50 ATPase, putative			TTHERM_00283180	54	13627	1	1	histone H2B.1
	79.m00178	69	266296	6	1	TTHERM_00582280			148.m00098	98	210920	2	1	TTHERM_00848130				172.m00060	84	83367	3	1	TTHERM_00942750			7.m00494	99	62980	1	1	TTHERM_00105450					TTHERM_00151820	65	101189	2	2	AAA family ATPase CDC48 subfamily protein			TTHERM_00633150	53	12973	1	1	60S ribosomal protein L36a
	6.m00539	69	209810	7	1	TTHERM_00088150			3703.m00185	97	105299	3	1	TTHERM_00353490				32.m00256	80	74866	7	1	TTHERM_00322930			37.m00314	98	48272	3	1	TTHERM_00357110					TTHERM_00977740	65	87868	1	1	hypothetical protein			TTHERM_00006320	52	84956	2	1	tetrin A
	6.m00512	68	85376	3	1	TTHERM_00086890			3689.m00153	95	51877	1	1	TTHERM_00339810				3698.m00243	79	23672	4	1	TTHERM_00138500			3720.m00086	98	155325	3	1	TTHERM_00561590					TTHERM_01129660	64	18238	2	2	60S ribosomal protein L36			TTHERM_00488340	51	25631	1	1	60S ribosomal protein L18
	197.m00062	67	204197	3	1	TTHERM_01014580			3704.m00118	90	43642	1	1	TTHERM_00446290				3698.m00217	79	133074	5	1	TTHERM_00138240			251.m00034	97	81880	12	1	TTHERM_01141490					TTHERM_00773340	63	29097	2	2	60S ribosomal L7Ae-like protein			TTHERM_00526450	49	9214	1	1	40S ribosomal protein S30
	3.m01928	66	59038	3	1	TTHERM_00049060			3684.m00019	87	94528	2	2	TTHERM_00529650	CCDC96			251.m00034	76	81880	7	1	TTHERM_01141490			3691.m00022	95	102045	2	1	TTHERM_00298420					TTHERM_00290850	62	179945	1	1	hypothetical protein			TTHERM_00101340	48	178623	1	1	WD domain, G-beta repeat protein
	3737.m00039	66	85451	4	1	TTHERM_00688640			3684.m00123	87	69798	2	1	TTHERM_00530750				336.m00021	74	80481	5	1	TTHERM_01344740			5.m00368	91	174160	2	1	TTHERM_00075720					TTHERM_01053000	57	24581	1	1	60S ribosomal protein L10			TTHERM_00218510	47	145164	1	1	EF hand protein
	3702.m00204	60	66617	2	1	TTHERM_00145770			19.m00360	86	55036	2	2	TTHERM_00227580	hypothetical protein			110.m00099	74	74303	8	1	TTHERM_00703500			3684.m00019	90	94528	3	3	TTHERM_00529650	CCDC96				TTHERM_00218910	55	33571	1	1	sperm-tail PG-rich repeat protein			TTHERM_00522810	47	27590	1	1	hypothetical protein
	3697.m00091	59	18018	1	1	TTHERM_00189180			206.m00050	80	160288	4	1	TTHERM_01035660				222.m00042	73	71827	2	2	TTHERM_01080440			3720.m00093	84	197317	3	2	TTHERM_00561660					TTHERM_00850590	54	71294	2	2	hypothetical protein			TTHERM_00649240	47	56061	1	1	DRC4b
	17.m00292	58	58930	2	1	TTHERM_00198170			3713.m00035	78	97421	4	1	TTHERM_00399430	dnak			3694.m00007	72	3318	2	1	TTHERM_00277130			6.m00484	77	111511	4	2	TTHERM_00085620					TTHERM_00139700	53	87916	2	2	hypothetical protein			TTHERM_00190950	46	42429	2	2	actin
	172.m00060	57	83367	2	1	TTHERM_00942750			3707.m00167	78	41573	5	2	TTHERM_00059390	in WT control Exp 2			3682.m00033	72	17768	1	1	TTHERM_00823720			3702.m00098	88	99091	2	1	TTHERM_00143710					TTHERM_00716240	53	28862	2	2	60S ribosomal protein L2/L8			TTHERM_00706300	46	26199	1	1	ribosomal protein S9
	3733.m00024	56	23369	1	1	TTHERM_00578640			54.m00225	77	575983	3	2	TTHERM_00463170				1223.m00002	71	12554	4	1	TTHERM_02208800			8.m00406	88	90914	5	1	TTHERM_00113320					TTHERM_00467960	53	155224	2	1	hypothetical protein			TTHERM_01109770	45	18235	1	1	40S ribosomal protein S11, putative
	198.m00041	56	146082	3	1	TTHERM_01015870			115.m00091	53	213103	2	1	TTHERM_00721270				3673.m00059	70	28862	2	2	TTHERM_00716240			13.m00428	86	28708	2	2	TTHERM_00160770					TTHERM_00145990	52	66192	2	1	pyruvate kinase complex alpha subunit			TTHERM_00790590	44	35468	1	1	plant dual-specificity MAP kinase kinase family domain protein
	3681.m00095	55	178322	2	1	TTHERM_00442670			95.m00147	51	37218	3	2	TTHERM_00654140	hypothetical protein			3720.m00086	70	155325	2	1	TTHERM_00561590			150.m00092	85	93027	3	1	TTHERM_00853010					TTHERM_00088150	47	209810	2	1	nucleic acid helicase, putative			TTHERM_00218910	44	33571	1	1	sperm-tail PG-rich repeat protein
	2.m02081	53	254314	2	1	TTHERM_00039260			3713.m00146	76	57701	1	1	TTHERM_00406590				3.m01917	69	31403	2	1	TTHERM_00047480			3676.m00050	84	40369	8	1	TTHERM_00773560					TTHERM_00974270	47	28971	1	1	hypothetical protein			TTHERM_00535929	43	51356	1	1	DNA double-strand break repair rad50 ATPase, putative
	239.m00028	53	172300	4	1	TTHERM_01109790			3731.m00002	74	103661	2	1	TTHERM_00669070				3729.m00034	68	145396	5	1	TTHERM_00545790			3703.m00185	82	105299	2	1	TTHERM_00353490					TTHERM_00476640	42	18180	1	1	60S ribosomal protein L24			TTHERM_00777270	42	35987	1	1	hypothetical protein
	14.m00453	53	123608	3	2	TTHERM_00185640			6.m00512	73	85376	4	1	TTHERM_00086890				3741.m00012	68	156392	5	1	TTHERM_00841290			3676.m00029	82	27487	1	1	TTHERM_00773350					TTHERM_00373700	41	119984	1	1	hypothetical protein			TTHERM_00086890	41	121034	1	1	transmembrane protein, putative
	101.m00097	53	171966	4	1	TTHERM_00671960			47.m00193	70	133650	3	1	TTHERM_00424640				239.m00028	67	172300	3	1	TTHERM_01109790			16.m00414	80	622063	5	2	TTHERM_00194740	hypothetical protein				TTHERM_00706300	39	26199	1	1	ribosomal protein S9			TTHERM_00586710	41	79421	1	1	peroxisomal acyl-CoA oxidase
	23.m00347	53	48167	1	1	TTHERM_00264850			40.m00188	69	53159	5	2	TTHERM_00378490				2.m02145	67	163317	1	1	TTHERM_00037340			3698.m00243	80	23672	4	1	TTHERM_00138500					TTHERM_00790590	38	35468	1	1	plant dual-specificity MAP kinase kinase family domain protein			TTHERM_00518530	41	149177	1	1	hypothetical protein
	115.m00079	52	45089	2	1	TTHERM_00721150			197.m00062	68	204197	3	1	TTHERM_01014580				3681.m00093	67	46588	3	1	TTHERM_00442650			16.m00267	80	78045	5	1	TTHERM_00193280					TTHERM_00558620	38	49969	1	1	tubulin/FtsZ family, GTPase domain protein			TTHERM_00105450	39	47446	1	1	2-oxoglutarate dehydrogenase complex protein, putative
	41.m00300	51	70459	2	1	TTHERM_00389970			54.m00215	68	144552	6	1	TTHERM_00463070				3681.m00095	67	178322	2	1	TTHERM_00442670			87.m00240	79	44205	2	2	TTHERM_00624720					TTHERM_00633150	38	12973	1	1	60S ribosomal protein L36a			TTHERM_00558180	39	128826	1	1	hypothetical protein
	110.m00082	51	88906	2	1	TTHERM_00703330			17.m00292	68	58930	3	1	TTHERM_00198170				3693.m00050	66	267614	2	1	TTHERM_00371140			3729.m00034	77	145396	6	1	TTHERM_00545790					TTHERM_00695880	37	88068	1	1	tetratricopeptide repeat protein			TTHERM_00192030	38	61182	1	1	hypothetical protein
	3701.m00045	51	88571	4	1	TTHERM_00218320			170.m00104	67	94116	2	2	TTHERM_00938820	Eukaryotic translation Elongation Factor			3690.m00149	66	29609	2	1	TTHERM_00274680			54.m00249	75	61006	5	1	TTHERM_00463410					TTHERM_00522810	36	27590	1	1	hypothetical protein			TTHERM_001164064	37	59464	1	1	tumor suppressor mitostatin protein
	5.m00341	50	93476	1	1	TTHERM_00075460			2.m02223	67	90519	4	1	TTHERM_00028580				215.m00057	65	46212	1	1	TTHERM_01055600			52.m00158	75	163992	4	2	TTHERM_00448610	TPR Domain containing protein				TTHERM_00823980	36	69300	1	1	poly(ADP-ribose) polymerase family WGR domain protein			TTHERM_00823980	36	69300	1	1	poly(ADP-ribose) polymerase family WGR domain protein
	3735.m00087	50	161294	2	1	TTHERM_00558530			211.m00061	67	39263	2	2	TTHERM_01049350	hypothetical protein			6.m00484	64	111511	4	1	TTHERM_00085620			16.m00296	44	195073	2	1	TTHERM_00193570					TTHERM_00705240	33	21128	1	1	heterochromatin protein			TTHERM_00502240	36	76166	1	1	methylcrotonoyl-CoA carboxylase subunit alpha
	3705.m00038	49	398078	2	1	TTHERM_00326950			3720.m00095	66	14187	1	1	TTHERM_00561680				3671.m00070	64	234138	3	1	TTHERM_00723610			193.m00054	42	279582	2	2	TTHERM_01006600	hypothetical protein				TTHERM_00136120	33	21719	1	1	60S ribosomal protein L6			TTHERM_01068180	35	18132	1	1	60S ribosomal protein L37
	3694.m00007	49	3318	1	1	TTHERM_00277130			150.m00092	66	93027	2	1	TTHERM_00853010				3720.m00095	63	14187	2	2	TTHERM_00561680			337.m00009	75	89765	2	1	TTHERM_01345750	DRC1				TTHERM_00617810	33	94035	1	1	hypothetical protein			TTHERM_00313030	35	198403	1	1	WD domain, G-beta repeat protein
	3671.m00070	49	234138	4	1	TTHERM_00723610			30.m00229	66	46070	1	1	TTHERM_00312330				3676.m00050	62	40369	5	1	TTHERM_00773560			163.m00045	75	108597	3	1	TTHERM_00918480					TTHERM_00002690	33	116415	1	1	transmembrane protein, putative			TTHERM_00088150	34	209810	1	1	nucleic acid helicase, putative
	1.m00929	48	68648	7	1	TTHERM_00013750			1.m00739	65	93603	2	1	TTHERM_00009800				23.m00347	62	48167	1	1	TTHERM_00264850			3710.m00101	75	152019	3	1	TTHERM_00467960					TTHERM_00086850	32	19932	1	1	hypothetical protein			TTHERM_00526400	34	15243	1	1	60S ribosomal protein L39
	99.m00174	48	47070	1	1	TTHERM_00666810			3693.m00011	64	32216	1	1	TTHERM_00370750				198.m00041	61	146082	4	1	TTHERM_01015870			3738.m00025	72	942481	3	2	TTHERM_00780670	hypothetical protein				TTHERM_01345750	32	99171	1	1	hypothetical protein			TTHERM_00347980	33	302525	1	1	adenylate/guanylate cyclase domain protein
	2.m02223	48	90519	2	1	TTHERM_00028580			2.m02081	61	254314	3	1	TTHERM_00039260				3677.m00089	60	85456	3	1	TTHERM_00649490			3690.m00149	72	29609	2	1	TTHERM_00274680					TTHERM_00655820	31	48652	1	1	translation elongation factor EF-1alpha			TTHERM_00701050	32	471374	1	1	right-handed beta helix region protein
	3675.m00092	48	131390	1	1	TTHERM_00585420			13.m00365	61	84428	4	1	TTHERM_00158160				3714.m00084	59	16875	3	1	TTHERM_00411530			3707.m00167	72	41573	6	2	TTHERM_00059390					TTHERM_00686220	31	15254	1	1	S25 ribosomal protein			TTHERM_00686220	32	15254	1	1	S25 ribosomal protein
	3717.m00010	47	323024	2	1	TTHERM_00521980			239.m00028	59	172300	5	1	TTHERM_01109790				3710.m00101	59	152019	2	1	TTHERM_00467960			5.m00405	71	45971	4	1	TTHERM_00077080					TTHERM_00370750	31	32216	1	1	DNA polymerase delta C4-type zinc-finger protein			TTHERM_00134870	32	36648	1	1	sperm-tail PG-rich repeat protein
	3710.m00101	47	152019	3	1	TTHERM_00467960			8.m00325	59	80195	2	1	TTHERM_00112510				14.m00330	58	131877	2	1	TTHERM_00170550			3713.m00035	68	97421	4	2	TTHERM_00399430	dnaK				TTHERM_00563860	30	23800	1	1	hypothetical protein			TTHERM_00373700	31	119984	1	1	hypothetical protein
	3701.m00024	46	131958	1	1	TTHERM_00216110			7.m00541	59	8714	4	1	TTHERM_00106980				99.m00158	58	32640	1	1	TTHERM_00666640			3728.m00052	67	66221	3	1	TTHERM_00539000					TTHERM_00189170	30	11321	1	1	histone H4			TTHERM_01129660	31	18238	1	1	60S ribosomal protein L36
	3681.m00082	46	158069	2	2	TTHERM_00442540			3742.m00047	58	79062	2	1	TTHERM_00756350				3731.m00038	57	73354	4	1	TTHERM_00670430			6.m00648	67	83129	3	1	TTHERM_00094190													TTHERM_000339809	31	20500	1	1	60S ribosomal protein L17
	214.m00056	46	129516	3	1	TTHERM_01054350			327.m00018	58	137707	2	1	TTHERM_01326880				154.m00077	57	119983	2	1	TTHERM_00864890			3693.m00050	67	267614	2	1	TTHERM_00371140
	163.m00045	45	108597	1	1	TTHERM_00918480			3723.m00020	58	91870	2	1	TTHERM_00506920				79.m00178	56	266296	6	1	TTHERM_00582280			76.m00226	67	73604	2	1	TTHERM_00571940
	3719.m00032	45	183721	1	1	TTHERM_00476720			3745.m00020	57	584624	1	1	TTHERM_00933080				47.m00193	56	133650	2	1	TTHERM_00424640			79.m00178	67	266296	8	1	TTHERM_00582280
	1.m01025	45	101254	2	1	TTHERM_00019680			3681.m00095	57	178322	2	1	TTHERM_00442670				3704.m00089	56	179355	3	1	TTHERM_00445990			2.m02145	67	163317	1	1	TTHERM_00037340
	3695.m00068	44	145588	1	1	TTHERM_00343950			3704.m00040	57	21406	1	1	TTHERM_00444510				3691.m00022	56	102045	1	1	TTHERM_00298420			3725.m00002	66	45894	2	1	TTHERM_00614680
	3679.m00001	44	356737	2	2	TTHERM_00419660			3725.m00002	57	45894	2	1	TTHERM_00614680				16.m00267	54	78045	2	1	TTHERM_00193280			203.m00030	65	17523	3	1	TTHERM_01027460
	3702.m00257	44	121609	3	1	TTHERM_00146310			185.m00057	56	16803	2	1	TTHERM_00989460				6.m00347	54	120338	4	1	TTHERM_00082270			3732.m00074	64	21022	1	1	TTHERM_00686150
	3725.m00037	44	84520	2	1	TTHERM_00616040			3735.m00087	56	161294	3	1	TTHERM_00558530				16.m00384	54	116699	2	1	TTHERM_00194440			82.m00130	64	114533	5	1	TTHERM_00592870
	40.m00188	43	53159	2	1	TTHERM_00378490			2.m02162	55	220664	2	1	TTHERM_00028630				5.m00405	54	45971	2	1	TTHERM_00077080			200.m00059	64	12335	4	1	TTHERM_01020790
	154.m00077	43	119983	1	1	TTHERM_00864890			244.m00041	55	35153	2	1	TTHERM_01124010				276.m00023	54	269346	4	1	TTHERM_01212890			3698.m00217	64	133074	4	1	TTHERM_00138240
	14.m00330	43	131877	2	1	TTHERM_00170550			101.m00097	55	171966	6	1	TTHERM_00671960				198.m00066	53	52100	5	1	TTHERM_01016120			23.m00347	63	48167	1	1	TTHERM_00264850
	1.m00977	42	45361	1	1	TTHERM_00016220			127.m00078	54	164319	1	1	TTHERM_00770730				3728.m00038	50	383656	6	1	TTHERM_00538860			3704.m00118	63	43642	2	1	TTHERM_00446290
	196.m00043	42	45868	2	1	TTHERM_01013120			336.m00021	53	80481	4	1	TTHERM_01344740				3717.m00075	53	27711	1	1	TTHERM_00522630			3695.m00081	63	147865	2	1	TTHERM_00344080
	3698.m00251	42	163071	3	1	TTHERM_00138580			172.m00060	53	83367	2	1	TTHERM_00942750				3695.m00081	53	147865	2	1	TTHERM_00344080			3716.m00032	62	28539	1	1	TTHERM_00499570
	3723.m00020	42	91870	1	1	TTHERM_00506920			3724.m00059	52	42743	2	1	TTHERM_00658810				22.m00354	53	18306	1	1	TTHERM_00257230			198.m00041	62	146082	4	1	TTHERM_01015870
	3692.m00123	42	62843	1	1	TTHERM_00295500			45.m00266	52	23024	1	1	TTHERM_00418580				115.m00079	53	45089	2	1	TTHERM_00721150			138.m00112	62	24993	2	1	TTHERM_00812860
	3725.m00002	41	45894	1	1	TTHERM_00614680			300.m00011	52	194236	2	1	TTHERM_01265000				48.m00311	52	21132	1	1	TTHERM_00434070			13.m00468	59	16308	3	1	TTHERM_00161170
	40.m00305	41	162368	1	1	TTHERM_00383620			6.m00333	52	72362	3	1	TTHERM_00082130				180.m00050	52	79981	2	1	TTHERM_00969610			30.m00245	59	88681	1	1	TTHERM_00312490
	3720.m00106	41	96747	1	1	TTHERM_00562810			3702.m00257	51	121609	3	1	TTHERM_00146310				3714.m00046	52	231237	3	1	TTHERM_00410150			88.m00152	59	1334806	3	1	TTHERM_00628580
	32.m00295	41	109864	2	1	TTHERM_00324460			3695.m00081	50	147865	3	1	TTHERM_00344080				163.m00051	52	59754	2	1	TTHERM_00919530			247.m00053	58	144225	2	1	TTHERM_01129770
	23.m00335	40	84521	2	2	TTHERM_00264730			136.m00113	50	248066	2	1	TTHERM_00804710				6.m00447	51	97661	1	1	TTHERM_00085250			3704.m00089	58	179355	3	1	TTHERM_00445990
	205.m00065	40	314375	1	1	TTHERM_01034400			3.m01998	50	274355	1	1	TTHERM_00045060				1.m01082	51	99702	2	1	TTHERM_00024210			21.m00249	58	141475	2	1	TTHERM_00245220
	200.m00059	40	12335	1	1	TTHERM_01020790			3702.m00204	50	66617	1	1	TTHERM_00145770				87.m00241	51	41622	1	1	TTHERM_00624730			3.m01702	58	93915	6	1	TTHERM_00046530
	163.m00051	40	59754	1	1	TTHERM_00919530			5.m00405	49	45971	3	1	TTHERM_00077080				214.m00056	51	129516	2	1	TTHERM_01054350			14.m00330	58	131877	3	1	TTHERM_00170550
	3690.m00149	40	29609	1	1	TTHERM_00274680			72.m00160	49	58933	4	1	TTHERM_00554300				54.m00225	50	575983	2	1	TTHERM_00463170			8.m00364	57	279522	1	1	TTHERM_00112900
	212.m00040	40	154423	1	1	TTHERM_01050390			129.m00110	47	36907	1	1	TTHERM_00777250				3681.m00002	50	74291	5	1	TTHERM_00441710			3696.m00082	57	139920	1	1	TTHERM_00309970
	3710.m00072	40	17082	1	1	TTHERM_00467660			3701.m00045	47	88571	3	1	TTHERM_00218320				3707.m00002	49	89506	1	1	TTHERM_00053740			172.m00060	57	83367	2	1	TTHERM_00942750
	3696.m00042	40	58712	1	1	TTHERM_00305580			3697.m00275	47	61182	1	1	TTHERM_00192030				3720.m00093	49	197317	2	1	TTHERM_00561660			3713.m00146	57	57701	1	1	TTHERM_00406590
	124.m00107	39	83459	1	1	TTHERM_00758920			181.m00060	46	28971	1	1	TTHERM_00974270				13.m00315	49	58924	2	1	TTHERM_00156670			336.m00021	56	80481	3	1	TTHERM_01344740
	198.m00069	39	168414	2	1	TTHERM_01016150			138.m00112	46	24993	1	1	TTHERM_00812860				8.m00406	48	90914	2	1	TTHERM_00113320			3694.m00050	56	122434	9	1	TTHERM_00277580
	145.m00104	39	68151	1	1	TTHERM_00835220			3723.m00039	46	123216	2	1	TTHERM_00509110				5.m00578	48	99653	2	1	TTHERM_00079820			3717.m00075	55	27711	1	1	TTHERM_00522630
	3681.m00108	39	99163	1	1	TTHERM_00442800			247.m00042	45	11663	1	1	TTHERM_01129660				76.m00226	48	73604	1	1	TTHERM_00571940			164.m00089	54	128928	1	1	TTHERM_00923170
	19.m00220	39	216936	1	1	TTHERM_00222210			3742.m00022	45	31692	2	1	TTHERM_00755940				3713.m00103	47	209285	3	1	TTHERM_00402150			3.m01903	54	44422	1	1	TTHERM_00049050
	3728.m00052	39	66221	1	1	TTHERM_00539000			6.m00630	45	65224	2	1	TTHERM_00094010				3738.m00043	47	76784	1	1	TTHERM_00780850			3729.m00066	54	132474	2	2	TTHERM_00548130
	861.m00002	39	31283	1	1	TTHERM_01959360			1.m00929	45	68648	8	1	TTHERM_00013750				3723.m00020	47	91870	1	1	TTHERM_00506920			239.m00028	54	172300	2	1	TTHERM_01109790
	3714.m00084	39	16875	1	1	TTHERM_00411530			360.m00009	45	205785	1	1	TTHERM_01389220				3733.m00024	46	23369	2	1	TTHERM_00578640			127.m00078	54	164319	1	1	TTHERM_00770730
	132.m00078	39	104079	1	1	TTHERM_00786920			16.m00407	44	54501	1	1	TTHERM_00194670				3721.m00078	46	521147	3	1	TTHERM_00565600			244.m00041	53	35153	3	1	TTHERM_01124010
	13.m00468	39	16308	1	1	TTHERM_00161170			23.m00347	44	48167	1	1	TTHERM_00264850				48.m00254	45	185507	1	1	TTHERM_00433480			3731.m00038	53	73354	5	1	TTHERM_00670430
	310.m00045	39	24153	1	1	TTHERM_01289110			1815.m00004	44	12212	5	1	TTHERM_02554200				21.m00270	45	203712	2	1	TTHERM_00245440			47.m00193	52	133650	2	1	TTHERM_00424640
	21.m00198	39	61633	1	1	TTHERM_00243710			198.m00041	44	146082	2	1	TTHERM_01015870				3744.m00065	45	98124	2	1	TTHERM_00709690			3671.m00070	52	234138	2	1	TTHERM_00723610
	30.m00245	39	88681	1	1	TTHERM_00312490			2.m02096	44	66251	1	1	TTHERM_00035170				42.m00221	45	13060	1	1	TTHERM_00391600			276.m00023	51	269346	4	1	TTHERM_01212890
	133.m00069	38	88109	2	1	TTHERM_00790540			6.m00366	43	42079	1	1	TTHERM_00083450				3680.m00071	45	52979	3	1	TTHERM_00486450			3700.m00118	51	14259	2	2	TTHERM_00149630
	88.m00116	38	150100	1	1	TTHERM_00627230			3.m01926	43	35330	2	1	TTHERM_00046320				6.m00648	45	83129	2	1	TTHERM_00094190			3707.m00268	51	49877	2	1	TTHERM_00069430
	72.m00160	38	58933	2	1	TTHERM_00554300			17.m00256	43	128469	1	1	TTHERM_00197810				244.m00041	44	35153	2	1	TTHERM_01124010			214.m00056	50	129516	2	1	TTHERM_01054350
	3689.m00045	38	200603	1	1	TTHERM_00335660			3691.m00067	43	160079	4	1	TTHERM_00299950				16.m00407	43	54501	1	1	TTHERM_00194670			233.m00037	50	82839	7	1	TTHERM_01100360
	3723.m00059	38	86727	1	1	TTHERM_00516310			214.m00056	43	129516	1	1	TTHERM_01054350				3707.m00268	43	49877	1	1	TTHERM_00069430			17.m00461	50	171254	1	1	TTHERM_00214710	FAP57C
	217.m00053	38	206276	1	1	TTHERM_01068280			262.m00031	42	217826	1	1	TTHERM_01169470				209.m00036	42	71666	1	1	TTHERM_01044390			54.m00225	50	575983	2	1	TTHERM_00463170
	3676.m00028	38	33166	1	1	TTHERM_00773340			115.m00079	42	45089	2	1	TTHERM_00721150				217.m00053	42	206276	3	1	TTHERM_01068280			76.m00218	50	59955	1	1	TTHERM_00571860
	3737.m00031	38	29317	1	1	TTHERM_00688560			8.m00364	42	279522	1	1	TTHERM_00112900				3702.m00098	42	99091	2	1	TTHERM_00143710			48.m00254	50	185507	1	1	TTHERM_00433480
	5.m00584	37	188671	2	1	TTHERM_00079880			3715.m00100	42	110012	2	1	TTHERM_00497900				233.m00045	41	53435	1	1	TTHERM_01100440			144.m00099	49	71060	1	1	TTHERM_00831550
	3700.m00196	37	83510	1	1	TTHERM_00151410			40.m00267	42	16492	2	1	TTHERM_00382250				192.m00083	41	57213	1	1	TTHERM_01005280			304.m00025	49	536029	1	1	TTHERM_01276420	Dyh3
	3698.m00217	37	133074	1	1	TTHERM_00138240			22.m00327	42	166393	2	1	TTHERM_00256960				110.m00152	40	42745	3	1	TTHERM_00704040			3714.m00084	48	16875	2	1	TTHERM_00411530
	54.m00225	37	575983	1	1	TTHERM_00463170			48.m00297	41	30400	3	1	TTHERM_00433930				200.m00056	40	91682	1	1	TTHERM_01020760			3713.m00100	47	46544	1	1	TTHERM_00402120
	3687.m00034	36	320704	1	1	TTHERM_00316190			265.m00027	41	49501	1	1	TTHERM_01179780				3703.m00007	40	312409	2	1	TTHERM_00347980			3697.m00216	47	122970	1	1	TTHERM_00191430
	3733.m00041	36	162384	1	1	TTHERM_00578810			3.m01650	41	77032	1	1	TTHERM_00045010				152.m00073	40	181308	1	1	TTHERM_00857890			3714.m00046	47	231237	2	1	TTHERM_00410150
	121.m00066	36	34666	1	1	TTHERM_00741640			3733.m00024	41	23369	1	1	TTHERM_00578640				3701.m00019	40	279776	3	1	TTHERM_00216060			3681.m00095	47	178322	1	1	TTHERM_00442670
	3704.m00109	36	85297	2	1	TTHERM_00446210			200.m00056	41	91682	2	1	TTHERM_01020760				3712.m00002	40	18204	2	1	TTHERM_00455100			154.m00077	47	119983	1	1	TTHERM_00864890
	3734.m00023	36	60168	1	1	TTHERM_00681830			3717.m00010	41	323024	1	1	TTHERM_00521980				1.m00739	40	93603	2	1	TTHERM_00009800			220.m00038	47	390259	2	1	TTHERM_01076970
	3.m01785	36	114335	1	1	TTHERM_00043780			3739.m00024	41	48250	2	1	TTHERM_00727720				2.m02046	40	210595	2	1	TTHERM_00030240			3738.m00043	46	76784	1	1	TTHERM_00780850
	3737.m00030	36	93595	1	1	TTHERM_00688550			3698.m00217	41	133074	1	1	TTHERM_00138240				203.m00030	40	17523	1	1	TTHERM_01027460			16.m00384	46	116699	1	1	TTHERM_00194440
	3.m01650	36	77032	1	1	TTHERM_00045010			337.m00011	40	75273	2	1	TTHERM_01345770				86.m00108	40	90888	1	1	TTHERM_00617820			3699.m00053	46	135310	4	1	TTHERM_00125600
	47.m00220	36	104296	1	1	TTHERM_00425900			1223.m00002	40	12554	2	1	TTHERM_02208800				3692.m00087	40	56138	1	1	TTHERM_00295140			213.m00051	45	96189	1	1	TTHERM_01051790
	1.m00658	36	550334	1	1	TTHERM_00006020			16.m00381	40	260298	2	2	TTHERM_00194410				3.m01702	39	93915	3	1	TTHERM_00046530			1.m00835	45	241240	1	1	TTHERM_00011810
	3698.m00243	36	23672	1	1	TTHERM_00138500			198.m00069	40	168414	2	1	TTHERM_01016150				76.m00220	39	47442	1	1	TTHERM_00571880			21.m00270	45	203712	2	1	TTHERM_00245440
	2.m02162	36	220664	1	1	TTHERM_00028630			3676.m00028	40	33166	1	1	TTHERM_00773340				3737.m00030	39	93595	2	1	TTHERM_00688550			3692.m00087	45	56138	2	1	TTHERM_00295140
	3707.m00002	36	89506	1	1	TTHERM_00053740			2.m02440	40	198804	2	2	TTHERM_00037290				3724.m00003	39	61784	1	1	TTHERM_00657250			3744.m00065	44	98124	2	1	TTHERM_00709690
	3.m01712	36	169076	1	1	TTHERM_00048900			8.m00455	40	135727	1	1	TTHERM_00119780				3703.m00066	39	247408	1	1	TTHERM_00348280			95.m00147	44	37218	1	1	TTHERM_00654140	hypothetical protein
	3721.m00732	36	25206	1	1				1.m01025	40	101254	1	1	TTHERM_00019680				16.m00377	39	337555	2	1	TTHERM_00194370			192.m00083	44	57213	1	1	TTHERM_01005280
	336.m00021	36	80481	1	1	TTHERM_01344740			3672.m00033	39	117569	2	1	TTHERM_00760510				271.m00036	38	67774	2	1	TTHERM_01197050			112.m00087	44	200446	2	1	TTHERM_00711830
	3713.m00089	36	101978	1	1	TTHERM_00402000			3692.m00033	39	143758	1	1	TTHERM_00294600				87.m00240	38	44205	1	1	TTHERM_00624720			3681.m00116	43	616800	1	1	TTHERM_00442880	kinase protein
	1815.m00004	35	12212	2	1	TTHERM_02554200			3737.m00022	39	510437	1	1	TTHERM_00688470	Dyh6			233.m00037	38	82839	3	1	TTHERM_01100360			1.m00768	43	205477	2	1	TTHERM_00011140
	3708.m00090	35	240507	1	1	TTHERM_00439120			88.m00149	39	162648	1	1	TTHERM_00628550				3699.m00053	38	135310	3	1	TTHERM_00125600			3700.m00004	43	128120	3	2	TTHERM_00147490
	337.m00011	35	75273	1	1	TTHERM_01345770			3.m01928	39	59038	2	1	TTHERM_00049060				3716.m00131	38	36085	1	1	TTHERM_00502620			217.m00045	43	45495	1	1	TTHERM_01068170
	96.m00159	35	326602	1	1	TTHERM_00655960			133.m00074	38	35468	1	1	TTHERM_00790590				3699.m00033	38	56802	1	1	TTHERM_00125400			3709.m00087	43	381777	1	1	TTHERM_00474890
	3698.m00047	35	38491	1	1	TTHERM_00133530			3707.m00087	38	197014	2	1	TTHERM_00058580				88.m00116	37	150100	2	1	TTHERM_00627230			252.m00039	43	21415	1	1	TTHERM_01142730
	72.m00164	35	47768	1	1	TTHERM_00554340			3714.m00084	38	16875	3	1	TTHERM_00411530				3714.m00022	37	60180	1	1	TTHERM_00408910			115.m00079	42	45089	1	1	TTHERM_00721150
	3692.m00165	35	93786	1	1	TTHERM_00295920			3689.m00045	38	200603	1	1	TTHERM_00335660				3743.m00026	37	12501	2	1	TTHERM_00837810			3697.m00037	41	54745	3	1	TTHERM_00188640
	5.m00578	35	99653	1	1	TTHERM_00079820			5.m00578	38	99653	1	1	TTHERM_00079820				3735.m00053	37	130977	1	1	TTHERM_00558180			3712.m00915	41	110922	2	1
	3674.m00067	35	30967	1	1	TTHERM_00691760			3689.m00050	38	335181	1	1	TTHERM_00335710				3702.m00210	37	110211	2	1	TTHERM_00145830			124.m00097	41	115128	1	1	TTHERM_00758820
	3701.m01490	35	207652	1	1				3681.m00082	38	158069	1	1	TTHERM_00442540				3701.m00110	37	89614	1	1	TTHERM_00218970			3714.m00078	41	246755	1	1	TTHERM_00411470
	221.m00043	35	83309	1	1	TTHERM_01079080			60.m00159	37	167519	2	1	TTHERM_00490570				3737.m00031	37	29317	1	1	TTHERM_00688560			6.m00508	41	32630	1	1	TTHERM_00086850
	164.m00098	35	179934	1	1	TTHERM_00924250			163.m00052	37	658170	1	1	TTHERM_00919540				122.m00107	37	47326	1	1	TTHERM_00753370			3680.m00001	41	59914	1	1	TTHERM_00485740
	3689.m00021	35	354135	1	1	TTHERM_00334410			3704.m00089	37	179355	2	1	TTHERM_00445990				3732.m00082	36	29292	1	1	TTHERM_00686230			7.m00462	40	71627	1	1	TTHERM_00105110
	19.m00358	35	123129	1	1	TTHERM_00227560			187.m00060	37	110464	2	1	TTHERM_00994270				3691.m00067	36	160079	2	1	TTHERM_00299950			3693.m00011	40	32216	1	1	TTHERM_00370750
	3723.m00114	35	28895	1	1	TTHERM_00519870			3722.m00126	37	329114	1	1	TTHERM_00527380				3719.m00096	36	94280	1	1	TTHERM_00481360			14.m00328	40	25379	1	1	TTHERM_00170530
	42.m00253	35	123070	1	1	TTHERM_00392910			88.m00087	37	44970	1	1	TTHERM_00625950				132.m00070	36	352140	2	1	TTHERM_00785850			6.m00506	40	47387	1	1	TTHERM_00086830
	88.m00152	35	1334806	1	1	TTHERM_00628580			3.m01944	36	123653	1	1	TTHERM_00046690				3714.m00078	36	246755	1	1	TTHERM_00411470			221.m00058	40	53297	1	1	TTHERM_01079230
	47.m00193	34	133650	1	1	TTHERM_00424640			213.m00081	36	107924	1	1	TTHERM_01053080				6.m00470	36	147013	2	1	TTHERM_00085480			3680.m00034	39	173482	2	1	TTHERM_00486070
	68.m00203	34	198204	1	1	TTHERM_00532580			1480.m00002	36	14188	1	1	TTHERM_02371050				16.m00291	36	480714	1	1	TTHERM_00193520			3703.m00115	39	98530	2	1	TTHERM_00348770
	3742.m00022	34	31692	1	1	TTHERM_00755940			47.m00227	36	72973	1	1	TTHERM_00425970				3719.m00121	36	100262	2	1	TTHERM_00483610			77.m00140	39	136477	1	1	TTHERM_00575380
	16.m00329	34	31946	1	1	TTHERM_00193890			3697.m00058	36	186885	1	1	TTHERM_00188850				88.m00152	35	1334806	1	1	TTHERM_00628580			143.m00100	39	215258	3	2	TTHERM_00827180
	79.m00129	34	43584	1	1	TTHERM_00581770			60.m00124	36	77927	1	1	TTHERM_00488240				172.m00057	35	38466	1	1	TTHERM_00942720			1.m00854	39	147354	2	1	TTHERM_00012990
	413.m00010	34	46526	1	1	TTHERM_01478570			77.m00140	36	136477	1	1	TTHERM_00575380				3742.m00057	35	51888	5	1	TTHERM_00756450			3677.m00089	39	85456	1	1	TTHERM_00649490
	3701.m00010	34	38495	1	1	TTHERM_00215970			152.m00075	36	55253	1	1	TTHERM_00857910	DRC4a			256.m00035	35	24270	1	1	TTHERM_01151600			193.m00048	39	334714	1	1	TTHERM_01006540
	1.m00776	34	44730	1	1	TTHERM_00011220			121.m00066	36	34666	2	1	TTHERM_00741640				52.m00302	35	44020	1	1	TTHERM_00454070			23.m00200	38	181070	1	1	TTHERM_00259380
	3687.m00099	34	52212	1	1	TTHERM_00316950			79.m00125	36	194709	1	1	TTHERM_00581730				1.m00854	35	147354	2	1	TTHERM_00012990			3710.m00114	38	162628	1	1	TTHERM_00469090
	3710.m00136	34	51488	1	1	TTHERM_00469310			17.m00452	36	35763	1	1	TTHERM_00213630				170.m00096	35	365556	1	1	TTHERM_00939180			1223.m00002	38	12554	1	1	TTHERM_02208800
	3705.m00064	34	11822	1	1	TTHERM_00327210			3710.m00101	36	152019	1	1	TTHERM_00467960				159.m00048	35	73723	1	1	TTHERM_00895580			3691.m00067	38	160079	2	1	TTHERM_00299950
	3708.m00019	34	125308	1	1	TTHERM_00437410			8.m00549	36	445452	1	1	TTHERM_00123750				132.m00083	35	140342	2	1	TTHERM_00786970			132.m00070	38	352140	2	1	TTHERM_00785850
	3723.m00039	34	123216	1	1	TTHERM_00509110			133.m00069	35	88109	1	1	TTHERM_00790540				3739.m00044	35	110548	2	1	TTHERM_00728920			3679.m00033	38	62310	1	1	TTHERM_00420030
	1223.m00002	34	12554	1	1	TTHERM_02208800			3683.m00005	35	105639	1	1	TTHERM_00825110				3683.m00037	34	185734	1	1	TTHERM_00825430			177.m00049	38	348399	1	1	TTHERM_00956500
	3733.m00013	33	166217	1	1	TTHERM_00578530			290.m00014	35	139713	1	1	TTHERM_01247830				3696.m00123	34	129322	1	1	TTHERM_00310400			3716.m00131	37	36085	2	1	TTHERM_00502620
	187.m00060	33	110464	1	1	TTHERM_00994270			14.m00500	35	35267	1	1	TTHERM_00187160				22.m00317	34	207639	1	1	TTHERM_00256860			175.m00046	37	160516	2	1	TTHERM_00951710
	328.m00025	33	14075	1	1	TTHERM_01328980			3705.m00039	35	368731	1	1	TTHERM_00326960				77.m00223	34	24664	1	1	TTHERM_00577240			91.m00172	37	31771	1	1	TTHERM_00637540
	3.m01649	33	50830	1	1	TTHERM_00046800			3698.m00243	35	23672	1	1	TTHERM_00138500				3707.m00114	34	18142	1	1	TTHERM_00058850			3707.m00002	37	89506	1	1	TTHERM_00053740
	32.m00170	33	96544	1	1	TTHERM_00320070			3701.m01490	35	207652	1	1					3700.m00118	34	14259	1	1	TTHERM_00149630			1.m01082	37	99702	1	1	TTHERM_00024210
									79.m00178	35	266296	1	1	TTHERM_00582280				3705.m00064	34	11822	1	1	TTHERM_00327210			170.m00096	37	365556	2	1	TTHERM_00939180
									173.m00047	35	68636	1	1	TTHERM_00945220				16.m00468	34	39299	3	1	TTHERM_00196270			159.m00068	37	216334	2	1	TTHERM_00895780
									3735.m00029	35	368228	1	1	TTHERM_00557930				213.m00051	34	96189	1	1	TTHERM_01051790			3699.m00033	37	56802	1	1	TTHERM_00125400
									77.m00209	35	114237	1	1	TTHERM_00577100				3710.m00040	34	44452	1	1	TTHERM_00467340			143.m00101	37	257395	2	2	TTHERM_00827190
									5.m00505	35	212348	1	1	TTHERM_00079080				38.m00202	33	109073	2	1	TTHERM_00361520			3701.m00049	37	71283	2	1	TTHERM_00218360
									3676.m00066	35	41699	1	1	TTHERM_00773720				200.m00059	33	12335	1	1	TTHERM_01020790			72.m01493	37	84739	1	1
									3715.m00073	35	89908	1	1	TTHERM_00497630				240.m00029	33	54883	1	1	TTHERM_01111020			3704.m00087	37	48118	1	1	TTHERM_00445970
									3707.m00114	35	18142	1	1	TTHERM_00058850				1.m00977	33	45361	1	1	TTHERM_00016220			6.m00347	37	120338	2	1	TTHERM_00082270
									23.m00330	34	406690	2	1	TTHERM_00264680				1.m00633	33	268515	1	1	TTHERM_00002770			356.m00012	36	64525	1	1	TTHERM_01379970
									3684.m00033	34	63870	1	1	TTHERM_00529790				294.m00026	33	76169	2	1	TTHERM_01253400			91.m00119	36	145308	1	1	TTHERM_00637010
									3714.m00046	34	231237	1	1	TTHERM_00410150				82.m00130	32	114533	1	1	TTHERM_00592870			3695.m00087	36	102328	2	1	TTHERM_00344140
									3712.m00050	34	64578	1	1	TTHERM_00455580				3715.m00100	32	110012	1	1	TTHERM_00497900			30.m00200	36	145415	2	1	TTHERM_00312020
									3712.m00092	34	142357	1	1	TTHERM_00457000				165.m00060	32	59426	1	1	TTHERM_00925340			3701.m00019	36	279776	1	1	TTHERM_00216060
									3692.m00017	34	188900	1	1	TTHERM_00293440				16.m00394	32	145759	1	1	TTHERM_00194540			3692.m00085	36	158187	1	1	TTHERM_00295120
									5.m00433	34	212549	1	1	TTHERM_00077360				3707.m00168	32	143190	1	1	TTHERM_00059400			115.m00091	36	213103	2	2	TTHERM_00721270
									3680.m00086	34	483979	1	1	TTHERM_00486600	Dyh5			16.m00330	32	198957	1	1	TTHERM_00193900			5.m00586	35	27863	1	1	TTHERM_00079900
									3724.m00592	34	143275	1	1					3703.m00023	32	239455	1	1	TTHERM_00348140			23.m00335	35	84521	1	1	TTHERM_00264730
									3675.m00036	34	61086	1	1	TTHERM_00584850				3731.m00067	32	529126	1	1	TTHERM_00670720			293.m00023	35	80748	2	1	TTHERM_01251240
									3717.m00041	34	77025	1	1	TTHERM_00522290				3703.m00002	32	44957	1	1	TTHERM_00347930			3733.m00084	35	214159	1	1	TTHERM_00579240
									22.m00276	34	106945	1	1	TTHERM_00253480				3725.m00003	32	52779	1	1	TTHERM_00614690			3706.m00125	35	129778	1	1	TTHERM_00241590
									3725.m00037	34	84520	1	1	TTHERM_00616040				13.m00481	32	250235	1	1	TTHERM_00161300			16.m00330	35	198957	2	1	TTHERM_00193900
									6.m00648	34	83129	1	1	TTHERM_00094190				186.m00071	32	135351	1	1	TTHERM_00992940			1.m00625	35	106939	1	1	TTHERM_00002690
									3735.m00053	34	130977	1	1	TTHERM_00558180				199.m00050	32	101122	1	1	TTHERM_01018400			3735.m00002	35	80335	1	1	TTHERM_00556660
									16.m00267	34	78045	1	1	TTHERM_00193280				197.m00080	32	167640	1	1	TTHERM_01014760			198.m00066	35	52100	1	1	TTHERM_01016120
									3716.m00032	34	28539	1	1	TTHERM_00499570				3709.m00104	32	125454	1	1	TTHERM_00475060			96.m00094	35	185855	1	1	TTHERM_00655270
									3721.m00078	34	521147	1	1	TTHERM_00565600				158.m00090	32	132039	1	1	TTHERM_00891210			239.m00042	34	39759	1	1	TTHERM_01109930
									207.m00057	34	305284	1	1	TTHERM_01041970				21.m00249	32	141475	1	1	TTHERM_00245220			165.m00060	34	59426	1	1	TTHERM_00925340
									92.m00103	34	301553	1	1	TTHERM_00639920				16.m00313	32	35293	1	1	TTHERM_00193740			200.m00056	34	91682	1	1	TTHERM_01020760
									3686.m00022	33	120837	1	1	TTHERM_00470610				3691.m00119	31	57589	1	1	TTHERM_00300470			1.m00743	34	46748	1	1	TTHERM_00009840
									3694.m00079	33	184599	1	1	TTHERM_00279910				3698.m00147	31	108952	1	1	TTHERM_00137540			3742.m00057	34	51888	4	1	TTHERM_00756450
									3700.m00004	33	128120	1	1	TTHERM_00147490				3.m01903	31	44422	1	1	TTHERM_00049050			16.m00377	34	337555	1	1	TTHERM_00194370
									3738.m00040	33	63619	1	1	TTHERM_00780820				260.m00022	31	355884	1	1	TTHERM_01164110			3699.m00014	34	43534	2	1	TTHERM_00125210
									45.m00162	33	171592	1	1	TTHERM_00414440				3699.m00244	31	191331	1	1	TTHERM_00129640			3739.m00044	34	110548	2	1	TTHERM_00728920
									246.m00024	33	91063	1	1	TTHERM_01126360				3697.m00037	31	54745	1	1	TTHERM_00188640			214.m00060	34	239255	2	1	TTHERM_01054390
																		3717.m00077	31	47737	1	1	TTHERM_00522650			3707.m00114	34	18142	1	1	TTHERM_00058850
																		52.m00245	31	327400	1	1	TTHERM_00449540			16.m00468	34	39299	3	1	TTHERM_00196270
																		3.m01944	31	123653	1	1	TTHERM_00046690			3737.m00030	34	93595	1	1	TTHERM_00688550
																		162.m00046	31	29662	1	1	TTHERM_00911110			3725.m00083	33	161395	1	1	TTHERM_00616500
																		3700.m00004	31	128120	1	1	TTHERM_00147490			3680.m00071	33	52979	1	1	TTHERM_00486450
																		3692.m00033	31	143758	1	1	TTHERM_00294600			3735.m00022	33	57477	1	1	TTHERM_00557860
																		13.m00468	31	16308	1	1	TTHERM_00161170			99.m00151	33	79436	1	1	TTHERM_00666570
																		1.m00835	31	241240	1	1	TTHERM_00011810			32.m00285	33	12655	1	1	TTHERM_00324350
																		76.m00201	31	191449	1	1	TTHERM_00571690			3706.m00122	33	123082	1	1	TTHERM_00241540
																		115.m00117	31	26041	1	1	TTHERM_00721530			79.m00125	32	194709	1	1	TTHERM_00581730
																		2.m02376	31	35150	1	1	TTHERM_00037640			115.m00136	32	149648	1	1	TTHERM_00721720
																		7.m00312	30	61583	1	1	TTHERM_00095640			8.m00549	32	445452	1	1	TTHERM_00123750
																		114.m00089	30	174207	1	1	TTHERM_00717580			2.m02321	32	143775	1	1	TTHERM_00030040
																		3719.m00111	30	114650	1	1	TTHERM_00483510			13.m00481	32	250235	1	1	TTHERM_00161300
																		109.m00107	30	51579	1	1	TTHERM_00700920			3701.m00058	32	143278	1	1	TTHERM_00218450
																		112.m00087	30	200446	1	1	TTHERM_00711830			217.m00053	32	206276	1	1	TTHERM_01068280
																		3722.m00106	30	47903	1	1	TTHERM_00527180			47.m00191	32	128647	1	1	TTHERM_00424620
																		279.m00031	30	71744	1	1	TTHERM_01220420			240.m00029	32	54883	1	1	TTHERM_01111020
																		52.m00246	30	56671	1	1	TTHERM_00449550			22.m00188	32	56549	1	1	TTHERM_00249620
																		38.m00266	30	297329	1	1	TTHERM_00363150			3735.m00087	32	161294	1	1	TTHERM_00558530
																		3706.m00125	30	129778	1	1	TTHERM_00241590			3702.m00210	32	110211	1	1	TTHERM_00145830
																		6.m00421	30	276937	1	1	TTHERM_00084990			164.m00083	32	35974	1	1	TTHERM_00923110
																		3684.m00127	30	218400	1	1	TTHERM_00530790			3723.m00039	32	123216	1	1	TTHERM_00509110
																		5.m00509	30	92898	1	1	TTHERM_00079120			154.m00087	32	167878	1	1	TTHERM_00864990
																		236.m00028	30	195830	1	1	TTHERM_01106100			3743.m00026	32	12501	1	1	TTHERM_00837810
																										207.m00038	31	170728	1	1	TTHERM_01038810
																										3693.m00003	31	184228	1	1	TTHERM_00370670
																										3699.m00126	31	391017	1	1	TTHERM_00128330
																										3691.m00119	31	57589	1	1	TTHERM_00300470
																										3701.m00214	31	60141	1	1	TTHERM_00221030
																										132.m00083	31	140342	1	1	TTHERM_00786970
																										3692.m00068	31	366761	1	1	TTHERM_00294950
																										52.m00278	31	94886	1	1	TTHERM_00450860
																										3677.m00054	31	185839	1	1	TTHERM_00649140
																										1.m01074	31	76367	1	1	TTHERM_00024130
																										3724.m00592	31	143275	1	1
																										3701.m00005	31	199260	1	1	TTHERM_00215920
																										3688.m00095	31	155824	1	1	TTHERM_00289180
																										8.m00297	31	171317	1	1	TTHERM_00109260
																										197.m00080	31	167640	1	1	TTHERM_01014760
																										77.m00201	31	21742	1	1	TTHERM_00577020
																										48.m00284	31	478813	1	1	TTHERM_00433800
																										271.m00036	31	67774	1	1	TTHERM_01197050
																										110.m00152	31	42745	1	1	TTHERM_00704040
																										117.m00142	31	42758	1	1	TTHERM_00726250
																										221.m00066	31	58202	1	1	TTHERM_01079310
																										3702.m00224	31	170048	1	1	TTHERM_00145980
																										3707.m00087	30	197014	1	1	TTHERM_00058580
																										3737.m00083	30	109034	1	1	TTHERM_00690080
																										6.m00421	30	276937	1	1	TTHERM_00084990
																										3702.m00197	30	182031	1	1	TTHERM_00145700
																										6.m00470	30	147013	1	1	TTHERM_00085480
																										3719.m00111	30	114650	1	1	TTHERM_00483510
																										136.m00113	30	248066	1	1	TTHERM_00804710
																										3707.m00020	30	67085	1	1	TTHERM_00053920
																										3707.m00168	30	143190	1	1	TTHERM_00059400
																										3712.m00092	30	142357	1	1	TTHERM_00457000
																										170.m00092	30	45422	1	1	TTHERM_00939140
																										92.m00115	30	166920	1	1	TTHERM_00640050
																										38.m00202	30	109073	1	1	TTHERM_00361520
																										3701.m00229	30	264632	1	1	TTHERM_00221180
																										158.m00090	30	132039	1	1	TTHERM_00891210
