# Supplementary material for: Ccdc113/Ccdc96 complex, a novel regulator of ciliary beating that connects radial spoke 3 to dynein g and the nexin link
Source: PLoS Genet. 2021 Mar 4;17(3):e1009388. doi: 10.1371/journal.pgen.1009388 (PMC7987202; doi:10.1371/journal.pgen.1009388)
Supplement: S6 Table — Proteins identified by only one peptide were not analyzed. Proteins present in both control and experimental samples are highlighted in green (C-terminal BirA*) or red (N-terminal BirA*). (XLSX) [file pgen.1009388.s015.xlsx]

## Sheet: Arkusz1
	WT - Exp1								CCDC96-HA-BirA*-Exp1								WT - Exp 2								CCDC96-HA-BirA*-Exp2									WT - Exp3								BirA*-HA-CCDC96 Exp3
	Accession	Score	Mass	Matches	Sequences	Description			Accession	Score	Mass	Matches	Sequences	Description			Accession	Score	Mass	Matches	Sequences	Description			Accession	Score	Mass	Matches	Sequences	Description				Accession	Score	Mass	Matches	Sequences	Description			Accession	Score	Mass	Matches	Sequences	Description
	3703.m00089	1359	49953	41	9	TTHERM_00348510	BTU1		7.m00479	4969	157715	177	47	TTHERM_00105300	FAP57A		3703.m00089	1934	49953	40	10	TTHERM_00348510	BTU1		3703.m00089	6459	49953	114	15	TTHERM_00348510	BTU1			TTHERM_00348510	1384	49953	23	11	BTU1			TTHERM_000268319	937	102997	21	20	AAA family ATPase
	3684.m00123	519	69798	18	6	TTHERM_00530750			30.m00277	2689	42826	83	22	TTHERM_00312810	CCDC113		3.m01928	1567	59038	115	1	TTHERM_00049060			3735.m00096	3524	49969	69	15	TTHERM_00558620	ATU1			TTHERM_00558620	918	49969	14	11	ATU1			TTHERM_00912290	912	560965	25	25	Dyh7
	3735.m00096	452	49969	18	8	TTHERM_00558620	ATU1		3681.m00116	499	616800	17	9	TTHERM_00442880			87.m00240	1467	44205	22	5	TTHERM_00624720			7.m00479	2397	157715	52	32	TTHERM_00105300	FAP57A			TTHERM_000268319	826	102997	17	16	AAA family ATPase			TTHERM_00348510	847	49953	15	11	BTU1
	3716.m00093	401	76166	19	10	TTHERM_00502240			3684.m00019	2276	94528	77	23	TTHERM_00529650	CCDC96		96.m00145	1357	48652	36	11	TTHERM_00655820			30.m00277	2261	42826	41	16	TTHERM_00312810	CCDC113			TTHERM_00577380	544	43868	13	12	hypothetical protein			TTHERM_00558620	686	49969	12	10	ATU1
	247.m00042	276	11663	9	3	TTHERM_01129660			3703.m00089	2149	49953	63	13	TTHERM_00348510	BTU1		3722.m00106	1326	47903	24	12	TTHERM_00527180			3.m01928	2197	59038	154	1	TTHERM_00049060				TTHERM_00227580	475	55036	11	10	STOP protein			TTHERM_00617810	397	94035	17	1	hypothetical protein
	96.m00145	267	48652	8	3	TTHERM_00655820			304.m00025	1934	536029	78	39	TTHERM_01276420	Dyh3		87.m00241	1239	41622	18	6	TTHERM_00624730			96.m00145	1807	48652	41	11	TTHERM_00655820				TTHERM_00499420	426	83400	12	10	G-quartet DNA-binding protein TGP1			TTHERM_00857910	383	55253	12	11	growth-arrest-specific microtubule-binding protein
	470.m00007	256	46035	8	1	TTHERM_01565130			3716.m00005	1824	531625	74	34	TTHERM_00499300	Dyh4		3735.m00096	1223	49969	29	10	TTHERM_00558620	ATU1		3722.m00106	1589	47903	30	11	TTHERM_00527180				TTHERM_01345750	389	99171	8	8	hypothetical protein			TTHERM_00530750	347	67548	5	4	pyruvate dehydrogenase complex dihydrolipoamide acetyltransferase
	3717.m00093	240	28686	7	2	TTHERM_00522810			3680.m00086	413	483979	23	15	TTHERM_00486600	Dyh5		3716.m00093	1094	76166	28	13	TTHERM_00502240			3684.m00019	1325	94528	31	17	TTHERM_00529650	CCDC96			TTHERM_00997710	377	15329	9	5	hypothetical protein			TTHERM_01345750	341	99171	9	9	hypothetical protein
	3695.m00123	185	43474	9	3	TTHERM_00346500			3737.m00022	313	510437	17	11	TTHERM_00688470	Dyh6		215.m00057	1081	46212	12	4	TTHERM_01055600			129.m00110	1245	36907	37	10	TTHERM_00777250				TTHERM_00617810	370	94035	14	1	hypothetical protein			TTHERM_00649240	336	56061	5	5	growth-arrest-specific microtubule-binding protein
	3697.m00275	179	61182	9	7	TTHERM_00192030			42.m00299	111	74931	6	2	TTHERM_00394410	RSP2		129.m00110	912	36907	25	8	TTHERM_00777250			87.m00240	890	44205	14	5	TTHERM_00624720				TTHERM_00530750	357	67548	5	4	pyruvate dehydrogenase complex dihydrolipoamide acetyltransferase			TTHERM_00777260	241	35532	5	5	hypothetical protein
	23.m00347	166	48167	7	1	TTHERM_00264850			3721.m00078	105	521147	5	3	TTHERM_00565600			76.m00218	865	59955	15	7	TTHERM_00571860			215.m00057	815	46212	10	3	TTHERM_01055600				TTHERM_01044770	348	32680	9	6	STOP protein			TTHERM_00971830	228	60586	6	6	coiled-coil protein, putative
	6.m00512	154	85376	9	1	TTHERM_00086890			6.m00512	84	85376	5	1	TTHERM_00086890			108.m00193	712	14589	16	5	TTHERM_00697490			3716.m00005	786	531625	21	16	TTHERM_00499300	Dyh4			TTHERM_000441959	345	31988	6	6	sperm-tail PG-rich repeat protein			TTHERM_00577380	203	43868	4	4	hypothetical protein
	117.m00087	142	36772	7	5	TTHERM_00724700			68.m00136	84	545890	4	2	TTHERM_00531870	Dyh8		40.m00228	706	42325	13	3	TTHERM_00378890			3737.m00022	313	510437	12	9	TTHERM_00688470	Dyh6			TTHERM_01049350	297	39263	7	5	hypothetical protein			TTHERM_00655820	197	48652	4	4	translation elongation factor EF-1alpha
	2.m02145	124	163317	3	1	TTHERM_00037340			3735.m00096	1516	49969	55	15	TTHERM_00558620	ATU1		3717.m00072	549	44552	9	3	TTHERM_00522600			48.m00284	206	478813	8	7	TTHERM_00433800	Dyh15			TTHERM_000442899	259	63913	8	7	kinase domain protein			TTHERM_00499420	188	83400	5	4	G-quartet DNA-binding protein TGP1
	110.m00090	115	236253	3	1	TTHERM_00703410			3716.m00093	1142	76166	42	17	TTHERM_00502240			13.m00537	548	81942	11	7	TTHERM_00158520			3721.m00078	178	521147	8	3	TTHERM_00565600				TTHERM_00487150	259	78374	7	6	dynein intermediate chain 2			TTHERM_00695880	181	88068	6	6	tetratricopeptide repeat protein
	3694.m00007	111	3318	6	1	TTHERM_00277130			152.m00075	989	55253	29	10	TTHERM_00857910	DRC4a		8.m00437	507	34615	11	6	TTHERM_00117590			3680.m00086	148	483979	5	3	TTHERM_00486600	Dyh5			TTHERM_00971830	258	60586	5	5	coiled-coil protein, putative			TTHERM_00227580	180	55036	4	4	STOP protein
	5.m00368	105	174160	4	1	TTHERM_00075720			3684.m00123	898	69798	24	9	TTHERM_00530750			3697.m00090	475	11321	10	4	TTHERM_00189170			235.m00033	136	505883	5	2	TTHERM_01104900				TTHERM_00502240	253	76166	6	6	methylcrotonoyl-CoA carboxylase subunit alpha			TTHERM_00502240	177	76166	5	5	methylcrotonoyl-CoA carboxylase subunit alpha
	3693.m00050	99	267614	5	1	TTHERM_00371140			337.m00009	847	89765	32	16	TTHERM_01345750	DRC1		358.m00012	456	22692	10	6	TTHERM_01386050			68.m00136	134	545890	4	2	TTHERM_00531870	Dyh8			TTHERM_01094880	243	73893	7	6	WD domain, G-beta repeat protein			TTHERM_000441959	174	31988	3	3	sperm-tail PG-rich repeat protein
	7.m00494	99	62980	2	1	TTHERM_00105450			96.m00145	845	48652	25	6	TTHERM_00655820			170.m00104	447	94116	7	4	TTHERM_00938820			22.m00270	123	506166	4	2	TTHERM_00252430	Dyh11			TTHERM_00857910	243	55253	7	6	growth-arrest-specific microtubule-binding protein			TTHERM_00529650	158	94528	4	4	CCDC96
	133.m00074	85	35468	4	1	TTHERM_00790590			180.m00073	844	60586	31	10	TTHERM_00971830	DRC2		191.m00066	443	49874	12	8	TTHERM_01002860			203.m00051	98	498317	4	3	TTHERM_01027670	Dyh19			TTHERM_00649240	234	56061	5	5	growth-arrest-specific microtubule-binding protein			TTHERM_01044770	131	32680	4	4	STOP protein
	13.m00428	84	28708	4	1	TTHERM_00160770			17.m00461	826	171254	36	16	TTHERM_00214710	FAP57C		3684.m00123	419	69798	9	5	TTHERM_00530750			3716.m00093	700	76166	19	12	TTHERM_00502240				TTHERM_00655820	233	48652	5	5	translation elongation factor EF-1alpha			TTHERM_00497600	124	18171	2	2	EF-hand pair protein
	13.m00450	82	85614	3	1	TTHERM_00160990			3687.m00052	737	70442	24	10	TTHERM_00316370	DRC3		3.m01917	405	31403	12	7	TTHERM_00047480			3717.m00072	688	44552	9	2	TTHERM_00522600				TTHERM_00884620	212	62867	8	8	hypothetical protein			TTHERM_01049350	120	39263	4	4	hypothetical protein
	1.m00688	79	98855	9	1	TTHERM_00006320			3677.m00064	691	56061	21	9	TTHERM_00649240	DRC4b		252.m00039	381	21415	9	4	TTHERM_01142730			310.m00045	646	24153	18	7	TTHERM_01289110				TTHERM_001164064	198	59464	7	7	tumor suppressor mitostatin protein			TTHERM_00192030	117	61182	2	2	hypothetical protein
	3.m01903	79	44422	6	1	TTHERM_00049050			88.m00087	647	44970	25	10	TTHERM_00625950	DRC9		120.m00131	362	69091	7	3	TTHERM_00736480			90.m00169	606	13581	12	5	TTHERM_00633360				TTHERM_01289110	197	24153	4	3	60S ribosomal protein L15			TTHERM_00006320	111	84956	5	1	tetrin A
	3728.m00055	79	163804	5	2	TTHERM_00540040			3681.m00024	592	67958	20	9	TTHERM_00441960	hypothetical protein		48.m00311	352	21132	10	5	TTHERM_00434070			304.m00025	569	536029	15	13	TTHERM_01276420	Dyh3			TTHERM_00471510	190	27486	3	3	SNF7 family protein			TTHERM_00339720	98	61587	2	2	F-box/LRR protein
	16.m00267	76	78045	5	1	TTHERM_00193280			3717.m00093	427	28686	12	4	TTHERM_00522810			3676.m00029	346	27487	6	2	TTHERM_00773350			87.m00241	563	41622	9	4	TTHERM_00624730				TTHERM_00535929	170	51356	5	5	DNA double-strand break repair rad50 ATPase, putative			TTHERM_00884620	92	62867	2	2	hypothetical protein
	14.m00453	73	123608	7	2	TTHERM_00185640			3697.m00275	422	61182	17	9	TTHERM_00192030			3700.m00085	318	43020	5	3	TTHERM_00149300			40.m00228	540	42325	11	3	TTHERM_00378890				TTHERM_00777260	159	35532	3	3	hypothetical protein			TTHERM_00086850	91	19932	2	2	hypothetical protein
	364.m00011	73	55181	3	1	TTHERM_01396400			45.m00266	421	23024	11	2	TTHERM_00418580			213.m00073	294	24581	7	2	TTHERM_01053000			8.m00437	531	34615	12	7	TTHERM_00117590				TTHERM_00192030	151	61182	3	3	hypothetical protein			TTHERM_00686150	90	21022	2	2	ubiquitin-40S ribosomal protein S27a
	47.m00193	72	133650	4	1	TTHERM_00424640			6.m00508	383	32630	13	5	TTHERM_00086850	TTHERM_00086850		3675.m00076	261	53537	5	4	TTHERM_00585260			76.m00218	524	59955	10	8	TTHERM_00571860				TTHERM_00636870	148	28460	2	2	hypothetical protein			TTHERM_00088150	90	209810	5	1	nucleic acid helicase, putative
	3.m01928	70	59038	7	1	TTHERM_00049060			3697.m00168	346	42429	14	7	TTHERM_00190950	actin		8.m00440	251	32898	7	3	TTHERM_00118610			48.m00311	494	21132	15	6	TTHERM_00434070				TTHERM_00773330	135	17620	3	3	40S ribosomal protein S13			TTHERM_00522810	89	27590	4	4	hypothetical protein
	3707.m00154	66	65977	3	1	TTHERM_00059260			7.m00494	327	62980	8	3	TTHERM_00105450			247.m00042	243	11663	8	4	TTHERM_01129660			3.m01917	475	31403	13	8	TTHERM_00047480				TTHERM_00625950	127	44970	3	3	hypothetical protein			TTHERM_00997710	87	15329	2	2	hypothetical protein
	3725.m00002	64	45894	4	1	TTHERM_00614680			77.m00237	320	43868	14	6	TTHERM_00577380	hypothetical protein		40.m00275	235	39159	7	5	TTHERM_00382330			3697.m00090	467	11321	11	6	TTHERM_00189170				TTHERM_00823720	124	29757	4	3	hypothetical protein			TTHERM_00086890	76	121034	3	1	transmembrane protein, putative
	30.m00245	62	88681	2	1	TTHERM_00312490			3718.m00946	319	50655	12	6				3.m01987	234	34142	6	6	TTHERM_00052310			3701.m00014	464	28206	9	6	TTHERM_00216010				TTHERM_001232262	123	22019	2	2	EF-hand calcium-binding domain protein			TTHERM_001232262	76	22019	2	2	EF-hand calcium-binding domain protein
	3677.m00085	60	44989	3	1	TTHERM_00649450			3673.m00059	312	28862	10	4	TTHERM_00716240			52.m00303	231	15035	5	4	TTHERM_00454080			3686.m00070	452	23220	13	6	TTHERM_00471090				TTHERM_00686150	121	21022	3	3	ubiquitin-40S ribosomal protein S27a			TTHERM_00149630	73	14259	2	2	60S ribosomal protein L34
	277.m00027	58	46391	2	1	TTHERM_01216070			3701.m00014	312	28206	13	6	TTHERM_00216010	in WT exp 2		3684.m00030	230	24389	4	3	TTHERM_00529760			120.m00131	443	69091	9	6	TTHERM_00736480				TTHERM_00773340	119	29097	3	3	60S ribosomal L7Ae-like protein			TTHERM_00487090	71	38804	1	1	fructose-bisphosphate aldolase
	1.m00739	57	93603	3	1	TTHERM_00009800			247.m00042	294	11663	11	4	TTHERM_01129660			3689.m00001	212	45171	4	3	TTHERM_00333210			3689.m00001	422	45171	8	4	TTHERM_00333210				TTHERM_00499300	117	531625	3	3	outer arm dynein beta heavy chain			TTHERM_00773340	71	29097	2	2	60S ribosomal L7Ae-like protein
	45.m00266	56	23024	2	1	TTHERM_00418580			19.m00360	284	55036	9	5	TTHERM_00227580			119.m00110	207	31376	6	3	TTHERM_00732640			3684.m00123	422	69798	7	5	TTHERM_00530750				TTHERM_00695880	102	88068	4	4	tetratricopeptide repeat protein			TTHERM_00641119	66	17323	1	1	RIB43A protein
	214.m00056	56	129516	4	1	TTHERM_01054350			3729.m00094	267	23862	12	4	TTHERM_00549500	EF hand family protein		3698.m00088	207	16851	3	2	TTHERM_00134940			170.m00104	419	94116	7	4	TTHERM_00938820				TTHERM_00088150	99	209810	6	1	nucleic acid helicase, putative			TTHERM_00138500	66	20770	3	1	hypothetical protein
	133.m00094	56	14762	2	1	TTHERM_00790790			19.m00382	265	50221	12	8	TTHERM_00227800	Adenylate kinase		3700.m00118	207	14259	5	2	TTHERM_00149630			19.m00382	400	50221	7	5	TTHERM_00227800	adenylate kinase			TTHERM_00624730	98	41622	1	1	granule lattice protein			TTHERM_00998940	64	24212	2	2	hypothetical protein
	3732.m00074	54	21022	2	1	TTHERM_00686150			3709.m00032	255	101618	10	5	TTHERM_00473320	DRC7		115.m00079	200	45089	5	3	TTHERM_00721150			252.m00039	387	21415	11	5	TTHERM_01142730				TTHERM_00086850	96	19932	3	3	hypothetical protein			TTHERM_00441950	62	29459	1	1	sperm-tail PG-rich repeat protein
	3695.m00141	54	253275	2	1	TTHERM_00346680			117.m00087	248	36772	12	6	TTHERM_00724700			247.m00031	192	18663	3	2	TTHERM_01128560			42.m00299	377	74931	13	9	TTHERM_00394410	RSP2			TTHERM_00339720	95	61587	2	2	F-box/LRR protein			TTHERM_00149420	59	97692	3	1	hypothetical protein
	23.m00363	51	53191	3	1	TTHERM_00265090			3703.m00077	206	37532	3	1	TTHERM_00348390			3686.m00070	189	23220	8	5	TTHERM_00471090			191.m00066	369	49874	7	4	TTHERM_01002860				TTHERM_00006320	91	84956	4	1	tetrin A			TTHERM_00190950	59	42429	2	2	macronuclear actin
	406.m00010	50	82132	1	1	TTHERM_01469350			3720.m00095	191	14187	7	3	TTHERM_00561680			3701.m00014	187	28206	3	2	TTHERM_00216010			3673.m00059	366	28862	11	6	TTHERM_00716240				TTHERM_00190950	91	42429	2	2	macronuclear actin			TTHERM_00160770	58	28708	1	1	tyrosine 3-monooxygenase/tryptophan 5-monooxygenase activation protein, epsilon protein
	239.m00028	47	172300	2	1	TTHERM_01109790			181.m00060	177	28971	7	4	TTHERM_00974270	hypothetical protein		3710.m00072	185	17082	3	2	TTHERM_00467660			3687.m00052	361	70442	8	6	TTHERM_00316370	DRC3			TTHERM_00079230	89	77450	3	3	flagellar outer dynein arm intermediate protein, putative			TTHERM_000145119	57	18715	1	1	cation channel family protein
	3701.m00193	47	242493	2	1	TTHERM_00220820			3700.m00234	172	96827	9	4	TTHERM_00151820	ATPase, AAA family protein		7.m00462	182	71627	3	2	TTHERM_00105110			3698.m00105	361	21719	5	2	TTHERM_00136120				TTHERM_00312330	89	46070	3	3	opioid growth factor receptor			TTHERM_00713130	54	140495	2	2	hypothetical protein
	7.m00288	46	124884	5	1	TTHERM_00095380			6.m00529	169	62876	6	4	TTHERM_00088050			91.m00115	181	35579	4	3	TTHERM_00636970			45.m00266	360	23024	8	4	TTHERM_00418580	hypothetical protein			TTHERM_00522810	88	27590	3	3	hypothetical protein			TTHERM_00143660	53	15306	1	1	histone H2A
	3723.m00059	46	86727	4	1	TTHERM_00516310			7.m00462	153	71627	9	5	TTHERM_00105110			3700.m01683	175	32751	3	2				3677.m00064	339	56061	7	5	TTHERM_00649240	DRC4b			TTHERM_00441950	84	29459	2	2	sperm-tail PG-rich repeat protein			TTHERM_00373700	52	119984	1	1	hypothetical protein
	6.m00539	46	209810	5	1	TTHERM_00088150			3700.m00030	143	242300	3	1	TTHERM_00148750			3720.m00095	171	14187	3	2	TTHERM_00561680			108.m00193	338	14589	9	5	TTHERM_00697490				TTHERM_00578640	84	23369	2	2	60S ribosomal protein L13			TTHERM_01099050	52	32577	1	1	RNA recognition motif protein
	16.m00387	45	222388	2	2	TTHERM_00194470			3718.m00080	141	175694	6	1	TTHERM_00535910			310.m00045	168	24153	4	3	TTHERM_01289110			247.m00042	335	11663	11	4	TTHERM_01129660				TTHERM_00637010	83	168469	2	2	hypothetical protein			TTHERM_00077110	50	112111	2	1	tetratricopeptide repeat protein
	8.m00507	45	39366	1	1	TTHERM_00122320			470.m00007	136	46035	4	1	TTHERM_01565130			3698.m00005	162	17892	3	2	TTHERM_00131110			13.m00537	328	81942	5	4	TTHERM_00158520				TTHERM_00149630	82	14259	2	2	60S ribosomal protein L34			TTHERM_00146410	48	74245	1	1	elongation factor Tu protein
	23.m00335	45	84521	1	1	TTHERM_00264730			3686.m00140	134	25074	5	3	TTHERM_00471850	hypothetical protein		3698.m00105	162	21719	4	2	TTHERM_00136120			358.m00012	321	22692	7	3	TTHERM_01386050				TTHERM_01220370	82	39937	2	2	hypothetical protein			TTHERM_01276420	48	536029	1	1	dynein heavy chain, outer arm protein
	3692.m00090	45	23330	1	1	TTHERM_00295170			3697.m00173	132	138772	4	1	TTHERM_00191000			470.m00007	158	46035	4	1	TTHERM_01565130			3715.m00098	310	44497	7	5	TTHERM_00497880				TTHERM_00705240	75	21128	2	2	heterochromatin protein			TTHERM_01326870	47	159647	1	1	cation channel family protein, putative
	60.m00159	44	167519	2	1	TTHERM_00490570			300.m00015	121	187369	8	6	TTHERM_01265040	hypothetical protein		1.m00688	158	98855	14	2	TTHERM_00006320			115.m00079	308	45089	9	4	TTHERM_00721150				TTHERM_01151600	74	24270	2	2	40S ribosomal protein S8-2			TTHERM_00075720	46	170191	1	1	hypothetical protein
	164.m00087	44	131396	2	1	TTHERM_00923150			3681.m00023	117	29459	4	2	TTHERM_00441950	SPACG		3682.m00028	153	17775	2	1	TTHERM_00823670			3677.m00046	302	39159	5	2	TTHERM_00649060				TTHERM_01053000	74	24581	2	2	60S ribosomal protein L10			TTHERM_01053000	46	24581	1	1	60S ribosomal protein L10
	3720.m00095	44	14187	1	1	TTHERM_00561680			1.m00832	115	170898	7	6	TTHERM_00011780	hypothetical protein		3693.m00101	150	117612	6	2	TTHERM_00373700			3697.m00168	286	42429	6	5	TTHERM_00190950	actin			TTHERM_01084200	73	86937	1	1	intraflagellar transporter			TTHERM_000963250	46	11212	1	1	hypothetical protein
	3704.m00089	44	179355	4	1	TTHERM_00445990			3713.m00146	115	57701	6	3	TTHERM_00406590	BBC118		3677.m00046	149	39159	2	2	TTHERM_00649060			48.m00205	285	34236	8	5	TTHERM_00430020	RSP9			TTHERM_01276420	73	536029	2	2	dynein heavy chain, outer arm protein			TTHERM_01151600	43	24270	1	1	40S ribosomal protein S8-2
	5.m00611	43	11527	1	1	TTHERM_00075670			268.m00038	114	37665	4	2	TTHERM_01190430	hypothetical protein		3699.m00119	147	67168	2	1	TTHERM_00127260			337.m00009	283	89765	6	5	TTHERM_01345750	DRC1			TTHERM_01129660	71	18238	2	2	60S ribosomal protein L36			TTHERM_00446430	41	105619	1	1	WD domain, G-beta repeat protein
	32.m00295	42	109864	3	1	TTHERM_00324460			3698.m00262	107	87916	2	1	TTHERM_00139700			254.m00025	145	55699	4	3	TTHERM_01146030			3681.m00024	276	67958	5	4	TTHERM_00441960	hypothetical protein			TTHERM_00526450	70	9214	2	2	40S ribosomal protein S30			TTHERM_00859280	41	157567	1	1	kinesin motor catalytic domain protein
	3701.m00174	42	99451	3	2	TTHERM_00220620			5.m00611	104	11527	2	1	TTHERM_00075670			90.m00169	140	13581	3	2	TTHERM_00633360			222.m00042	268	71827	4	3	TTHERM_01080440	HSP70			TTHERM_00348650	70	14766	1	1	dynein light chain roadblock-type 2 protein			TTHERM_00371140	41	271223	1	1	WD domain, G-beta repeat protein
	163.m00045	42	108597	2	1	TTHERM_00918480			162.m00065	101	564064	5	5	TTHERM_00912290	Dyh7		133.m00094	137	14762	2	1	TTHERM_00790790			7.m00462	240	71627	6	5	TTHERM_00105110				TTHERM_00333210	70	45171	2	2	60S ribosomal protein L4			TTHERM_00418580	40	23024	1	1	transcription factor iib protein, putative
	2.m02383	41	67347	1	1	TTHERM_00042700			2.m02145	95	163317	3	1	TTHERM_00037340			3744.m00002	135	17437	3	1	TTHERM_00705050			3690.m00020	268	15910	3	2	TTHERM_00266390				TTHERM_00456720	67	106615	1	1	hypothetical protein			TTHERM_00850590	40	71294	1	1	hypothetical protein
	3690.m00149	41	29609	2	1	TTHERM_00274680			48.m00254	95	185507	4	3	TTHERM_00433480	hypothetical protein		3719.m00028	130	29257	4	3	TTHERM_00476670			3676.m00029	248	27487	5	2	TTHERM_00773350				TTHERM_00624720	67	43236	2	2	granule lattice protein			TTHERM_00924310	39	177577	1	1	hypothetical protein
	336.m00021	40	80481	2	1	TTHERM_01344740			3693.m00050	90	267614	4	1	TTHERM_00371140			256.m00035	129	24270	3	2	TTHERM_01151600			3699.m00119	248	67168	4	2	TTHERM_00127260				TTHERM_01099050	65	32577	1	1	RNA recognition motif protein			TTHERM_00518530	39	149177	1	1	hypothetical protein
	198.m00041	40	146082	2	1	TTHERM_01015870			3676.m00050	89	40369	9	1	TTHERM_00773560			3687.m00148	125	49008	3	3	TTHERM_00317440			3717.m00075	245	27711	5	2	TTHERM_00522630				TTHERM_00434070	65	27928	1	1	ribosomal protein S9 component of cytosolic 80S ribosome and 40S small subunit			TTHERM_00145990	38	66192	1	1	pyruvate kinase complex alpha subunit
	96.m00116	40	158113	1	1	TTHERM_00655490			14.m00453	87	123608	8	2	TTHERM_00185640			268.m00029	122	18291	2	1	TTHERM_01188360			3687.m00124	241	117962	9	6	TTHERM_00317200	adenylate kinase			TTHERM_00476640	63	18180	1	1	60S ribosomal protein L24			TTHERM_00614680	38	45894	1	1	hypothetical protein
	3743.m00002	40	115458	1	1	TTHERM_00836570			3695.m00123	86	43474	5	2	TTHERM_00346500			240.m00039	118	38683	2	1	TTHERM_01113100			152.m00075	240	55253	6	4	TTHERM_00857910	DRC4a			TTHERM_00497880	59	44497	1	1	60S ribosomal protein L3, putative			TTHERM_00122530	38	179934	1	1	cyclic nucleotide-binding domain protein
	3722.m00040	40	9214	1	1	TTHERM_00526450			3694.m00007	85	3318	4	1	TTHERM_00277130			3717.m00075	114	27711	2	1	TTHERM_00522630			3744.m00027	239	26199	5	2	TTHERM_00706300				TTHERM_00160770	58	28708	1	1	tyrosine 3-monooxygenase/tryptophan 5-monooxygenase activation protein, epsilon protein			TTHERM_00327060	38	86027	1	1	hypothetical protein
	54.m00215	39	144552	2	1	TTHERM_00463070			16.m00456	83	43063	4	4	TTHERM_00196150			3690.m00020	114	15910	2	1	TTHERM_00266390			3698.m00005	239	17892	5	3	TTHERM_00131110				TTHERM_00158520	55	81942	2	2	predicted protein			TTHERM_00942750	38	101969	1	1	tubulin-tyrosine ligase family protein
	45.m00162	39	171592	1	1	TTHERM_00414440			52.m00238	78	32756	3	2	TTHERM_00449470	hypothetical protein		3676.m00028	113	33166	5	2	TTHERM_00773340			3675.m00076	238	53537	4	4	TTHERM_00585260				TTHERM_00825370	53	46514	1	1	outer dense fiber protein			TTHERM_001164064	38	59464	1	1	tumor suppressor mitostatin protein
	16.m00377	39	337555	2	1	TTHERM_00194370			23.m00347	73	48167	4	1	TTHERM_00264850			186.m00054	110	13800	2	2	TTHERM_00992760			52.m00303	226	15035	5	3	TTHERM_00454080				TTHERM_00373700	52	119984	1	1	hypothetical protein			TTHERM_01307970	37	99347	1	1	hypothetical protein
	3721.m00078	39	521147	2	1	TTHERM_00565600			76.m00179	73	18109	3	1	TTHERM_00569490			3676.m00027	108	17620	4	2	TTHERM_00773330			3697.m00275	223	61182	3	2	TTHERM_00192030	hypothetical protein			TTHERM_00138500	52	20770	2	1	hypothetical protein			TTHERM_00823720	37	29757	1	1	hypothetical protein
	3714.m00046	39	231237	3	1	TTHERM_00410150			110.m00090	71	236253	3	1	TTHERM_00703410			3684.m00033	104	63870	3	1	TTHERM_00529790			40.m00275	223	39159	6	4	TTHERM_00382330				TTHERM_00218910	52	33571	1	1	sperm-tail PG-rich repeat protein			TTHERM_01204220	36	109885	1	1	transmembrane protein, putative
	5.m00414	39	86098	1	1	TTHERM_00077170			150.m00092	69	93027	3	1	TTHERM_00853010			152.m00108	103	25112	2	2	TTHERM_00859260			119.m00110	220	31376	8	4	TTHERM_00732640				TTHERM_000145119	52	18715	1	1	cation channel family protein			TTHERM_00625950	36	44970	1	1	hypothetical protein
	3719.m00111	38	114650	1	1	TTHERM_00483510			214.m00056	67	129516	5	1	TTHERM_01054350			5.m00557	101	37664	2	2	TTHERM_00079610			256.m00023	216	28859	5	4	TTHERM_01151500				TTHERM_00998940	52	24212	2	2	hypothetical protein			TTHERM_00777270	36	35987	1	1	hypothetical protein
	3714.m00084	38	16875	2	1	TTHERM_00411530			3680.m00141	64	85008	3	1	TTHERM_00487150			19.m00329	101	16150	2	2	TTHERM_00227270			3681.m00116	208	616800	5	4	TTHERM_00442880				TTHERM_00716250	50	12423	1	1	dynein light chain 4, axonemal protein			TTHERM_00561590	36	158393	1	1	ABC transporter C family protein
	88.m00152	38	1334806	2	1	TTHERM_00628580			3675.m00036	64	61086	1	1	TTHERM_00584850			2.m02145	98	163317	2	1	TTHERM_00037340			3710.m00072	206	17082	5	2	TTHERM_00467660				TTHERM_00850590	49	71294	1	1	hypothetical protein			TTHERM_00322930	36	77962	1	1	hypothetical protein
	213.m00081	37	107924	2	2	TTHERM_01053080			133.m00094	64	14762	2	1	TTHERM_00790790			1.m00961	97	27639	3	2	TTHERM_00016060			3700.m00085	205	43020	4	3	TTHERM_00149300				TTHERM_00146410	48	74245	1	1	elongation factor Tu protein			TTHERM_00578640	36	23369	1	1	60S ribosomal protein L13
	22.m00207	37	158296	1	1	TTHERM_00249810			167.m00069	64	154566	3	2	TTHERM_00929540	FAP57-like		267.m00033	96	23134	6	1	TTHERM_01185240			3700.m01683	203	32751	3	1					TTHERM_01326870	47	159647	1	1	cation channel family protein, putative			TTHERM_00433480	36	184340	1	1	WD domain, G-beta repeat protein
	3715.m00136	36	39867	1	1	TTHERM_00498260			3733.m00024	63	23369	1	1	TTHERM_00578640			154.m00075	92	60118	3	3	TTHERM_00864870			3.m01987	200	34142	6	5	TTHERM_00052310				TTHERM_00283180	46	13627	1	1	histone H2B.1			TTHERM_00586710	35	79421	1	1	peroxisomal acyl-CoA oxidase
	132.m00083	36	140342	1	1	TTHERM_00786970			30.m00221	63	156318	3	1	TTHERM_00312240			3702.m00161	92	90186	2	1	TTHERM_00145340			256.m00035	195	24270	4	3	TTHERM_01151600				TTHERM_00299910	46	66366	1	1	hypothetical protein			TTHERM_00394580	35	80274	2	1	eukaryotic aspartyl protease
	3702.m00221	36	130206	1	1	TTHERM_00145950			3723.m00052	63	125107	2	1	TTHERM_00515240			7.m00494	91	62980	1	1	TTHERM_00105450			3693.m00101	191	117612	9	2	TTHERM_00373700				TTHERM_00562810	44	96747	1	1	C2 domain protein			TTHERM_00077240	35	42673	1	1	polyubiquitin
	16.m00456	36	43063	1	1	TTHERM_00196150			3702.m00023	61	74633	4	2	TTHERM_00140960	hypothetical protein		6.m00512	90	85376	4	1	TTHERM_00086890			110.m00090	123	236253	5	2	TTHERM_00703410	UBX domain containing protein			TTHERM_00134940	44	16851	1	1	60S ribosomal protein L23a			TTHERM_00703320	34	370094	1	1	MORN repeat protein, putative
	38.m00202	35	109073	3	1	TTHERM_00361520			3704.m00118	61	43642	2	2	TTHERM_00446290	PACRG		3710.m00101	88	152019	5	1	TTHERM_00467960			144.m00135	182	19843	4	2	TTHERM_00829380				TTHERM_00584850	44	61086	1	1	EF-hand protein			TTHERM_00196150	34	39681	1	1	hypothetical protein
	3711.m00046	35	15774	1	1	TTHERM_00492750			115.m00079	60	45089	2	1	TTHERM_00721150			1.m00739	88	93603	5	1	TTHERM_00009800			3676.m00028	182	33166	4	2	TTHERM_00773340				TTHERM_00859280	43	157567	1	1	kinesin motor catalytic domain protein			TTHERM_00317200	34	119162	1	1	adenylate kinase
	3673.m00059	35	28862	1	1	TTHERM_00716240			5.m00583	59	99038	2	1	TTHERM_00079870			5.m00421	87	42673	3	1	TTHERM_00077240			133.m00094	179	14762	3	1	TTHERM_00790790				TTHERM_000497799	42	62762	1	1	rRNA processing protein (EBP2), putative			TTHERM_00467960	31	155224	1	1	hypothetical protein
	115.m00079	35	45089	2	2	TTHERM_00721150			3701.m00104	59	33571	3	2	TTHERM_00218910	hypothetical protein		3689.m00153	87	51877	2	1	TTHERM_00339810			3720.m00095	176	14187	5	2	TTHERM_00561680				TTHERM_00030290	41	23196	1	1	ankyrin domain protein			TTHERM_01212890	31	111955	1	1	NACHT domain protein
	7.m00462	34	71627	1	1	TTHERM_00105110			3732.m00074	58	21022	2	1	TTHERM_00686150			3715.m00098	86	44497	2	2	TTHERM_00497880			54.m00225	173	575983	8	1	TTHERM_00463170				TTHERM_00518530	41	149177	1	1	hypothetical protein			TTHERM_000841299	31	71727	1	1	calmodulin-domain kinase
	3691.m00081	34	58973	1	1	TTHERM_00300090			6.m00549	58	198263	3	3	TTHERM_00089240	IFT172		3687.m00044	83	35892	2	2	TTHERM_00316290			17.m00461	169	171254	6	5	TTHERM_00214710	FAP57C			TTHERM_001089028	41	178586	1	1	hypothetical protein			TTHERM_00012990	31	158126	1	1	vacuolar sorting protein 9, VPS9 domain protein
	99.m00129	34	169914	1	1	TTHERM_00666350			127.m00078	58	164319	2	1	TTHERM_00770730			3732.m00082	82	29292	3	2	TTHERM_00686230			327.m00018	164	137707	6	1	TTHERM_01326880				TTHERM_00429890	41	42315	1	1	nucleoplasmin protein			TTHERM_00558180	30	128826	1	1	hypothetical protein
	21.m00249	34	141475	2	1	TTHERM_00245220			7.m00288	58	124884	6	1	TTHERM_00095380			3745.m00020	81	584624	2	1	TTHERM_00933080			3687.m00148	162	49008	3	2	TTHERM_00317440				TTHERM_00486600	40	477338	1	1	dynein-1-alpha heavy chain, flagellar inner arm I1 complex protein, putative			TTHERM_000414249	30	62701	1	1	hypothetical protein
	76.m00221	34	118923	1	1	TTHERM_00571890			3702.m00161	57	90186	2	1	TTHERM_00145340			14.m00453	79	123608	5	2	TTHERM_00185640			1.m00739	156	93603	8	1	TTHERM_00009800				TTHERM_00497600	40	18171	1	1	EF-hand pair protein			TTHERM_00077080	30	39930	1	1	carrier protein
	165.m00060	34	59426	1	1	TTHERM_00925340			3701.m00100	56	68084	3	1	TTHERM_00218870			120.m00116	79	81886	1	1	TTHERM_00735340			3676.m00027	155	17620	5	3	TTHERM_00773330				TTHERM_00086890	39	121034	1	1	transmembrane protein, putative			TTHERM_01344730	30	47215	1	1	hypothetical protein
	6.m00529	34	62876	1	1	TTHERM_00088050			2.m02242	55	81192	2	1	TTHERM_00037080			16.m00413	79	90155	5	2	TTHERM_00194730			3.m01998	154	274355	5	3	TTHERM_00045060	IQ calmodulin-binding motif family protein			TTHERM_00499570	39	28539	1	1	parkin co-regulated protein
	203.m00030	33	17523	1	1	TTHERM_01027460			133.m00074	54	35468	2	1	TTHERM_00790590			256.m00023	77	28859	3	3	TTHERM_01151500			213.m00073	152	24581	6	4	TTHERM_01053000				TTHERM_00322930	36	77962	1	1	hypothetical protein
	244.m00026	33	142546	1	1	TTHERM_01123860			3715.m00136	53	39867	2	1	TTHERM_00498260			3701.m00193	77	242493	4	1	TTHERM_00220820			19.m00329	150	16150	3	1	TTHERM_00227270				TTHERM_00895580	36	70403	1	1	LA motif RNA-binding domain protein
	905.m00002	32	53333	2	1	TTHERM_01986400			220.m00038	52	390259	4	1	TTHERM_01076970			16.m00384	76	116699	4	1	TTHERM_00194440			3704.m00118	146	43642	2	1	TTHERM_00446290	PACRG			TTHERM_00649009	35	31106	1	1	hypothetical protein
	3710.m00101	32	152019	1	1	TTHERM_00467960			3677.m00085	51	44989	2	1	TTHERM_00649450			231.m00035	75	26354	2	2	TTHERM_01094890			6.m00508	139	32630	4	2	TTHERM_00086850	TTHERM_00086850			TTHERM_00077110	35	112111	1	1	tetratricopeptide repeat protein
	3735.m00022	32	57477	1	1	TTHERM_00557860			3677.m00089	50	85456	3	1	TTHERM_00649490			144.m00135	75	19843	1	1	TTHERM_00829380			8.m00440	139	32898	3	3	TTHERM_00118610				TTHERM_00933080	35	325566	1	1	EF hand protein
	3712.m00915	32	110922	1	1				132.m00118	49	45653	2	1	TTHERM_00787320			3704.m00089	75	179355	5	1	TTHERM_00445990			91.m00115	131	35579	2	1	TTHERM_00636970				TTHERM_00942750	35	101969	1	1	tubulin-tyrosine ligase family protein
	3690.m00083	32	48327	1	1	TTHERM_00268030			32.m00295	49	109864	4	1	TTHERM_00324460			117.m00087	73	36772	1	1	TTHERM_00724700			3699.m01957	129	40509	2	1					TTHERM_00196150	34	39681	1	1	hypothetical protein
	252.m00026	32	197432	1	1	TTHERM_01142710			3700.m00085	48	43020	1	1	TTHERM_00149300			3744.m00027	70	26199	2	1	TTHERM_00706300			162.m00065	128	564064	4	4	TTHERM_00912290	Dyh7			TTHERM_00317200	33	119162	1	1	adenylate kinase
	312.m00027	32	127510	1	1	TTHERM_01295370			198.m00059	48	29058	1	1	TTHERM_01016050			3720.m00086	70	155325	2	1	TTHERM_00561590			154.m00075	127	60118	3	3	TTHERM_00864870				TTHERM_00149420	33	97692	1	1	hypothetical protein
	3707.m00167	32	41573	1	1	TTHERM_00059390			54.m00215	48	144552	3	1	TTHERM_00463070			5.m00405	68	45971	5	1	TTHERM_00077080			3698.m00088	125	16851	2	2	TTHERM_00134940				TTHERM_000414249	32	62701	1	1	hypothetical protein
	3701.m00107	31	131471	1	1	TTHERM_00218940			1.m00658	48	550334	2	1	TTHERM_00006020			3688.m00039	68	20766	2	2	TTHERM_00285620			52.m00238	124	32756	4	4	TTHERM_00449470	hypothetical protein			TTHERM_00047310	32	57311	1	1	transmembrane protein, putative
	3716.m00090	31	54235	1	1	TTHERM_00502210			3722.m00040	48	9214	1	1	TTHERM_00526450			3709.m00095	67	14002	1	1	TTHERM_00474970			3697.m00091	120	18018	5	3	TTHERM_00189180				TTHERM_00016170	31	15520	1	1	histone H3.4
	23.m00336	31	249462	1	1	TTHERM_00264740			47.m00193	48	133650	2	1	TTHERM_00424640			3718.m00127	66	45834	2	2	TTHERM_00537380			7.m00494	118	62980	3	2	TTHERM_00105450				TTHERM_01068180	31	18132	1	1	60S ribosomal protein L37
	276.m00023	31	269346	1	1	TTHERM_01212890			239.m00028	47	172300	2	1	TTHERM_01109790			3677.m00085	66	44989	3	1	TTHERM_00649450			3682.m00028	117	17775	2	2	TTHERM_00823670				TTHERM_01212890	31	111955	1	1	NACHT domain protein
	248.m00033	31	79572	1	1	TTHERM_01132860			16.m00267	47	78045	2	1	TTHERM_00193280			16.m00267	65	78045	3	1	TTHERM_00193280			152.m00108	117	25112	2	2	TTHERM_00859260				TTHERM_00145990	31	66192	1	1	pyruvate kinase complex alpha subunit
	133.m00110	31	80978	1	1	TTHERM_00790950			3679.m00150	46	286171	3	1	TTHERM_00421210			54.m00225	63	575983	2	1	TTHERM_00463170			3687.m00044	115	35892	3	2	TTHERM_00316290				TTHERM_000690080	31	66789	1	1	Serine/Threonine kinase domain protein
	3697.m00037	31	54745	1	1	TTHERM_00188640			1.m00688	45	98855	3	1	TTHERM_00006320			3732.m00074	63	21022	1	1	TTHERM_00686150			3698.m00243	111	23672	7	1	TTHERM_00138500				TTHERM_000841299	30	71727	1	1	calmodulin-domain kinase
	3699.m00033	31	56802	1	1	TTHERM_00125400			88.m00151	44	60278	2	1	TTHERM_00628570			99.m00148	62	20908	2	1	TTHERM_00666540			3720.m00086	108	155325	3	1	TTHERM_00561590				TTHERM_00924310	30	177577	1	1	hypothetical protein
	202.m00053	31	242995	1	1	TTHERM_01026310			92.m00130	44	199186	1	1	TTHERM_00641200			3692.m00187	62	15054	1	1	TTHERM_00297140			240.m00039	104	38683	2	1	TTHERM_01113100
	3686.m00117	30	77876	1	1	TTHERM_00471620			3728.m00052	43	66221	2	1	TTHERM_00539000			52.m00304	62	209916	3	1	TTHERM_00454090			16.m00267	104	78045	6	1	TTHERM_00193280
	3703.m00007	30	312409	1	1	TTHERM_00347980			336.m00021	43	80481	2	1	TTHERM_01344740			16.m00414	61	622063	3	2	TTHERM_00194740			17.m00411	103	15599	3	1	TTHERM_00208270
	117.m00163	30	61275	1	1	TTHERM_00726460			3704.m00089	43	179355	3	1	TTHERM_00445990			6.m00529	61	62876	1	1	TTHERM_00088050			3702.m00161	102	90186	2	1	TTHERM_00145340
	271.m00036	30	67774	1	1	TTHERM_01197050			16.m00377	42	337555	2	1	TTHERM_00194370			3704.m00116	60	11482	1	1	TTHERM_00446280			3700.m00118	101	14259	2	1	TTHERM_00149630
	3738.m00010	30	221079	1	1	TTHERM_00780520			3686.m00117	42	77876	1	1	TTHERM_00471620			47.m00193	60	133650	2	1	TTHERM_00424640			2.m02347	101	38054	3	2	TTHERM_00030190
	3735.m00053	30	130977	1	1	TTHERM_00558180			3693.m00011	41	32216	1	1	TTHERM_00370750			205.m00065	60	314375	3	1	TTHERM_01034400			3707.m00237	99	24698	1	1	TTHERM_00068120
									13.m00537	41	81942	1	1	TTHERM_00158520			3698.m00217	58	133074	3	1	TTHERM_00138240			3734.m00020	97	39055	2	2	TTHERM_00681790	hypothetical protein
									3711.m00046	41	15774	2	2	TTHERM_00492750			276.m00023	58	269346	5	1	TTHERM_01212890			3695.m00123	97	43474	2	2	TTHERM_00346500	Ubiquitin family protein
									3.m01928	40	59038	2	1	TTHERM_00049060			2.m02347	58	38054	1	1	TTHERM_00030190			3710.m00101	97	152019	6	1	TTHERM_00467960
									22.m00298	40	99113	2	1	TTHERM_00255680			3722.m00040	58	9214	1	1	TTHERM_00526450			6.m00512	93	85376	4	1	TTHERM_00086890
									198.m00041	39	146082	2	1	TTHERM_01015870			239.m00028	58	172300	3	1	TTHERM_01109790			3744.m00002	92	17437	2	1	TTHERM_00705050
									3723.m00059	39	86727	3	1	TTHERM_00516310			1.m00658	57	550334	4	1	TTHERM_00006020			198.m00041	91	146082	5	1	TTHERM_01015870
									3707.m00154	39	65977	2	1	TTHERM_00059260			32.m00295	57	109864	3	1	TTHERM_00324460			181.m00060	90	28971	3	2	TTHERM_00974270	hypothetical protein
									48.m00284	39	478813	2	2	TTHERM_00433800	Dyh15		271.m00036	57	67774	3	1	TTHERM_01197050			1.m00688	90	98855	8	1	TTHERM_00006320
									6.m00440	39	15348	1	1	TTHERM_00085180			198.m00041	56	146082	2	1	TTHERM_01015870			3703.m00077	89	37532	3	2	TTHERM_00348390	hypothetical protein
									110.m00118	39	63198	1	1	TTHERM_00703690			3677.m00089	56	85456	3	1	TTHERM_00649490			470.m00007	89	46035	2	1	TTHERM_01565130
									3714.m00046	39	231237	1	1	TTHERM_00410150			235.m00033	56	505883	4	3	TTHERM_01104900			99.m00148	88	20908	3	2	TTHERM_00666540
									8.m00533	38	191687	1	1	TTHERM_00123570			3737.m00022	40	510437	2	2	TTHERM_00688470	Dyh6		14.m00453	85	123608	4	2	TTHERM_00185640
									14.m00260	38	69019	2	1	TTHERM_00162890			3721.m00078	37	521147	2	2	TTHERM_00565600			231.m00035	83	26354	2	1	TTHERM_01094890
									206.m00055	36	130384	2	1	TTHERM_01035710			3679.m00033	56	62310	1	1	TTHERM_00420030			2.m02145	82	163317	2	1	TTHERM_00037340
									239.m00042	36	39759	2	1	TTHERM_01109930			6.m00421	53	276937	5	2	TTHERM_00084990			1.m00658	82	550334	6	1	TTHERM_00006020
									48.m00205	36	34236	1	1	TTHERM_00430020			279.m00027	53	61040	3	1	TTHERM_01220380			3745.m00020	81	584624	2	1	TTHERM_00933080
									221.m00065	35	33616	1	1	TTHERM_01079300			3681.m00116	53	616800	1	1	TTHERM_00442880			3732.m00074	81	21022	1	1	TTHERM_00686150
									119.m00127	35	389149	1	1	TTHERM_00732810			3698.m00115	52	36258	1	1	TTHERM_00136220			3700.m00234	79	96827	3	2	TTHERM_00151820	ATPase, AAA family protein
									13.m00287	35	57750	1	1	TTHERM_00155380			251.m00034	52	81880	2	1	TTHERM_01141490			5.m00583	79	99038	2	1	TTHERM_00079870
									3698.m00217	35	133074	2	1	TTHERM_00138240			3717.m00093	52	28686	1	1	TTHERM_00522810			3689.m00153	79	51877	3	1	TTHERM_00339810
									3725.m00002	35	45894	2	1	TTHERM_00614680			214.m00056	51	129516	2	1	TTHERM_01054350			3714.m00084	78	16875	5	1	TTHERM_00411530
									3743.m00015	34	96393	1	1	TTHERM_00836700			1.m00993	51	195136	1	1	TTHERM_00016390			3733.m00024	78	23369	2	1	TTHERM_00578640
									3729.m00034	34	145396	2	1	TTHERM_00545790			5.m00368	50	174160	1	1	TTHERM_00075720			3714.m00058	78	34133	4	2	TTHERM_00410270	MaoC like domain containing protein
									16.m00394	34	145759	1	1	TTHERM_00194540			3709.m00002	50	51980	2	2	TTHERM_00473020			16.m00407	78	54501	3	1	TTHERM_00194670
									3720.m00086	34	155325	1	1	TTHERM_00561590			42.m00221	49	13060	1	1	TTHERM_00391600			3.m01762	77	50285	1	1	TTHERM_00046480
									203.m00030	34	17523	1	1	TTHERM_01027460			3.m01702	49	93915	4	1	TTHERM_00046530			3738.m00001	76	185101	2	2	TTHERM_00780430	hypothetical protein
									7.m00312	33	61583	1	1	TTHERM_00095640			3693.m00050	49	267614	1	1	TTHERM_00371140			298.m00024	76	117056	2	2	TTHERM_01262850	FAP251
									1.m00743	33	46748	1	1	TTHERM_00009840			3694.m00050	49	122434	2	1	TTHERM_00277580			150.m00092	76	93027	2	1	TTHERM_00853010
									3675.m00093	33	196824	1	1	TTHERM_00585430			13.m00481	49	250235	3	1	TTHERM_00161300			3677.m00085	76	44989	4	1	TTHERM_00649450
									305.m00013	33	13000	1	1	TTHERM_01277460			200.m00056	48	91682	3	1	TTHERM_01020760			3729.m00094	75	23862	2	2	TTHERM_00549500	EF hand family protein
									3698.m00198	33	59797	1	1	TTHERM_00138050			88.m00087	48	44970	1	1	TTHERM_00625950	DRC9		40.m00199	73	26597	3	1	TTHERM_00378600
									302.m00016	33	160023	1	1	TTHERM_01269140			3697.m00091	48	18018	1	1	TTHERM_00189180			186.m00054	73	13800	2	2	TTHERM_00992760
									5.m00598	33	101733	1	1	TTHERM_00080020			3699.m00033	47	56802	2	1	TTHERM_00125400			16.m00384	71	116699	3	1	TTHERM_00194440
									3681.m00088	33	25061	1	1	TTHERM_00442600			3716.m00107	47	57970	2	2	TTHERM_00502380			279.m00026	71	40950	1	1	TTHERM_01220370
									3735.m00022	33	57477	1	1	TTHERM_00557860			3.m01926	47	35330	2	1	TTHERM_00046320			5.m00405	71	45971	5	1	TTHERM_00077080
									172.m00057	33	38466	1	1	TTHERM_00942720			3729.m00034	47	145396	3	1	TTHERM_00545790			3684.m00030	70	24389	1	1	TTHERM_00529760
									3701.m00214	33	60141	2	1	TTHERM_00221030			3699.m00053	46	135310	3	1	TTHERM_00125600			3701.m00104	69	33571	1	1	TTHERM_00218910	hypothetical protein
									3707.m00058	33	298844	1	1	TTHERM_00058290			95.m00102	46	329618	3	1	TTHERM_00653690			3707.m00167	68	41573	6	2	TTHERM_00059390
									3694.m00136	33	29220	2	1	TTHERM_00283500			3687.m00034	46	320704	3	1	TTHERM_00316190			172.m00085	67	13047	1	1	TTHERM_00943010
									3702.m00221	32	130206	1	1	TTHERM_00145950			72.m00143	45	37072	1	1	TTHERM_00551160			3713.m00146	65	57701	1	1	TTHERM_00406590	BBC118
									3691.m00029	32	236817	1	1	TTHERM_00298490			3698.m00243	45	23672	2	1	TTHERM_00138500			48.m00308	65	15871	2	1	TTHERM_00434040
									88.m00152	32	1334806	1	1	TTHERM_00628580			3733.m00024	45	23369	1	1	TTHERM_00578640			3688.m00039	64	20766	2	1	TTHERM_00285620
									198.m00066	32	52100	1	1	TTHERM_01016120			1.m00854	45	147354	2	1	TTHERM_00012990			268.m00029	64	18291	1	1	TTHERM_01188360
									21.m00343	32	136997	1	1	TTHERM_00247170			3689.m00095	45	88697	2	1	TTHERM_00338210			3681.m00095	63	178322	2	1	TTHERM_00442670
									1.m00739	31	93603	1	1	TTHERM_00009800			172.m00060	45	83367	1	1	TTHERM_00942750			267.m00033	63	23134	3	1	TTHERM_01185240
									3734.m00020	31	39055	1	1	TTHERM_00681790			3714.m00084	45	16875	2	1	TTHERM_00411530			3715.m00037	63	110327	2	2	TTHERM_00497260	TPR Domain containing protein
									23.m00335	31	84521	1	1	TTHERM_00264730			16.m00478	44	62092	1	1	TTHERM_00196370			3704.m00116	63	11482	1	1	TTHERM_00446280
									3710.m00101	31	152019	1	1	TTHERM_00467960			60.m00134	44	25631	1	1	TTHERM_00488340			3698.m00217	62	133074	4	1	TTHERM_00138240
									3698.m00105	31	21719	1	1	TTHERM_00136120			2.m02033	44	17930	1	1	TTHERM_00028740			120.m00116	62	81886	1	1	TTHERM_00735340
									199.m00046	31	9353	1	1	TTHERM_01018350			3730.m00039	44	247013	1	1	TTHERM_00678280			3719.m00028	62	29257	2	2	TTHERM_00476670
									251.m00034	30	81880	1	1	TTHERM_01141490			112.m00087	43	200446	2	1	TTHERM_00711830			154.m00110	60	45663	6	1	TTHERM_00865220
									92.m00103	30	301553	1	1	TTHERM_00639920			6.m00539	43	209810	3	1	TTHERM_00088150			3709.m00095	60	14002	1	1	TTHERM_00474970
									38.m00202	30	109073	1	1	TTHERM_00361520			1.m00699	43	134116	2	1	TTHERM_00006430			3736.m00006	60	18624	1	1	TTHERM_00660180
																	13.m00392	43	155358	3	1	TTHERM_00158430			3706.m00097	60	62098	1	1	TTHERM_00239290
																	3700.m00193	43	83014	2	1	TTHERM_00151380			13.m00481	59	250235	2	1	TTHERM_00161300
																	3711.m00060	43	10127	4	1	TTHERM_00492890			3716.m00107	59	57970	2	2	TTHERM_00502380
																	3.m01983	42	399956	1	1	TTHERM_00051860			3698.m00262	59	87916	1	1	TTHERM_00139700
																	239.m00049	41	18235	1	1	TTHERM_01109770			3732.m00082	58	29292	1	1	TTHERM_00686230
																	3718.m00119	41	44102	1	1	TTHERM_00537300			3.m01838	58	52692	1	1	TTHERM_00043870
																	3739.m00020	41	70719	2	1	TTHERM_00727680			251.m00034	57	81880	4	1	TTHERM_01141490
																	336.m00021	41	80481	2	1	TTHERM_01344740			17.m00398	57	17751	1	1	TTHERM_00205170
																	3707.m00167	41	41573	2	2	TTHERM_00059390			17.m00256	57	128469	1	1	TTHERM_00197810
																	3699.m01950	40	152769	2	1				1.m00842	56	25191	1	1	TTHERM_00011880
																	327.m00018	40	137707	1	1	TTHERM_01326880			144.m00099	56	71060	2	1	TTHERM_00831550
																	2.m02440	40	198804	2	1	TTHERM_00037290			186.m00051	56	66012	1	1	TTHERM_00992730
																	3742.m00037	39	53186	2	1	TTHERM_00756090			3686.m00084	55	38379	2	2	TTHERM_00471260	DnaJ
																	3733.m00076	38	194786	2	1	TTHERM_00579160			32.m00301	55	361050	3	1	TTHERM_00324520
																	3725.m00002	38	45894	1	1	TTHERM_00614680			22.m00269	55	68006	2	1	TTHERM_00252420
																	198.m00066	38	52100	2	1	TTHERM_01016120			60.m00134	55	25631	1	1	TTHERM_00488340
																	3741.m00012	38	156392	2	1	TTHERM_00841290			3734.m00033	55	8014	1	1	TTHERM_00682930
																	3695.m00081	38	147865	1	1	TTHERM_00344080			364.m00011	55	55181	1	1	TTHERM_01396400
																	3675.m00090	38	201382	1	1	TTHERM_00585400			5.m00368	53	174160	1	1	TTHERM_00075720
																	3690.m00155	38	204620	1	1	TTHERM_00275740			54.m00215	53	144552	3	1	TTHERM_00463070
																	21.m00270	38	203712	1	1	TTHERM_00245440			3695.m00081	53	147865	2	1	TTHERM_00344080
																	3691.m00067	37	160079	3	1	TTHERM_00299950			200.m00056	53	91682	3	1	TTHERM_01020760
																	3719.m00025	37	18180	1	1	TTHERM_00476640			3707.m00002	53	89506	2	1	TTHERM_00053740
																	3689.m00022	37	110062	2	1	TTHERM_00334420			3704.m00089	52	179355	3	1	TTHERM_00445990
																	3737.m00030	37	93595	2	1	TTHERM_00688550			60.m00194	52	66284	1	1	TTHERM_00490920
																	23.m00266	37	96609	2	1	TTHERM_00263050			336.m00021	52	80481	3	1	TTHERM_01344740
																	3681.m00002	37	74291	1	1	TTHERM_00441710			92.m01213	52	17323	1	1
																	117.m00116	36	73729	1	1	TTHERM_00725980			127.m00078	52	164319	2	1	TTHERM_00770730
																	3719.m00093	36	24147	2	1	TTHERM_00481330			3677.m00089	51	85456	3	1	TTHERM_00649490
																	82.m00130	36	114533	2	1	TTHERM_00592870			77.m00237	51	43868	1	1	TTHERM_00577380	hypothetical protein
																	3698.m00133	36	257658	1	1	TTHERM_00136400			3729.m00034	51	145396	5	1	TTHERM_00545790
																	3700.m00004	36	128120	2	1	TTHERM_00147490			3.m01702	50	93915	4	1	TTHERM_00046530
																	38.m00266	36	297329	2	1	TTHERM_00363150			189.m00051	50	24212	1	1	TTHERM_00998940
																	48.m00210	35	38321	1	1	TTHERM_00430070			3692.m00009	50	110414	1	1	TTHERM_00293350
																	40.m00239	35	132950	1	1	TTHERM_00379000			3739.m00020	50	70719	3	1	TTHERM_00727680
																	3702.m00210	35	110211	2	1	TTHERM_00145830			294.m00029	50	270495	2	1	TTHERM_01253430
																	3675.m00063	35	190973	1	1	TTHERM_00585130			82.m00130	49	114533	5	1	TTHERM_00592870
																	3.m01662	35	150495	2	1	TTHERM_00050610			3675.m00036	49	61086	5	2	TTHERM_00584850	EF-hand protein
																	3709.m00104	34	125454	1	1	TTHERM_00475060			3709.m00104	49	125454	6	1	TTHERM_00475060
																	3717.m00041	34	77025	1	1	TTHERM_00522290			3728.m00052	49	66221	2	1	TTHERM_00539000
																	42.m00253	34	123070	1	1	TTHERM_00392910			1.m00854	49	147354	2	1	TTHERM_00012990
																	3696.m00096	34	16835	1	1	TTHERM_00310120			3694.m00050	48	122434	2	1	TTHERM_00277580
																	3681.m00049	34	108797	1	1	TTHERM_00442210			45.m00241	48	111549	1	1	TTHERM_00418270
																	22.m00316	34	157935	1	1	TTHERM_00256850			8.m00347	47	79057	1	1	TTHERM_00112730
																	220.m00027	34	179017	1	1	TTHERM_01076860			274.m00035	46	65353	1	1	TTHERM_01207650
																	32.m00256	34	74866	2	1	TTHERM_00322930			3717.m00041	46	77025	3	1	TTHERM_00522290
																	3679.m00118	34	133636	2	1	TTHERM_00420880			214.m00056	46	129516	2	1	TTHERM_01054350
																	1.m00661	34	1037446	2	1	TTHERM_00006050			3719.m00025	45	18180	2	2	TTHERM_00476640
																	3.m01944	33	123653	1	1	TTHERM_00046690			76.m00174	45	217219	2	1	TTHERM_00569440
																	76.m00201	33	191449	1	1	TTHERM_00571690			40.m00239	45	132950	1	1	TTHERM_00379000
																	3742.m00020	33	353847	1	1	TTHERM_00755920			276.m00023	45	269346	3	1	TTHERM_01212890
																	5.m00586	33	27863	1	1	TTHERM_00079900			72.m00143	45	37072	1	1	TTHERM_00551160
																	3706.m00122	33	123082	1	1	TTHERM_00241540			6.m00366	45	42079	1	1	TTHERM_00083450
																	356.m00012	33	64525	1	1	TTHERM_01379970			178.m00064	44	17013	1	1	TTHERM_00961950
																	244.m00041	32	35153	1	1	TTHERM_01124010			3691.m00067	44	160079	4	1	TTHERM_00299950
																	3701.m00140	32	54204	1	1	TTHERM_00219270			3711.m00060	43	10127	4	1	TTHERM_00492890
																	3702.m00081	32	74524	1	1	TTHERM_00143540			3699.m00053	43	135310	4	1	TTHERM_00125600
																	156.m00087	32	53548	1	1	TTHERM_00877070			3701.m00019	43	279776	2	1	TTHERM_00216060
																	132.m00083	32	140342	1	1	TTHERM_00786970			95.m00147	43	37218	2	1	TTHERM_00654140
																	3708.m00019	32	125308	1	1	TTHERM_00437410			3725.m00038	42	70036	1	1	TTHERM_00616050
																	208.m00049	32	217810	1	1	TTHERM_01043230			1.m01059	42	25679	1	1	TTHERM_00023980
																	237.m00043	32	112191	1	1	TTHERM_01107370			242.m00034	42	56022	3	1	TTHERM_01119480
																	149.m00064	32	170316	1	1	TTHERM_00849370			2.m02440	42	198804	2	1	TTHERM_00037290
																	3673.m00059	32	28862	1	1	TTHERM_00716240			3693.m00050	42	267614	1	1	TTHERM_00371140
																	3686.m00109	32	112776	1	1	TTHERM_00471520			254.m00025	41	55699	1	1	TTHERM_01146030
																	3697.m00021	32	32349	1	1	TTHERM_00188480			3693.m00011	41	32216	1	1	TTHERM_00370750
																	38.m00202	32	109073	1	1	TTHERM_00361520			87.m00153	41	79841	1	1	TTHERM_00622860
																	160.m00088	32	44450	1	1	TTHERM_00899460			239.m00049	41	18235	1	1	TTHERM_01109770
																	108.m00145	32	20565	1	1	TTHERM_00696960			3690.m00149	41	29609	1	1	TTHERM_00274680
																	95.m00081	32	981316	1	1	TTHERM_00650510			47.m00191	41	128647	3	1	TTHERM_00424620
																	140.m00053	32	211912	1	1	TTHERM_00821780			3731.m00038	41	73354	3	1	TTHERM_00670430
																	3693.m00106	32	37997	1	1	TTHERM_00373760			3684.m00001	40	151688	2	1	TTHERM_00529470
																	1.m01053	32	95237	1	1	TTHERM_00023920			1.m00828	40	193139	1	1	TTHERM_00011740
																	3676.m00052	32	12144	1	1	TTHERM_00773580			3725.m00002	40	45894	1	1	TTHERM_00614680
																	16.m00330	32	198957	1	1	TTHERM_00193900			3714.m00046	40	231237	2	1	TTHERM_00410150
																	293.m00023	32	80748	1	1	TTHERM_01251240			17.m00254	40	60537	1	1	TTHERM_00197790
																	14.m00269	31	136947	2	1	TTHERM_00164960			244.m00026	40	142546	3	1	TTHERM_01123860
																	2.m02046	31	210595	1	1	TTHERM_00030240			3687.m00087	40	106029	1	1	TTHERM_00316830
																	3701.m00063	31	156685	1	1	TTHERM_00218500			13.m00343	40	55690	1	1	TTHERM_00157940
																	3689.m00006	31	152192	1	1	TTHERM_00334260			3716.m00015	40	141096	1	1	TTHERM_00499400
																	3689.m00100	31	49508	1	1	TTHERM_00338260			41.m00309	39	103930	1	1	TTHERM_00390060
																	3702.m00233	31	55365	1	1	TTHERM_00146070			3697.m00037	39	54745	2	1	TTHERM_00188640
																	3721.m00026	31	22495	1	1	TTHERM_00564080			163.m00045	39	108597	1	1	TTHERM_00918480
																	3680.m00071	31	52979	1	1	TTHERM_00486450			3707.m00248	39	143047	1	1	TTHERM_00069230
																	200.m00051	31	102933	1	1	TTHERM_01020710			3681.m00002	38	74291	2	1	TTHERM_00441710
																	3699.m01957	30	40509	1	1				3733.m00076	38	194786	2	1	TTHERM_00579160
																	79.m00125	30	194709	1	1	TTHERM_00581730			3711.m00055	38	62514	1	1	TTHERM_00492840
																	307.m00033	30	85947	1	1	TTHERM_01284820			21.m00249	38	141475	1	1	TTHERM_00245220
																	16.m00502	30	99609	1	1	TTHERM_00196610			32.m00256	38	74866	4	1	TTHERM_00322930
																	134.m00090	30	52961	1	1	TTHERM_00794110			260.m00017	38	157994	1	1	TTHERM_01164060
																	119.m00101	30	98039	1	1	TTHERM_00732550			3702.m00210	38	110211	1	1	TTHERM_00145830
																									154.m00077	38	119983	1	1	TTHERM_00864890
																									48.m00247	38	60939	1	1	TTHERM_00433410
																									22.m00249	38	811666	1	1	TTHERM_00251230
																									7.m00423	38	71624	1	1	TTHERM_00102740
																									117.m00116	37	73729	1	1	TTHERM_00725980
																									5.m00557	37	37664	1	1	TTHERM_00079610
																									3706.m00186	37	309098	2	2	TTHERM_00242210	hypothetical protein
																									3706.m00122	37	123082	1	1	TTHERM_00241540
																									239.m00028	37	172300	1	1	TTHERM_01109790
																									3709.m00087	37	381777	1	1	TTHERM_00474890
																									200.m00051	37	102933	2	1	TTHERM_01020710
																									220.m00027	37	179017	1	1	TTHERM_01076860
																									3699.m00033	37	56802	1	1	TTHERM_00125400
																									108.m00145	37	20565	2	1	TTHERM_00696960
																									13.m00429	37	150945	1	1	TTHERM_00160780
																									3707.m00126	36	46284	1	1	TTHERM_00058970
																									211.m00046	36	68726	1	1	TTHERM_01049200
																									32.m00295	36	109864	1	1	TTHERM_00324460
																									3689.m00101	36	105374	2	1	TTHERM_00338270
																									3671.m00070	36	234138	1	1	TTHERM_00723610
																									38.m00202	35	109073	2	1	TTHERM_00361520
																									6.m00539	35	209810	2	1	TTHERM_00088150
																									132.m00083	35	140342	2	1	TTHERM_00786970
																									3719.m00051	35	210672	1	1	TTHERM_00476910
																									95.m00102	35	329618	3	1	TTHERM_00653690
																									6.m00377	35	51568	1	1	TTHERM_00083560
																									3700.m00004	35	128120	2	1	TTHERM_00147490
																									7.m00482	35	7702	1	1	TTHERM_00105330
																									3706.m00041	35	62629	2	1	TTHERM_00237660
																									3715.m00132	35	262654	1	1	TTHERM_00498220
																									3685.m00085	35	92582	2	1	TTHERM_00600610
																									3717.m00057	35	185172	1	1	TTHERM_00522450
																									3672.m00008	34	81047	1	1	TTHERM_00760260
																									3679.m00070	34	194780	1	1	TTHERM_00420400
																									3725.m00101	34	18079	1	1	TTHERM_00616680
																									23.m00314	34	93377	1	1	TTHERM_00263530
																									3732.m00049	34	148326	1	1	TTHERM_00685900
																									115.m00117	34	26041	1	1	TTHERM_00721530
																									2.m02053	34	782982	1	1	TTHERM_00039110
																									271.m00036	34	67774	1	1	TTHERM_01197050
																									3698.m00209	33	312960	2	2	TTHERM_00138160	hypothetical protein
																									3702.m00224	33	170048	1	1	TTHERM_00145980
																									3699.m01950	33	152769	1	1
																									3737.m00075	33	100530	1	1	TTHERM_00690000
																									5.m00586	33	27863	1	1	TTHERM_00079900
																									3.m01648	33	70716	1	1	TTHERM_00046070
																									3680.m00057	33	29142	1	1	TTHERM_00486310
																									1.m00661	33	1037446	2	1	TTHERM_00006050
																									200.m00048	33	45602	1	1	TTHERM_01020680
																									124.m00119	33	184448	1	1	TTHERM_00759040
																									76.m00201	33	191449	2	1	TTHERM_00571690
																									3695.m00012	33	135149	1	1	TTHERM_00343370
																									119.m00129	33	209117	1	1	TTHERM_00732830
																									247.m00033	32	107151	1	1	TTHERM_01128580
																									6.m00527	32	66258	1	1	TTHERM_00088030
																									1.m00633	32	268515	1	1	TTHERM_00002770
																									3675.m00093	32	196824	1	1	TTHERM_00585430
																									312.m00026	32	203214	1	1	TTHERM_01295360
																									5.m00598	32	101733	1	1	TTHERM_00080020
																									3701.m00193	32	242493	1	1	TTHERM_00220820
																									3739.m00031	32	71281	1	1	TTHERM_00727790
																									233.m00034	32	89449	1	1	TTHERM_01100330
																									3687.m00034	32	320704	1	1	TTHERM_00316190
																									1.m00699	32	134116	1	1	TTHERM_00006430
																									3716.m00083	32	54438	1	1	TTHERM_00502140
																									112.m00087	32	200446	2	1	TTHERM_00711830
																									3686.m00140	32	25074	1	1	TTHERM_00471850	hypothetical protein
																									3.m01983	32	399956	1	1	TTHERM_00051860
																									3712.m00019	32	257338	1	1	TTHERM_00455270
																									7.m00288	31	124884	1	1	TTHERM_00095380
																									3.m01769	31	514277	1	1	TTHERM_00047130
																									8.m00475	31	607446	1	1	TTHERM_00121010
																									2.m02046	31	210595	1	1	TTHERM_00030240
																									233.m00037	31	82839	1	1	TTHERM_01100360
																									200.m00059	31	12335	1	1	TTHERM_01020790
																									3700.m01689	31	19451	1	1
																									273.m00018	31	127604	1	1	TTHERM_01205230
																									14.m00260	31	69019	1	1	TTHERM_00162890
																									209.m00061	31	105466	1	1	TTHERM_01044750
																									3684.m00127	31	218400	1	1	TTHERM_00530790
																									3711.m00047	31	25210	1	1	TTHERM_00492760
																									220.m00038	31	390259	1	1	TTHERM_01076970
																									238.m00034	31	59383	1	1	TTHERM_01108530
																									3703.m00140	31	157743	1	1	TTHERM_00349020
																									114.m00093	31	154298	1	1	TTHERM_00717620
																									1.m00826	31	60130	1	1	TTHERM_00011720
																									675.m00006	31	15877	1	1	TTHERM_01804870
																									3728.m00048	31	37741	1	1	TTHERM_00538960
																									3707.m00154	31	65977	1	1	TTHERM_00059260
																									1.m00768	31	205477	1	1	TTHERM_00011140
																									2.m02165	31	451975	1	1	TTHERM_00028560
																									3701.m00214	31	60141	2	1	TTHERM_00221030
																									3729.m00074	31	19139	1	1	TTHERM_00548290
																									23.m00356	30	34558	1	1	TTHERM_00264940
																									3687.m00095	30	117994	1	1	TTHERM_00316910
																									14.m00391	30	171760	1	1	TTHERM_00181060
																									3709.m00927	30	17949	1	1
																									3675.m00014	30	67241	1	1	TTHERM_00584620
																									3725.m00004	30	44890	1	1	TTHERM_00614700
																									16.m00455	30	127599	1	1	TTHERM_00196140
																									21.m00270	30	203712	1	1	TTHERM_00245440
																									3680.m00860	30	125473	1	1
																									165.m00060	30	59426	1	1	TTHERM_00925340
																									3712.m00092	30	142357	1	1	TTHERM_00457000
																									3702.m00197	30	182031	1	1	TTHERM_00145700
																									3744.m00053	30	81771	1	1	TTHERM_00709570
																									3700.m00193	30	83014	1	1	TTHERM_00151380
																									1.m01042	30	138017	1	1	TTHERM_00022820
																									3683.m00037	30	185734	1	1	TTHERM_00825430
