# Supplementary material for: Ccdc113/Ccdc96 complex, a novel regulator of ciliary beating that connects radial spoke 3 to dynein g and the nexin link
Source: PLoS Genet. 2021 Mar 4;17(3):e1009388. doi: 10.1371/journal.pgen.1009388 (PMC7987202; doi:10.1371/journal.pgen.1009388)
Supplement: S7 Table — Proteins identified by only one peptide were not analyzed. Note that, besides Ccdc113, Ccdc96 was identified by the highest number of peptides. (XLSX) [file pgen.1009388.s016.xlsx]

## Sheet: Arkusz1
	CCDC113-3HA native - IP
	Accession	Score	Mass	Matches	Sequences	Description
	3703.m00089	6293	50052	114	32	TTHERM_00348510	BTU1
	3735.m00096	5414	50069	112	32	TTHERM_00558620	ATU1
	30.m00277	3462	42826	81	36	TTHERM_00312810	CCDC113
	3684.m00019	2506	94572	67	37	TTHERM_00529650	CCDC96
	6.m00484	44	111820	2	2	TTHERM_00085620	Kin5 (kinesin II type)
	87.m00240	819	44205	19	12	TTHERM_00624720	GRL4 (granule protein, contamination)
	96.m00145	711	48729	17	10	TTHERM_00655820	translation elongation factor EF-1 (also in control)
	3717.m00072	571	44574	7	4	TTHERM_00522600	GRL7 (granule protein, contamination)
	3722.m00106	554	47936	10	8	TTHERM_00527180	GRL1 (granule protein, contamination)
	19.m00382	528	50287	11	10	TTHERM_00227800	adenylate kinase
	3675.m00076	341	53570	6	6	TTHERM_00585260	ATP synthase beta chain
	191.m00066	321	49940	9	6	TTHERM_01002860	CCF3 (granule protein)
	76.m00218	309	60032	6	6	TTHERM_00571860	ATP synthase F1
	3675.m00036	298	61141	7	6	TTHERM_00584850	EF-hand protein, RIB72 homolog
	3697.m00168	298	42528	8	7	TTHERM_00190950	actin
	13.m00343	256	55789	6	5	TTHERM_00157940
	191.m00067	256	49751	5	5	TTHERM_01002870	CCF4 (granule protein)
	13.m00287	249	57838	6	5	TTHERM_00155380	BBC57, EF-hand protein, FAP161
	3684.m00040	232	55603	3	3	TTHERM_00529860	Vacuolar Membrane Atpase
	40.m00228	218	42336	4	3	TTHERM_00378890	GRL5 (granule protein, contamination)
	3.m01762	196	50329	3	3	TTHERM_00046480	ENOlase 2
	3687.m00097	194	48908	5	4	TTHERM_00316930	FAP253
	3693.m00086	188	234629	6	6	TTHERM_00372530	V-type ATPase 116kDa subunit
	3713.m00146	184	57757	3	3	TTHERM_00406590	BBC118
	3718.m00127	181	45878	4	3	TTHERM_00537380	hypothetical protein
	3701.m00148	147	55926	3	3	TTHERM_00219350	BBC52, FAP161
	108.m00121	121	47021	1	1	TTHERM_00695730
	84.m00113	121	43223	2	2	TTHERM_00606960	SerH surface antigen
	3.m01671	120	50202	2	2	TTHERM_00047680	subunit of axonemal inner dynein
	48.m00304	120	55814	1	1	TTHERM_00434000
	3.m01928	119	59137	19	2	TTHERM_00049060	hypothetical protein
	127.m00072	117	92873	1	1	TTHERM_00770670
	3702.m00096	116	73072	2	2	TTHERM_00143690	BBC73, RIB72
	159.m00072	114	55476	2	2	TTHERM_00895820	hypothetical protein
	154.m00075	114	60218	2	2	TTHERM_00864870	hypothetical protein
	3680.m00094	113	46171	2	2	TTHERM_00486680	Membrane Occupation and Recognition Nexus protein N-terminal
	269.m00022	105	55849	2	2	TTHERM_01193550	Lysosomal Acid Phosphatase
	134.m00090	104	53027	2	2	TTHERM_00794110	Isocitrate Dehydrogenase, NADP-specific
	88.m00087	97	44992	1	1	TTHERM_00625950
	3677.m00064	93	56061	1	1	TTHERM_00649240
	3697.m00013	91	53149	2	2	TTHERM_00188400	Leucine Rich Repeat family protein
	3689.m00001	85	45193	2	2	TTHERM_00333210	Ribosomal Protein
	108.m00189	81	53126	1	1	TTHERM_00697450
	213.m00073	80	24614	1	1	TTHERM_01053000
	3701.m00223	78	85813	1	1	TTHERM_00221120
	5.m00520	76	79047	1	1	TTHERM_00079230
	3712.m00046	76	50918	1	1	TTHERM_00455540
	3739.m00076	75	55168	1	1	TTHERM_00729250
	3707.m00090	73	55281	1	1	TTHERM_00058610
	3.m01978	73	90630	2	1	TTHERM_00047210
	87.m00241	69	41667	3	2	TTHERM_00624730	GRL3 (granule protein, contamination)
	7.m00462	66	71682	1	1	TTHERM_00105110
	3681.m00116	66	617153	1	1	TTHERM_00442880
	30.m00348	65	59615	1	1	TTHERM_00313520
	3718.m00015	61	46973	1	1	TTHERM_00535260
	268.m00044	60	60104	4	2	TTHERM_01192470	TPR Domain containing protein
	260.m00017	60	158061	1	1	TTHERM_01164060
	166.m00059	60	41521	1	1	TTHERM_00926980
	3706.m00050	59	39647	1	1	TTHERM_00238810
	3704.m00007	58	55863	3	3	TTHERM_00444180	RSP4
	117.m00100	58	45608	1	1	TTHERM_00725820
	148.m00098	57	211195	1	1	TTHERM_00848130
	144.m00088	57	53509	1	1	TTHERM_00829460
	320.m00021	56	112631	1	1	TTHERM_01310170
	3725.m00038	56	70169	1	1	TTHERM_00616050
	3683.m00031	55	115310	1	1	TTHERM_00825370
	3684.m00033	54	63947	2	2	TTHERM_00529790	CITrate synthase 1
	21.m00316	51	138215	2	1	TTHERM_00245910
	2.m02240	51	45572	1	1	TTHERM_00038880
	3673.m00041	50	80691	2	1	TTHERM_00716060
	3687.m00148	50	49041	1	1	TTHERM_00317440
	214.m00056	49	129715	1	1	TTHERM_01054350
	3737.m00039	49	85528	2	1	TTHERM_00688640
	3737.m00017	47	27090	1	1	TTHERM_00688420
	3707.m00161	45	42043	1	1	TTHERM_00059330
	135.m00074	45	3144	1	1	TTHERM_00797820
	3694.m00048	43	29745	2	1	TTHERM_00277560
	3677.m00054	43	186005	1	1	TTHERM_00649140
	3673.m00059	42	28917	1	1	TTHERM_00716240
	68.m00136	41	546552	1	1	TTHERM_00531870
	3723.m00041	41	139978	1	1	TTHERM_00509130
	152.m00105	41	69668	1	1	TTHERM_00859230
	211.m00046	41	68836	1	1	TTHERM_01049200
	256.m00035	40	24292	1	1	TTHERM_01151600
	3702.m00204	39	66650	1	1	TTHERM_00145770
	3742.m00047	39	79084	2	2	TTHERM_00756350	hypothetical protein
	1.m00688	39	98866	3	2	TTHERM_00006320	Tetrin A protein
	3697.m00090	39	11321	1	1	TTHERM_00189170
	14.m00391	38	171892	1	1	TTHERM_00181060
	133.m00089	38	77247	1	1	TTHERM_00790740
	22.m00327	38	166592	2	1	TTHERM_00256960
	109.m00112	37	63073	1	1	TTHERM_00700970
	3698.m00243	37	23672	2	1	TTHERM_00138500
	3696.m00028	37	191807	1	1	TTHERM_00305390
	3707.m00113	36	56210	1	1	TTHERM_00058840
	13.m00429	36	151111	1	1	TTHERM_00160780
	3709.m00115	36	141505	1	1	TTHERM_00475170
	198.m00076	36	61061	1	1	TTHERM_01016220
	3712.m00017	36	82819	1	1	TTHERM_00455250
	3716.m00033	36	218087	1	1	TTHERM_00499580
	164.m00093	35	101846	1	1	TTHERM_00923210
	200.m00060	35	109665	1	1	TTHERM_01020800
	17.m00452	35	36006	2	1	TTHERM_00213630
	32.m00295	35	110008	1	1	TTHERM_00324460
	6.m00539	35	210163	1	1	TTHERM_00088150
	3722.m00027	34	5573	1	1	TTHERM_00526320
	149.m00089	34	557436	1	1	TTHERM_00850620
	48.m00268	34	58543	1	1	TTHERM_00433640
	3708.m00032	34	268230	1	1	TTHERM_00437540
	3714.m00084	34	16919	1	1	TTHERM_00411530
	1254.m00002	33	25431	1	1	TTHERM_02228820
	1514.m00002	33	17860	1	1	TTHERM_02387080
	3711.m00073	33	121317	1	1	TTHERM_00494020
	47.m00193	33	133738	1	1	TTHERM_00424640
	122.m00105	33	18220	1	1	TTHERM_00753350
	3.m01903	33	44466	1	1	TTHERM_00049050
	3714.m00088	32	142356	1	1	TTHERM_00411570
	38.m00202	32	109327	1	1	TTHERM_00361520
	2.m02235	32	93162	1	1	TTHERM_00042720
	3718.m00051	32	23178	1	1	TTHERM_00535620
	251.m00034	30	82034	1	1	TTHERM_01141490
	48.m00300	30	42483	1	1	TTHERM_00433960
	3702.m00244	30	277646	1	1	TTHERM_00146180
	3700.m00113	29	51076	1	1	TTHERM_00149580
	3709.m00024	29	348814	1	1	TTHERM_00473240
	8.m00411	29	54438	1	1	TTHERM_00114360
	3731.m00050	28	153071	1	1	TTHERM_00670550
	5.m00556	28	37778	1	1	TTHERM_00079600
	3699.m00262	28	63819	2	1	TTHERM_00129820
	3686.m00126	28	94415	1	1	TTHERM_00471710
	3701.m00158	28	90791	1	1	TTHERM_00219450
	3714.m00094	28	140004	1	1	TTHERM_00411630
	3697.m00022	27	221414	1	1	TTHERM_00188490
	249.m00047	27	35314	1	1	TTHERM_01137220
	22.m00320	27	212982	1	1	TTHERM_00256890
	158.m00077	27	27814	1	1	TTHERM_00890090
	133.m00065	26	75757	1	1	TTHERM_00790500
	3680.m00141	26	85163	1	1	TTHERM_00487150
	150.m00103	26	35270	1	1	TTHERM_00853120
	86.m00101	25	161234	1	1	TTHERM_00617750
	3706.m00078	25	94165	1	1	TTHERM_00239090
	3718.m00070	24	45243	1	1	TTHERM_00535810
	3724.m00071	24	98343	2	1	TTHERM_00658930
	154.m00076	23	169979	1	1	TTHERM_00864880
	3727.m00052	21	69645	1	1	TTHERM_00647300
	3695.m00076	21	40584	1	1	TTHERM_00344030
	5.m00452	20	28087	1	1	TTHERM_00077550
	166.m00063	18	40093	1	1	TTHERM_00927030
	48.m00165	18	168118	1	1	TTHERM_00429610
	3707.m00133	17	227809	1	1	TTHERM_00059050
	3675.m00032	17	118422	1	1	TTHERM_00584800
	3704.m00108	17	5470	1	1	TTHERM_00446200
	3726.m00013	16	26237	1	1	TTHERM_00586650
	3733.m00056	15	28758	1	1	TTHERM_00578960
