# Supplementary material for: Ccdc113/Ccdc96 complex, a novel regulator of ciliary beating that connects radial spoke 3 to dynein g and the nexin link
Source: PLoS Genet. 2021 Mar 4;17(3):e1009388. doi: 10.1371/journal.pgen.1009388 (PMC7987202; doi:10.1371/journal.pgen.1009388)
Supplement: S10 Table — (XLSX) [file pgen.1009388.s019.xlsx]

## Sheet: Fig 3D -numerical data
	Cells swimming rate - Fig 3D (measurements in um)
	Wild Type		CCDC113-KO		CCDC113-Rescue
	1	1000.74	1	672.192	1	858.254
	2	1092.79	2	624.922	2	910.57
	3	976.812	3	599.197	3	915.01
	4	1016.72	4	655.123	4	863.584
	5	989.253	5	507.887	5	766.829
	6	1070.38	6	595.868	6	787.747
	7	870.854	7	790.974	7	866.938
	8	944.113	8	640.904	8	886.261
	9	1083.4	9	747.21	9	906.526
	10	895.137	10	885.176	10	935.122
	11	1027.64	11	590.238	11	829.542
	12	930.462	12	651.083	12	766.772
	13	1006.9	13	557.026	13	862.663
	14	1069.84	14	695.654	14	880.197
	15	743.022	15	634.001	15	794.778
	16	1061.48	16	580.159	16	802.643
	17	909.453	17	718.549	17	884.104
	18	949.906	18	743.794	18	760.281
	19	982.396	19	793.666	19	860.845
	20	951.577	20	628.77	20	817.034
	21	895.447	21	771.251	21	780.264
	22	906.178	22	853.21	22	879.578
	23	913.489	23	737.105	23	841.241
	24	1217.49	24	773.014	24	900.725
	25	1021.33	25	740.252	25	923.162
	26	1065.55	26	553.04	26	796.018
	27	1040.38	27	515.217	27	787.238
	28	1063.57	28	698.729	28	777.889
	29	1258.01	29	569.646	29	886.491
	30	982.701	30	548.217	30	694.8
	31	936.158	31	543.288	31	951.73
	32	737.364	32	780.087	32	938.444
	33	823.19	33	764.049	33	960.891
	34	981.524	34	523.545	34	895.602
	35	979.144	35	529.206	35	751.883
	36	1001.28	36	715.197	36	878.118
	37	1084.87	37	584.916	37	897.377
	38	761.609	38	459.689	38	901.105
	39	783.436	39	648.054	39	797.644
	40	905.42	40	781.747	40	782.15
	41	1070.27	41	690.216
	42	1140.27	42	602.504
	43	848.645	43	743.381
	44	972.267	44	779.441
	45	976.663	45	773.312
	46	954.062	46	469.995
	47	1086.52	47	578.041
	48	1149.96	48	544.129
	49	1021.45	49	623.303
	50	1166.28	50	647.878
	51	1084.2	51	651.506
	52	906.26	52	821.911
	53	1098.74	53	608.999
	54	908.288	54	626.059
	55	926.598	55	869.669
	56	993.754	56	722.134
	57	705.544	57	587.575
	58	1014.89	58	650.774
	59	1077.96	59	618.047
	60	944.989	60	394.28
	61	632.683	61	835.483
	62	914.927	62	575.164
	63	746.369	63	644.911
	64	712.023	64	532.802
	65	831.961	65	641.803
	66	747.771	66	517.956
	67	591.696	67	615.786
	68	834.312	68	535.685
	69	803.117	69	669.424
	70	854.716	70	569.938
	71	895.42	71	714.895
	72	1092.23	72	650.843
	73	1075.73	73	621.31
	74	1083.9	74	540.629
	75	1150.68	75	519.979
	76	786.26	76	646.709
	77	954.812	77	698.091
	78	1076.4	78	762.576
	79	1090.69	79	582.927
	80	1034.63	80	565.352
			81	689.808
			82	621.273
			83	789.341
			84	645.508
			85	570.356
			86	624.67
			87	669.769
			88	589.387
			89	584.007
			90	536.743
			91	582.353
			92	517.937
			93	618.217
			94	540.139
			95	529.896
			96	537.111
			97	559.884
			98	746.364
			99	591.753
			100	599.694
			101	770.911
			102	633.99
			103	621.464
			104	570.839
			105	574.471
			106	888.65
			107	474.899
			108	534.565
			109	681.359
			110	663.362
			111	654.596
			112	551.101
			113	594.996
			114	684.014
			115	742.132
			116	720.606
			117	637.146
			118	632.511
			119	638.998
			120	667.833
			121	582.179
			122	650.552
			123	623.286
			124	682.828
			125	574.253

## Sheet: Fig 3G - numerical data
			Cells swimming rate - Fig 3G (measurements in um)
		WT	CCDC-96-coDel		CCDC96-coDel-rescue
	1	1081.33	634.321		944.325
	2	1125.55	681.382		973.203
	3	1000.38	661.251		746.337
	4	1123.57	634.697		774.196
	5	1018.01	693.72		1000.6
	6	942.701	682.935		864.96
	7	996.158	579.196		887.87
	8	797.364	568.07		799.095
	9	883.19	593.208		935.224
	10	1041.52	731.283		836.5
	11	1039.14	678.316		978.187
	12	1061.28	636.98		883.671
	13	1144.87	723.522		826.884
	14	821.609	632.543		850.837
	15	843.436	585.78		985.815
	16	965.42	600.177		694.521
	17	1130.27	652.789		775.112
	18	1200.27	716.495		968.662
	19	908.645	606.669		957.396
	20	1032.27	631.231		851.176
	21	1036.66	773.055		811.23
	22	1014.06	760.879		861.056
	23	1146.52	583.376		869.365
	24	1109.96	779.362		755.636
	25	1081.45	763.025		1048.11
	26	1126.28	710.057		930.53
	27	944.203	564.43		988.064
	28	966.26	635.247		815.563
	29	1158.74	721.327		795.071
	30	968.288	678.124		894.405
	31	986.598	755.576
	32	1053.75	664.651
	33	765.544	629.461
	34	974.888	628.098
	35	1137.96	740.387
	36	1004.99	785.064
	37	692.683	787.503
	38	974.927	662.766
	39	806.369	669.185
	40	850.378	715.964
	41		732.407
	42		792.577
	43		811.76
	44		848.169
	45		725.631
	46		633.808
	47		587.014
	48		688.284
	49		634.146
	50		550.725
	51		756.745
	52		674.557
	53		705.085
	54		746.98
	55		654.717
	56		486.423
	57		677.07
	58		796.309
	59		701.711
	60		612.433

## Sheet: Cells swimming rate - text
				Cells swimming rate - mentioned in the main text
				(chapter: Axonemal assembly and functional activity of Ccdc96 and Ccdc113 is co-dependent )(measurements in um)
		WT		CCDC113-KO		CCDC113-KO rescued with CCDC113-HA BirA*
	1	1142.75	1	447.968	1	789.386
	2	1016.7	2	510.442	2	787.932
	3	1056.14	3	478.601	3	621.34
	4	935.089	4	530.557	4	681.853
	5	1055.28	5	701.42	5	883.374
	6	1028.18	6	638.986	6	1015.58
	7	1010.5	7	589.675	7	756.348
	8	1033.49	8	560.824	8	639.355
	9	904.363	9	643.893	9	909.135
	10	1104.2	10	486.296	10	874.878
	11	876.569	11	593.779	11	753.43
	12	1093.23	12	522.089	12	547.75
	13	1091.85	13	562.579	13	759.204
	14	1115.54	14	617.528	14	956.252
	15	1317.35	15	653.145	15	848.875
	16	875.967	16	666.549	16	822.597
	17	1126.94	17	402.498	17	742.677
	18	1001.65	18	465.705	18	945.826
	19	925.986	19	514.19	19	805.174
	20	805.638	20	661.389	20	830.935
	21	723.038	21	538.529	21	888.381
	22	915.75	22	620.251	22	885.35
	23	827.558	23	984.286	23	838.065
	24	1011.14	24	384.632	24	824.001
	25	1184.69	25	598.433	25	793.062
	26	1157.45	26	427.902	26	883.148
	27	906.852	27	594.955	27	850.161
	28	856.86	28	490.082	28	743.88
	29	1042.28	29	484.26	29	835.283
	30	1020.35	30	469.807	30	656.63
	31	1107.9	31	561.685	31	760.881
	32	1046.84	32	414.618	32	781.953
	33	858.685	33	686.19	33	799.524
	34	862.512	34	774.871	34	942.173
	35	886.426	35	728.971	35	944.537
	36	838.637	36	631.255	36	672.672
	37	838.887	37	565.528	37	621.098
	38	1103.6	38	596.217	38	743.217
	39	814.268	39	484.029	39	617.544
	40	1042.56	40	620.094	40	765.672
	41	1006.98	41	544.15	41	679.426
	42	896.319	42	714.498	42	681.326
	43	1236.84	43	640.818	43	734.028
	44	1256.83	44	548.459	44	665.44
	45	1057.95	45	530.809	45	770.362
	46	962.506	46	613.284	46	648.279
	47	965.531	47	641.27	47	647.689
	48	1037.84	48	641.027	48	778.765
	49	837.322	49	567.876	49	780.726
	50	972.482	50	635.547	50	749.348
	51	1038.82	51	701.048	51	752.632
	52	814.336	52	527.196	52	596.603
	53	991.898	53	557.357	53	894.182
	54	1024.8	54	624.394	54	690.941
	55	1003.02	55	689.9	55	820.999
	56	1066.41	56	480.622	56	770.052
	57	1166.44	57	687.931	57	780.319
	58	1102.13	58	795.384	58	709.347
	59	1121.38	59	609.392	59	681.17
	60	1135.67	60	682.782	60	857.62
	61	1132.24	61	601.562	61	820.268
	62	1070.18	62	577.559	62	900.917
	63	1004.47	63	723.351	63	800.54
	64	960.436	64	773.795	64	661.366
	65	1051.8	65	995.495	65	635.895
	66	890.339	66	549.283	66	737.697
	67	1034.74	67	657.671	67	789.24
	68	1117.96	68	521.183	68	612.989
	69	1193.94	69	705.115	69	662.599
	70	1156.59	70	608.752	70	822.554
	71	1000.3	71	692.037	71	758.383
	72	1043.52	72	713.755	72	712.469
	73	988.427	73	590.963	73	886.578
	74	1067.03	74	514.969	74	684.704
	75	840.583	75	519.098	75	684.36
	76	1075.25	76	707.766	76	666.355
			77	750.729	77	681.583
			78	589.1	78	762.928
			79	592.588	79	676.53
			80	630.739	80	758.237
			81	673.201	81	967.724
			82	604.015	82	689.946
					83	643.329
					84	748.159
					85	890.819
					86	966.48
					87	824.013
					88	706.052
					89	729.739
					90	748.669
					91	702.628
					92	843.66
					93	856.978
					94	625.117
					95	788.087
					96	696.379
					97	873.076
					98	684.621
					99	761.838
					100	996.932
					101	760.1
					102	760.331
					103	819.007
					104	745.395
					105	885.036

## Sheet: Fig 3J - numerical data
	Ciliary frequency measurements (Fig 3 J)
		WT	beat cycles	sec	beats/sec					CCDC113-KO	beat cycles	sec	beats/sec				CCDC96_coDel	beat cycles	sec	beats/sec				DRC3_coDel	beat cycles	sec	beats/sec
	1	Flim1-1	13	1.5	8.66667				1	Film1_2_rz1	13	3	4.33333			1	Film1-1_1-300	11	1.5	7.33333			1	Film5-1_1-200	3	1	3
	2	Film1-2	15	1.5	10				2	Film1_2_rz2	10	3	3.33333			2	Film1-2_1-300	6	1.5	4			2	Film6-1_400-700	4	1	4
	3	Film1-3	14	1.5	9.33333				3	Film1	11	3	3.66667			3	Film2_1-300	6	1.5	4			3	Film6-2_400-700	4	1	4
	4	Film1-4	13	1.5	8.66667				4	Film4_1	12	3	4			4	Film4-1_1-300	6	1.5	4			4	Film9-1_1-200	5	1	5
	5	Flm2	24	3	8				5	Film4_2	6	3	2			5	Film4-2_1100-1400	5	1.5	3.33333			5	Film9-2_200-400	4	1	4
	6	Film2-1	11	1.5	7.33333				6	Film6_1	6	3	2			6	Film6-1_300-600	9	1.5	6			6	Film9-3_450-650	3	1	3
	7	Film3	25	3	8.33333				7	Film10_1	7	2	3.5			7	Film6-2-_900-1200	9	1.5	6
	8	film3-2	10	1	10											8	Film9_300-600	6	1.5	4
	9	Film4	23	3	7.66667											9	Film10_1-300	5	1.5	3.33333
	10	Film6-1	14	1.5	9.33333											10	Film11_1-300	7	1.5	4.66667
	11	Film6-2	14	1.5	9.33333
	12	Film6-3	12	1.5	8
					8.72222	0.848019							3.2619	0.85383					1.5	4.66667	1.26491						3.83333	0.687184
		n=12			mean	SD				n=7			mean	SD			n=10			mean	SD			n=6			mean	SD
								WT	8.72222	0.848019
								CCDC113-KO	3.2619	0.85383
								CCDC96_coDel	4.66667	1.26491
								DRC3_coDel	3.83333	0.687184

## Sheet: Fig 3L - numerical data
			Ciliary amplitude measurements - Fig 3L
	WT			CCDC113-KO			CCDC96-coDel			DRC3-coDel
	1	119		1	92.3		1	131.8			1
	2	106.3		2	73.9		2	109.3		1	85.6
	3	117.6		3	108.5		3	92.3		2	61.1
	4	132.9		4	91.7		4	104.4		3	74
	5	123.2		5	95.8		5	108.2		4	75
	6	114.5		6	123.8		6	124.6		5	132.2
	7	138.6		7	127.2		7	94.1		6	107.5
	8	129.4		8	108.7		8	98.8		7	64.9
	9	127.1		9	87.4		9	131.3		8	62.3
	10	129.1		10	84.8		10	127.3
	11	120.2		11	109.4		11	108
				12	103.7		12	89.6
							13	114.8
							14	119.2
	MEAN	123.445		MEAN	100.6		MEAN	110.979		sr	82.825
	SD	8.73003		SD	15.1899		SD	13.8421		SD	23.4737
	SE	2.6322		SE	4.38493		SE	3.69945		SE	8.87222

## Sheet: S4E Fig - numerical data
	Cilia length (in um) (Figure S4E)
		WT		CCDC113-KO		CCDC96-coDel
	1	5.10918		5.70618		5.198
	2	5.46406		5.71875		5.315
	3	5.61227		5.72012		5.364
	4	5.62889		5.73307		5.415
	5	5.62928		5.77185		5.474
	6	5.77944		5.8139		5.548
	7	5.8881		5.83849		5.578
	8	5.91237		5.8482		5.68
	9	5.91682		5.86296		5.698
	10	5.94192		5.94838		5.712
	11	5.95402		5.96182		5.748
	12	5.99054		5.97521		5.859
	13	6.02636		6.04224		5.866
	14	6.02943		6.0763		5.87
	15	6.03371		6.07699		5.875
	16	6.04772		6.08286		5.89
	17	6.05507		6.08465		5.992
	18	6.05626		6.10944		6.059
	19	6.07155		6.15701		6.061
	20	6.09228		6.17674		6.109
	21	6.10283		6.17983		6.129
	22	6.12696		6.18292		6.198
	23	6.15936		6.35877		6.199
	24	6.18763		6.36271		6.204
	25	6.188		6.41571		6.205
	26	6.19722		6.42579		6.233
	27	6.20241		6.49468		6.3
	28	6.20436		6.51574		6.303
	29	6.2588		6.53506		6.35
	30	6.31725		6.55358		6.355
	31	6.31895		6.55377		6.36
	32	6.38819		6.62897		6.366
	33	6.39047		6.64092		6.382
	34	6.40111		6.65227		6.393
	35	6.46324		6.67947		6.405
	36	6.4906		6.71103		6.44
	37	6.50259		6.71263		6.446
	38	6.55586		6.72295		6.453
	39	6.56622		6.92632		6.473
	40	6.56723		6.96934		6.481
	41	6.57079		6.9711		6.496
	42	6.62006		7.05055		6.545
	43	6.6205		7.15539		6.559
	44	6.6484		7.24311		6.601
	45	6.66416		7.28691		6.602
	46	6.66788		7.32231		6.958
	47	6.70371		7.36997		6.971
	48	6.72649		7.39274		7.274
	49	6.7925		7.43863		7.45
	50	6.79359		7.46032		7.569
	51	6.8089		7.46561
	52	6.86486		7.47969
	53	6.91337		7.60185
	54	6.98728		7.63905
	55	7.09541		7.64249
	56	7.21619		7.66661
	57	7.24799		7.78715
	58	7.26254		8.17915
	59	7.32414		8.4658
	60	7.43208		9.56112

## Sheet: S4F Fig - numerical data
	CCDC113-KO - proliferation rate - Fig S4F
	Cell density	t0	t1	t2	t3
	CCDC113-Rescue-exp 1	2.336	4	9.7	20
	CCDC113-Rescue-exp 2a	1.925	4.274	9	18.5
	CCDC113-Rescue-exp 2b	2	4.2	8.5	19
	CCDC113-KO- exp 1	2.01868	5.11944	9.16944	14.5306
	CCDC113-KO- exp 2a	1.99605	6.45556	9.50556	14.2556
	CCDC113-KO- exp 2b	2.03704	3.94167	7.27222	12.9722
	WT-1	1.87407	4.85833	14.9417	33.2852
	WT-2	2.0064	8.92222	18.4556	26.3083

## Sheet: S4G Fig - numerical data
		Phygocytosis - CCD 113 - Fig S4G
		number of vacuoles per cell	WT			CCDC113-KO			CCDC113-Rescue
		0	3		4	3	2	5	3	2	3
		1	1			5	0	2	0	0	0
		2	1	1		9	3	12	0	0	1
		3	6	7		26	14	23	3	6	7
		4	9	16	7	36	28	35	11	14	8
		5	24	26	21	15	35	14	21	21	14
		6	26	28	34	5	14	7	31	28	22
		7	15	16	23	1	4	2	22	18	24
		8	13	5	7				7	9	17
		9	2	1	1				2	2	4
		10	0						0		0
		summary	100	100	100	100	100	100	100	100	100
		average	5.6	5.46	5.63	3.57	4.47	3.61	5.72	5.63	5.97

## Sheet: S5H Fig - numerical data
	CCDC96-coDel - proliferation rate - Fig S5I
	cell type	0	3	6	9 hr
	WT-exp1	2.29167	8.25	16.4389	24.7806
	WT-exp2	2.32222	4.36944	17.1417	27.9278
	WT-exp3	2.30694	6.30972	16.7903	26.3542
	CCDC96-coDel-exp1	1.62963	2.13889	2.72963	6.66111
	CCDC96-coDel-exp2	2.35278	3.42222	6.84444	12.3444
	CCDC96-coDel-exp3	3.51389	5.31667	9.13611	15.8889

## Sheet: S5I Fig - numerical data
	Phygocytosis - CCDC96 mutants - Fig S5I
	number of vacuoles	WT			CCDC96-coDel			CCDC96-coDel-Rescue
	0		2	3
	1	1	1	2	2	5	5
	2	0	0	0	1	2	4
	3	2	5	4	9	6	9	0	0	4
	4	6	14	6	19	16	19	3	3	6
	5	16	21	12	28	31	29	23	19	15
	6	25	28	21	27	26	20	46	45	22
	7	26	18	28	12	14	12	22	25	27
	8	18	9	17	2	0	2	5	7	19
	9	5	2	4				1	1	6
	10	1		3						1
	summary	100	100	100	100	100	100	100	100	100
	average	6.32	5.61	5.92	5.09	5	4.81	6.06	6.17	6.38
